# Supplementary material for: A High-Resolution Proteomic Landscaping of Primary Human Dental Stem Cells: Identification of SHED- and PDLSC-Specific Biomarkers
Source: Int J Mol Sci. 2018 Jan 5;19(1):158. doi: 10.3390/ijms19010158 (PMC5796107; doi:10.3390/ijms19010158)
Supplement: Supplementary file 1 [file ijms-19-00158-s001.zip]

Archive with 4 entries (3 files):
- ijms-252941-Supplementary Material/
- ijms-252941-Supplementary Material/S1 Table.xlsx
- ijms-252941-Supplementary Material/S2 Table.xlsx
- ijms-252941-Supplementary Material/Supplemetary File.pdf
