# Supplementary material for: A High-Resolution Proteomic Landscaping of Primary Human Dental Stem Cells: Identification of SHED- and PDLSC-Specific Biomarkers
Source: Int J Mol Sci. 2018 Jan 5;19(1):158. doi: 10.3390/ijms19010158 (PMC5796107; doi:10.3390/ijms19010158)
Supplement: Supplementary file 1 [file ijms-19-00158-s001.zip › ijms-252941-Supplementary Material/S1 Table.xlsx]

## Sheet: Φύλλο1
Table S1. The complete proteomic list of SHEDs (SHED-specific proteome), as evoked from the successful application of the state-of-the-art nano-LC-MS/MS technology.
Accession	Description	Coverage	# Proteins	# Unique Peptides	# Peptides	# PSMs	Area	# AAs	MW [kDa]	calc. pI
P08670	Vimentin OS=Homo sapiens GN=VIM PE=1 SV=4 - [VIME_HUMAN]	71.24	6	34	35	442	4.05502e+09	466	53.6191	5.12256
Q15149	Plectin OS=Homo sapiens GN=PLEC PE=1 SV=3 - [PLEC_HUMAN]	31.45	2	123	124	153	6.54527e+07	4684	531.466	5.96045
P35579	Myosin-9 OS=Homo sapiens GN=MYH9 PE=1 SV=4 - [MYH9_HUMAN]	35.87	2	59	63	109	8.51388e+07	1960	226.392	5.60498
P60709	Actin, cytoplasmic 1 OS=Homo sapiens GN=ACTB PE=1 SV=1 - [ACTB_HUMAN]	50.4	8	8	15	101	3.07012e+09	375	41.7097	5.47803
Q09666	Neuroblast differentiation-associated protein AHNAK OS=Homo sapiens GN=AHNAK PE=1 SV=2 - [AHNK_HUMAN]	36.71	1	92	92	101	1.34917e+08	5890	628.699	6.15088
P21333	Filamin-A OS=Homo sapiens GN=FLNA PE=1 SV=4 - [FLNA_HUMAN]	34.57	1	54	59	89	1.33007e+08	2647	280.564	6.06201
P02751	Fibronectin OS=Homo sapiens GN=FN1 PE=1 SV=4 - [FINC_HUMAN]	23.05	1	35	35	58	1.57597e+08	2386	262.46	5.70654
Q99715	Collagen alpha-1(XII) chain OS=Homo sapiens GN=COL12A1 PE=1 SV=2 - [COCA1_HUMAN]	23.96	1	53	53	64	4.7739e+07	3063	332.941	5.52881
P11021	78 kDa glucose-regulated protein OS=Homo sapiens GN=HSPA5 PE=1 SV=2 - [GRP78_HUMAN]	43.12	2	22	24	55	2.01868e+08	654	72.2884	5.16064
P27797	Calreticulin OS=Homo sapiens GN=CALR PE=1 SV=1 - [CALR_HUMAN]	34.05	1	11	11	49	4.21246e+08	417	48.1118	4.43701
P11142	Heat shock cognate 71 kDa protein OS=Homo sapiens GN=HSPA8 PE=1 SV=1 - [HSP7C_HUMAN]	37.46	2	18	21	51	2.38954e+08	646	70.8542	5.51611
Q9NZM1	Myoferlin OS=Homo sapiens GN=MYOF PE=1 SV=1 - [MYOF_HUMAN]	31.39	2	50	50	58	4.6978e+07	2061	234.561	6.17627
P68871	Hemoglobin subunit beta OS=Homo sapiens GN=HBB PE=1 SV=2 - [HBB_HUMAN]	50.34	4	3	7	69	4.41209e+09	147	15.9883	7.28369
P02545	Prelamin-A/C OS=Homo sapiens GN=LMNA PE=1 SV=1 - [LMNA_HUMAN]	33.28	1	26	26	46	2.91878e+08	664	74.0947	7.02002
P07237	Protein disulfide-isomerase OS=Homo sapiens GN=P4HB PE=1 SV=3 - [PDIA1_HUMAN]	60.43	1	25	25	55	1.69854e+08	508	57.0807	4.86865
Q14204	Cytoplasmic dynein 1 heavy chain 1 OS=Homo sapiens GN=DYNC1H1 PE=1 SV=5 - [DYHC1_HUMAN]	15.35	1	53	53	59	1.72882e+07	4646	532.072	6.40479
Q9Y490	Talin-1 OS=Homo sapiens GN=TLN1 PE=1 SV=3 - [TLN1_HUMAN]	24.28	2	36	36	50	2.53632e+07	2541	269.599	6.07471
P07355	Annexin A2 OS=Homo sapiens GN=ANXA2 PE=1 SV=2 - [ANXA2_HUMAN]	52.51	2	18	18	43	6.40414e+08	339	38.5798	7.75244
P68032	Actin, alpha cardiac muscle 1 OS=Homo sapiens GN=ACTC1 PE=1 SV=1 - [ACTC_HUMAN]	49.87	5	7	14	58	2.28079e+09	377	41.9919	5.38916
O43707	Alpha-actinin-4 OS=Homo sapiens GN=ACTN4 PE=1 SV=2 - [ACTN4_HUMAN]	42.59	2	20	30	42	7.29866e+07	911	104.788	5.43994
Q13813	Spectrin alpha chain, non-erythrocytic 1 OS=Homo sapiens GN=SPTAN1 PE=1 SV=3 - [SPTN1_HUMAN]	29.53	1	49	49	51	2.71964e+07	2472	284.364	5.35107
P13645	Keratin, type I cytoskeletal 10 OS=Homo sapiens GN=KRT10 PE=1 SV=6 - [K1C10_HUMAN]	32.53	13	17	18	43	4.36999e+08	584	58.7917	5.21143
P14625	Endoplasmin OS=Homo sapiens GN=HSP90B1 PE=1 SV=1 - [ENPL_HUMAN]	34.5	2	25	26	41	1.797e+08	803	92.4113	4.84326
P12111	Collagen alpha-3(VI) chain OS=Homo sapiens GN=COL6A3 PE=1 SV=5 - [CO6A3_HUMAN]	20.84	1	45	45	50	2.34851e+07	3177	343.457	6.68311
P46940	Ras GTPase-activating-like protein IQGAP1 OS=Homo sapiens GN=IQGAP1 PE=1 SV=1 - [IQGA1_HUMAN]	34.16	2	39	39	47	2.94587e+07	1657	189.134	6.48096
P12814	Alpha-actinin-1 OS=Homo sapiens GN=ACTN1 PE=1 SV=2 - [ACTN1_HUMAN]	39.46	2	18	28	39	7.69263e+07	892	102.993	5.41455
P35908	Keratin, type II cytoskeletal 2 epidermal OS=Homo sapiens GN=KRT2 PE=1 SV=2 - [K22E_HUMAN]	30.52	9	15	19	42	4.03325e+08	639	65.3932	8.00146
Q07065	Cytoskeleton-associated protein 4 OS=Homo sapiens GN=CKAP4 PE=1 SV=2 - [CKAP4_HUMAN]	38.21	1	20	20	31	8.80509e+07	602	65.9827	5.92236
P06576	ATP synthase subunit beta, mitochondrial OS=Homo sapiens GN=ATP5B PE=1 SV=3 - [ATPB_HUMAN]	55.2	1	18	18	35	1.15386e+08	529	56.5246	5.40186
Q00610	Clathrin heavy chain 1 OS=Homo sapiens GN=CLTC PE=1 SV=5 - [CLH1_HUMAN]	24.48	2	28	28	37	6.96751e+07	1675	191.493	5.69385
Q9BQE3	Tubulin alpha-1C chain OS=Homo sapiens GN=TUBA1C PE=1 SV=1 - [TBA1C_HUMAN]	36.08	8	4	11	31	2.35327e+08	449	49.8635	5.09717
P08238	Heat shock protein HSP 90-beta OS=Homo sapiens GN=HSP90AB1 PE=1 SV=4 - [HS90B_HUMAN]	33.7	6	11	22	37	2.12741e+08	724	83.2121	5.03369
P02042	Hemoglobin subunit delta OS=Homo sapiens GN=HBD PE=1 SV=2 - [HBD_HUMAN]	35.37	4	1	5	37	2.377e+09	147	16.0453	8.04541
P02452	Collagen alpha-1(I) chain OS=Homo sapiens GN=COL1A1 PE=1 SV=5 - [CO1A1_HUMAN]	18.65	2	18	18	30	1.74901e+08	1464	138.857	5.79541
P07437	Tubulin beta chain OS=Homo sapiens GN=TUBB PE=1 SV=2 - [TBB5_HUMAN]	40.77	3	3	12	31	2.23041e+08	444	49.639	4.89404
P18206	Vinculin OS=Homo sapiens GN=VCL PE=1 SV=4 - [VINC_HUMAN]	35.54	1	28	28	34	4.20028e+07	1134	123.722	5.65576
P14618	Pyruvate kinase PKM OS=Homo sapiens GN=PKM PE=1 SV=4 - [KPYM_HUMAN]	35.78	2	15	15	32	1.8987e+08	531	57.9	7.84033
P04264	Keratin, type II cytoskeletal 1 OS=Homo sapiens GN=KRT1 PE=1 SV=6 - [K2C1_HUMAN]	34.01	1	14	16	29	4.18542e+08	644	65.999	8.11865
P68371	Tubulin beta-4B chain OS=Homo sapiens GN=TUBB4B PE=1 SV=1 - [TBB4B_HUMAN]	44.49	5	3	13	29	2.03282e+08	445	49.799	4.89404
Q01082	Spectrin beta chain, non-erythrocytic 1 OS=Homo sapiens GN=SPTBN1 PE=1 SV=2 - [SPTB2_HUMAN]	14.72	2	23	25	29	1.11906e+07	2364	274.439	5.56689
P07900	Heat shock protein HSP 90-alpha OS=Homo sapiens GN=HSP90AA1 PE=1 SV=5 - [HS90A_HUMAN]	31.28	7	9	20	31	1.4618e+08	732	84.6067	5.021
P30101	Protein disulfide-isomerase A3 OS=Homo sapiens GN=PDIA3 PE=1 SV=4 - [PDIA3_HUMAN]	39.41	1	18	18	29	1.77086e+08	505	56.7468	6.354
P35580	Myosin-10 OS=Homo sapiens GN=MYH10 PE=1 SV=3 - [MYH10_HUMAN]	16.09	1	16	20	27	4.49939e+07	1976	228.858	5.5415
P02768	Serum albumin OS=Homo sapiens GN=ALB PE=1 SV=2 - [ALBU_HUMAN]	11.66	1	7	7	25	2.06329e+09	609	69.3215	6.27783
P06733	Alpha-enolase OS=Homo sapiens GN=ENO1 PE=1 SV=2 - [ENOA_HUMAN]	45.16	2	13	15	26	1.04177e+08	434	47.1393	7.38623
Q9P2E9	Ribosome-binding protein 1 OS=Homo sapiens GN=RRBP1 PE=1 SV=4 - [RRBP1_HUMAN]	19.22	2	18	18	23	5.30482e+07	1410	152.381	8.60205
P68366	Tubulin alpha-4A chain OS=Homo sapiens GN=TUBA4A PE=1 SV=1 - [TBA4A_HUMAN]	29.46	4	2	9	25	2.09011e+08	448	49.8924	5.05908
P08133	Annexin A6 OS=Homo sapiens GN=ANXA6 PE=1 SV=3 - [ANXA6_HUMAN]	41.16	1	23	23	27	3.58798e+07	673	75.8256	5.60498
P68104	Elongation factor 1-alpha 1 OS=Homo sapiens GN=EEF1A1 PE=1 SV=1 - [EF1A1_HUMAN]	25.11	2	3	8	25	3.60146e+08	462	50.1091	9.01221
P04406	Glyceraldehyde-3-phosphate dehydrogenase OS=Homo sapiens GN=GAPDH PE=1 SV=3 - [G3P_HUMAN]	31.94	2	8	8	24	3.14666e+08	335	36.0304	8.45557
P35527	Keratin, type I cytoskeletal 9 OS=Homo sapiens GN=KRT9 PE=1 SV=3 - [K1C9_HUMAN]	36.76	1	16	16	25	8.83268e+07	623	62.0268	5.23682
P25705	ATP synthase subunit alpha, mitochondrial OS=Homo sapiens GN=ATP5A1 PE=1 SV=1 - [ATPA_HUMAN]	34.9	1	15	15	26	1.09346e+08	553	59.7136	9.12939
P10809	60 kDa heat shock protein, mitochondrial OS=Homo sapiens GN=HSPD1 PE=1 SV=2 - [CH60_HUMAN]	44.5	1	19	19	27	8.69172e+07	573	61.0164	5.87158
Q13509	Tubulin beta-3 chain OS=Homo sapiens GN=TUBB3 PE=1 SV=2 - [TBB3_HUMAN]	38.22	3	3	12	26	1.96613e+08	450	50.4003	4.93213
P08123	Collagen alpha-2(I) chain OS=Homo sapiens GN=COL1A2 PE=1 SV=7 - [CO1A2_HUMAN]	18.59	1	15	15	24	9.3075e+07	1366	129.235	8.95361
P55072	Transitional endoplasmic reticulum ATPase OS=Homo sapiens GN=VCP PE=1 SV=4 - [TERA_HUMAN]	30.15	2	20	20	28	4.88926e+07	806	89.2657	5.26221
P22314	Ubiquitin-like modifier-activating enzyme 1 OS=Homo sapiens GN=UBA1 PE=1 SV=3 - [UBA1_HUMAN]	21.46	1	14	14	19	1.61232e+07	1058	117.774	5.75732
P13639	Elongation factor 2 OS=Homo sapiens GN=EEF2 PE=1 SV=4 - [EF2_HUMAN]	24.94	1	19	19	26	3.95616e+07	858	95.277	6.82959
Q07954	Prolow-density lipoprotein receptor-related protein 1 OS=Homo sapiens GN=LRP1 PE=1 SV=2 - [LRP1_HUMAN]	7.39	3	25	25	25	1.57482e+07	4544	504.276	5.38916
O75369	Filamin-B OS=Homo sapiens GN=FLNB PE=1 SV=2 - [FLNB_HUMAN]	12.95	1	18	24	27	2.56136e+07	2602	277.99	5.73193
Q14697	Neutral alpha-glucosidase AB OS=Homo sapiens GN=GANAB PE=1 SV=3 - [GANAB_HUMAN]	21.82	1	17	17	26	4.17266e+07	944	106.807	6.13818
O43852	Calumenin OS=Homo sapiens GN=CALU PE=1 SV=2 - [CALU_HUMAN]	64.13	1	17	17	25	9.87646e+07	315	37.0835	4.64014
P62805	Histone H4 OS=Homo sapiens GN=HIST1H4A PE=1 SV=2 - [H4_HUMAN]	43.69	1	7	7	20	5.3414e+08	103	11.3604	11.356
P67936	Tropomyosin alpha-4 chain OS=Homo sapiens GN=TPM4 PE=1 SV=3 - [TPM4_HUMAN]	25	1	3	8	16	1.42169e+08	248	28.5045	4.69092
Q13885	Tubulin beta-2A chain OS=Homo sapiens GN=TUBB2A PE=1 SV=1 - [TBB2A_HUMAN]	38.43	4	2	11	22	2.04128e+08	445	49.875	4.89404
P07996	Thrombospondin-1 OS=Homo sapiens GN=THBS1 PE=1 SV=2 - [TSP1_HUMAN]	16.41	2	13	15	19	6.37688e+07	1170	129.3	4.94482
P27824	Calnexin OS=Homo sapiens GN=CANX PE=1 SV=2 - [CALX_HUMAN]	21.96	1	11	11	22	1.41573e+08	592	67.5259	4.60205
P04083	Annexin A1 OS=Homo sapiens GN=ANXA1 PE=1 SV=2 - [ANXA1_HUMAN]	52.31	1	15	15	22	1.02715e+08	346	38.69	7.02002
P23284	Peptidyl-prolyl cis-trans isomerase B OS=Homo sapiens GN=PPIB PE=1 SV=2 - [PPIB_HUMAN]	43.98	1	10	10	20	1.50147e+08	216	23.7275	9.40771
Q7KZF4	Staphylococcal nuclease domain-containing protein 1 OS=Homo sapiens GN=SND1 PE=1 SV=1 - [SND1_HUMAN]	25.05	1	16	16	19	25596007	910	101.934	7.1665
P13667	Protein disulfide-isomerase A4 OS=Homo sapiens GN=PDIA4 PE=1 SV=2 - [PDIA4_HUMAN]	35.97	1	16	16	18	3.0477e+07	645	72.887	5.07178
P62258	14-3-3 protein epsilon OS=Homo sapiens GN=YWHAE PE=1 SV=1 - [1433E_HUMAN]	50.59	2	9	11	19	8.38143e+07	255	29.1554	4.7417
P38646	Stress-70 protein, mitochondrial OS=Homo sapiens GN=HSPA9 PE=1 SV=2 - [GRP75_HUMAN]	27.98	1	14	14	17	4.78821e+07	679	73.6348	6.16357
P60842	Eukaryotic initiation factor 4A-I OS=Homo sapiens GN=EIF4A1 PE=1 SV=1 - [IF4A1_HUMAN]	38.18	2	6	12	19	3.99847e+07	406	46.1246	5.47803
P0CG48	Polyubiquitin-C OS=Homo sapiens GN=UBC PE=1 SV=3 - [UBC_HUMAN]	69.64	4	5	5	23	2.20707e+08	685	76.9915	7.66455
P05023	Sodium/potassium-transporting ATPase subunit alpha-1 OS=Homo sapiens GN=ATP1A1 PE=1 SV=1 - [AT1A1_HUMAN]	22.48	6	15	15	19	2.16571e+07	1023	112.824	5.49072
P20700	Lamin-B1 OS=Homo sapiens GN=LMNB1 PE=1 SV=2 - [LMNB1_HUMAN]	27.82	1	12	13	17	1.24671e+07	586	66.3676	5.16064
P50454	Serpin H1 OS=Homo sapiens GN=SERPINH1 PE=1 SV=2 - [SERPH_HUMAN]	27.75	1	12	12	21	2.0081e+08	418	46.4112	8.68994
P11277	Spectrin beta chain, erythrocytic OS=Homo sapiens GN=SPTB PE=1 SV=5 - [SPTB1_HUMAN]	8.94	2	13	15	18	1.73133e+07	2137	246.316	5.2749
P04844	Dolichyl-diphosphooligosaccharide--protein glycosyltransferase subunit 2 OS=Homo sapiens GN=RPN2 PE=1 SV=3 - [RPN2_HUMAN]	33.44	1	13	13	19	2.86898e+07	631	69.241	5.69385
P04075	Fructose-bisphosphate aldolase A OS=Homo sapiens GN=ALDOA PE=1 SV=2 - [ALDOA_HUMAN]	34.62	1	8	8	16	2.56368e+08	364	39.3953	8.08936
P34932	Heat shock 70 kDa protein 4 OS=Homo sapiens GN=HSPA4 PE=1 SV=4 - [HSP74_HUMAN]	25.71	1	15	15	17	1.49933e+07	840	94.2712	5.18604
O60814	Histone H2B type 1-K OS=Homo sapiens GN=HIST1H2BK PE=1 SV=3 - [H2B1K_HUMAN]	19.84	9	2	3	16	1.94506e+08	126	13.8816	10.3159
Q16555	Dihydropyrimidinase-related protein 2 OS=Homo sapiens GN=DPYSL2 PE=1 SV=1 - [DPYL2_HUMAN]	34.27	2	9	12	16	2.0678e+07	572	62.2546	6.37939
P12277	Creatine kinase B-type OS=Homo sapiens GN=CKB PE=1 SV=1 - [KCRB_HUMAN]	39.63	1	8	8	22	4.21834e+07	381	42.6173	5.59229
P40939	Trifunctional enzyme subunit alpha, mitochondrial OS=Homo sapiens GN=HADHA PE=1 SV=2 - [ECHA_HUMAN]	29.23	1	16	16	21	1.88115e+07	763	82.9469	9.0415
P08758	Annexin A5 OS=Homo sapiens GN=ANXA5 PE=1 SV=2 - [ANXA5_HUMAN]	51.88	1	12	13	22	8.93388e+07	320	35.9144	5.04639
Q14764	Major vault protein OS=Homo sapiens GN=MVP PE=1 SV=4 - [MVP_HUMAN]	24.3	1	14	14	17	1.6816e+07	893	99.2659	5.47803
P69905	Hemoglobin subunit alpha OS=Homo sapiens GN=HBA1 PE=1 SV=2 - [HBA_HUMAN]	6.34	2	2	2	27	4.84023e+09	142	15.2479	8.67529
Q05682	Caldesmon OS=Homo sapiens GN=CALD1 PE=1 SV=3 - [CALD1_HUMAN]	15.76	1	8	8	12	2.87215e+07	793	93.1754	5.65576
P06899	Histone H2B type 1-J OS=Homo sapiens GN=HIST1H2BJ PE=1 SV=3 - [H2B1J_HUMAN]	19.84	7	2	3	14	8.00813e+07	126	13.8956	10.3159
P32119	Peroxiredoxin-2 OS=Homo sapiens GN=PRDX2 PE=1 SV=5 - [PRDX2_HUMAN]	23.74	1	4	5	13	2.95262e+08	198	21.8782	5.97314
P06396	Gelsolin OS=Homo sapiens GN=GSN PE=1 SV=1 - [GELS_HUMAN]	19.31	1	8	8	12	2.96884e+07	782	85.6442	6.27783
P12956	X-ray repair cross-complementing protein 6 OS=Homo sapiens GN=XRCC6 PE=1 SV=2 - [XRCC6_HUMAN]	31.36	2	14	14	17	2.61531e+07	609	69.7991	6.63916
P07195	L-lactate dehydrogenase B chain OS=Homo sapiens GN=LDHB PE=1 SV=2 - [LDHB_HUMAN]	36.23	1	11	11	17	6.34111e+07	334	36.6151	6.04932
P07951	Tropomyosin beta chain OS=Homo sapiens GN=TPM2 PE=1 SV=1 - [TPM2_HUMAN]	20.77	1	1	8	12	1.26183e+08	284	32.8306	4.70361
Q05639	Elongation factor 1-alpha 2 OS=Homo sapiens GN=EEF1A2 PE=1 SV=1 - [EF1A2_HUMAN]	16.41	1	1	6	14	3.60146e+08	463	50.4383	9.02686
P61978	Heterogeneous nuclear ribonucleoprotein K OS=Homo sapiens GN=HNRNPK PE=1 SV=1 - [HNRPK_HUMAN]	34.56	1	13	13	18	5.14632e+07	463	50.9444	5.5415
P63104	14-3-3 protein zeta/delta OS=Homo sapiens GN=YWHAZ PE=1 SV=1 - [1433Z_HUMAN]	46.94	2	6	8	15	1.1317e+08	245	27.7277	4.79248
P60660	Myosin light polypeptide 6 OS=Homo sapiens GN=MYL6 PE=1 SV=2 - [MYL6_HUMAN]	50.99	4	8	8	15	8.80337e+07	151	16.9191	4.65283
P09493	Tropomyosin alpha-1 chain OS=Homo sapiens GN=TPM1 PE=1 SV=2 - [TPM1_HUMAN]	27.46	1	3	9	12	1.23465e+08	284	32.6887	4.7417
P50395	Rab GDP dissociation inhibitor beta OS=Homo sapiens GN=GDI2 PE=1 SV=2 - [GDIB_HUMAN]	28.54	1	7	10	14	1.06884e+07	445	50.6309	6.46826
Q9BUF5	Tubulin beta-6 chain OS=Homo sapiens GN=TUBB6 PE=1 SV=1 - [TBB6_HUMAN]	25.34	3	4	8	16	1.95767e+08	446	49.825	4.88135
P78371	T-complex protein 1 subunit beta OS=Homo sapiens GN=CCT2 PE=1 SV=4 - [TCPB_HUMAN]	28.97	1	11	11	13	1.644e+07	535	57.4521	6.45557
P21810	Biglycan OS=Homo sapiens GN=BGN PE=1 SV=2 - [PGS1_HUMAN]	18.48	1	4	4	13	7.16075e+07	368	41.6275	7.51807
Q00341	Vigilin OS=Homo sapiens GN=HDLBP PE=1 SV=2 - [VIGLN_HUMAN]	15.85	3	15	16	20	2.00668e+07	1268	141.368	6.87354
O00159	Unconventional myosin-Ic OS=Homo sapiens GN=MYO1C PE=1 SV=4 - [MYO1C_HUMAN]	18.44	2	16	16	18	1.06055e+07	1063	121.606	9.40771
O60506	Heterogeneous nuclear ribonucleoprotein Q OS=Homo sapiens GN=SYNCRIP PE=1 SV=2 - [HNRPQ_HUMAN]	28.25	1	11	14	18	3.00436e+07	623	69.5596	8.5874
Q6NZI2	Polymerase I and transcript release factor OS=Homo sapiens GN=PTRF PE=1 SV=1 - [PTRF_HUMAN]	22.56	1	6	6	12	4.90082e+07	390	43.4498	5.60498
P23634	Plasma membrane calcium-transporting ATPase 4 OS=Homo sapiens GN=ATP2B4 PE=1 SV=2 - [AT2B4_HUMAN]	14.75	3	6	12	14	1.93614e+07	1241	137.833	6.59521
P26038	Moesin OS=Homo sapiens GN=MSN PE=1 SV=3 - [MOES_HUMAN]	35.53	1	13	19	27	3.52968e+07	577	67.7778	6.40479
P78527	DNA-dependent protein kinase catalytic subunit OS=Homo sapiens GN=PRKDC PE=1 SV=3 - [PRKDC_HUMAN]	6.66	1	21	22	22	9.74684e+06	4128	468.788	7.12256
P53396	ATP-citrate synthase OS=Homo sapiens GN=ACLY PE=1 SV=3 - [ACLY_HUMAN]	17.08	1	13	13	13	1.04279e+07	1101	120.762	7.32764
P49327	Fatty acid synthase OS=Homo sapiens GN=FASN PE=1 SV=3 - [FAS_HUMAN]	8.12	2	15	15	16	7.48519e+06	2511	273.254	6.44287
Q9H0U4	Ras-related protein Rab-1B OS=Homo sapiens GN=RAB1B PE=1 SV=1 - [RAB1B_HUMAN]	44.28	15	2	6	19	1.0188e+08	201	22.1572	5.73193
P02679	Fibrinogen gamma chain OS=Homo sapiens GN=FGG PE=1 SV=3 - [FIBG_HUMAN]	11.04	1	5	5	10	5.16738e+08	453	51.4789	5.61768
Q12906	Interleukin enhancer-binding factor 3 OS=Homo sapiens GN=ILF3 PE=1 SV=3 - [ILF3_HUMAN]	14.43	2	11	11	13	2.72384e+07	894	95.2791	8.76318
P31943	Heterogeneous nuclear ribonucleoprotein H OS=Homo sapiens GN=HNRNPH1 PE=1 SV=4 - [HNRH1_HUMAN]	20.27	2	1	7	12	3.1873e+07	449	49.1984	6.30322
P00367	Glutamate dehydrogenase 1, mitochondrial OS=Homo sapiens GN=GLUD1 PE=1 SV=2 - [DHE3_HUMAN]	21.33	2	11	11	11	3.95753e+07	558	61.3592	7.79639
Q08211	ATP-dependent RNA helicase A OS=Homo sapiens GN=DHX9 PE=1 SV=4 - [DHX9_HUMAN]	10.71	1	10	10	12	1.44303e+07	1270	140.869	6.84424
P23396	40S ribosomal protein S3 OS=Homo sapiens GN=RPS3 PE=1 SV=2 - [RS3_HUMAN]	52.67	1	11	11	14	6.73564e+07	243	26.6714	9.65674
Q14974	Importin subunit beta-1 OS=Homo sapiens GN=KPNB1 PE=1 SV=2 - [IMB1_HUMAN]	19.29	1	12	12	17	2.21445e+07	876	97.108	4.77979
P00558	Phosphoglycerate kinase 1 OS=Homo sapiens GN=PGK1 PE=1 SV=3 - [PGK1_HUMAN]	33.33	2	12	12	13	4.47038e+07	417	44.5861	8.104
P40926	Malate dehydrogenase, mitochondrial OS=Homo sapiens GN=MDH2 PE=1 SV=3 - [MDHM_HUMAN]	27.81	1	7	7	12	4.98152e+07	338	35.4807	8.67529
P29966	Myristoylated alanine-rich C-kinase substrate OS=Homo sapiens GN=MARCKS PE=1 SV=4 - [MARCS_HUMAN]	32.53	1	5	5	11	5.04006e+07	332	31.5359	4.44971
P49748	Very long-chain specific acyl-CoA dehydrogenase, mitochondrial OS=Homo sapiens GN=ACADVL PE=1 SV=1 - [ACADV_HUMAN]	22.6	1	11	11	13	1.58109e+07	655	70.3454	8.74854
P13674	Prolyl 4-hydroxylase subunit alpha-1 OS=Homo sapiens GN=P4HA1 PE=1 SV=2 - [P4HA1_HUMAN]	26.03	1	12	12	14	2.84768e+07	534	61.011	6.01123
Q12905	Interleukin enhancer-binding factor 2 OS=Homo sapiens GN=ILF2 PE=1 SV=2 - [ILF2_HUMAN]	41.28	1	10	10	15	3.46261e+07	390	43.0352	5.26221
Q14315	Filamin-C OS=Homo sapiens GN=FLNC PE=1 SV=3 - [FLNC_HUMAN]	8.51	1	11	16	17	1.93724e+07	2725	290.841	5.97314
P15144	Aminopeptidase N OS=Homo sapiens GN=ANPEP PE=1 SV=4 - [AMPN_HUMAN]	20.06	1	14	14	16	1.53466e+07	967	109.471	5.47803
P50990	T-complex protein 1 subunit theta OS=Homo sapiens GN=CCT8 PE=1 SV=4 - [TCPQ_HUMAN]	24.64	1	12	12	12	2.99997e+07	548	59.5825	5.60498
P31946	14-3-3 protein beta/alpha OS=Homo sapiens GN=YWHAB PE=1 SV=3 - [1433B_HUMAN]	40.24	2	4	7	12	7.12823e+07	246	28.0648	4.83057
Q9Y4L1	Hypoxia up-regulated protein 1 OS=Homo sapiens GN=HYOU1 PE=1 SV=1 - [HYOU1_HUMAN]	19.42	1	12	12	16	1.09408e+07	999	111.266	5.22412
P42704	Leucine-rich PPR motif-containing protein, mitochondrial OS=Homo sapiens GN=LRPPRC PE=1 SV=3 - [LPPRC_HUMAN]	18.58	1	18	18	21	8.85794e+06	1394	157.805	6.12549
P63010	AP-2 complex subunit beta OS=Homo sapiens GN=AP2B1 PE=1 SV=1 - [AP2B1_HUMAN]	17.72	1	8	13	15	4.54137e+07	937	104.486	5.37646
P21796	Voltage-dependent anion-selective channel protein 1 OS=Homo sapiens GN=VDAC1 PE=1 SV=2 - [VDAC1_HUMAN]	33.57	1	6	7	12	3.40572e+07	283	30.7536	8.54346
Q14240	Eukaryotic initiation factor 4A-II OS=Homo sapiens GN=EIF4A2 PE=1 SV=2 - [IF4A2_HUMAN]	20.39	2	1	7	12	3.82852e+07	407	46.3728	5.47803
P20020	Plasma membrane calcium-transporting ATPase 1 OS=Homo sapiens GN=ATP2B1 PE=1 SV=3 - [AT2B1_HUMAN]	15.9	3	6	12	13	1.62313e+07	1258	138.668	6.03662
O75083	WD repeat-containing protein 1 OS=Homo sapiens GN=WDR1 PE=1 SV=4 - [WDR1_HUMAN]	23.6	1	9	9	12	1.86802e+07	606	66.1519	6.65381
P49411	Elongation factor Tu, mitochondrial OS=Homo sapiens GN=TUFM PE=1 SV=2 - [EFTU_HUMAN]	25	1	10	10	13	1.67095e+07	452	49.5102	7.60596
Q15293	Reticulocalbin-1 OS=Homo sapiens GN=RCN1 PE=1 SV=1 - [RCN1_HUMAN]	53.47	1	12	12	17	4.12087e+07	331	38.8662	4.99561
P19367	Hexokinase-1 OS=Homo sapiens GN=HK1 PE=1 SV=3 - [HXK1_HUMAN]	14.61	3	9	12	13	1.90317e+07	917	102.42	6.80029
P62701	40S ribosomal protein S4, X isoform OS=Homo sapiens GN=RPS4X PE=1 SV=2 - [RS4X_HUMAN]	38.4	3	10	10	16	3.37331e+07	263	29.5791	10.1548
Q01518	Adenylyl cyclase-associated protein 1 OS=Homo sapiens GN=CAP1 PE=1 SV=5 - [CAP1_HUMAN]	24.42	1	7	8	12	2.68697e+07	475	51.8687	8.06006
P00387	NADH-cytochrome b5 reductase 3 OS=Homo sapiens GN=CYB5R3 PE=1 SV=3 - [NB5R3_HUMAN]	26.58	1	6	6	9	5.21788e+07	301	34.2127	7.59131
Q15084	Protein disulfide-isomerase A6 OS=Homo sapiens GN=PDIA6 PE=1 SV=1 - [PDIA6_HUMAN]	26.36	1	8	8	12	6.49595e+07	440	48.0913	5.08447
Q6UVK1	Chondroitin sulfate proteoglycan 4 OS=Homo sapiens GN=CSPG4 PE=1 SV=2 - [CSPG4_HUMAN]	6.89	1	9	9	11	6.23194e+06	2322	250.382	5.46533
Q9NZN4	EH domain-containing protein 2 OS=Homo sapiens GN=EHD2 PE=1 SV=2 - [EHD2_HUMAN]	32.04	1	14	15	15	1.40966e+07	543	61.1227	6.45557
Q16181	Septin-7 OS=Homo sapiens GN=SEPT7 PE=1 SV=2 - [SEPT7_HUMAN]	23.11	2	7	8	10	2.24278e+07	437	50.648	8.63135
P07910	Heterogeneous nuclear ribonucleoproteins C1/C2 OS=Homo sapiens GN=HNRNPC PE=1 SV=4 - [HNRPC_HUMAN]	32.03	4	8	8	11	2.29423e+07	306	33.6495	5.08447
P35606	Coatomer subunit beta' OS=Homo sapiens GN=COPB2 PE=1 SV=2 - [COPB2_HUMAN]	14.79	1	10	10	12	1.37006e+07	906	102.422	5.2749
Q96KK5	Histone H2A type 1-H OS=Homo sapiens GN=HIST1H2AH PE=1 SV=3 - [H2A1H_HUMAN]	35.94	13	2	4	13	3.26951e+08	128	13.8978	10.8872
Q13423	NAD(P) transhydrogenase, mitochondrial OS=Homo sapiens GN=NNT PE=1 SV=3 - [NNTM_HUMAN]	14.36	1	11	11	11	9.96802e+06	1086	113.823	8.08936
P53621	Coatomer subunit alpha OS=Homo sapiens GN=COPA PE=1 SV=2 - [COPA_HUMAN]	10.95	1	11	11	12	1.71164e+07	1224	138.258	7.66455
P12109	Collagen alpha-1(VI) chain OS=Homo sapiens GN=COL6A1 PE=1 SV=3 - [CO6A1_HUMAN]	12.06	1	10	10	11	2.6298e+07	1028	108.462	5.42725
Q9BSJ8	Extended synaptotagmin-1 OS=Homo sapiens GN=ESYT1 PE=1 SV=1 - [ESYT1_HUMAN]	14.67	1	11	11	11	7.47174e+06	1104	122.78	5.8335
Q00839	Heterogeneous nuclear ribonucleoprotein U OS=Homo sapiens GN=HNRNPU PE=1 SV=6 - [HNRPU_HUMAN]	13.82	1	8	8	10	4.61779e+07	825	90.528	5.99854
P62424	60S ribosomal protein L7a OS=Homo sapiens GN=RPL7A PE=1 SV=2 - [RL7A_HUMAN]	25.94	1	7	7	12	5.1617e+07	266	29.977	10.6089
P27348	14-3-3 protein theta OS=Homo sapiens GN=YWHAQ PE=1 SV=1 - [1433T_HUMAN]	27.76	2	4	6	11	7.00516e+07	245	27.7468	4.77979
P00338	L-lactate dehydrogenase A chain OS=Homo sapiens GN=LDHA PE=1 SV=2 - [LDHA_HUMAN]	30.72	1	9	9	13	9.02856e+07	332	36.6654	8.26514
P62820	Ras-related protein Rab-1A OS=Homo sapiens GN=RAB1A PE=1 SV=3 - [RAB1A_HUMAN]	36.1	14	1	5	11	1.0188e+08	205	22.6634	6.21436
P07585	Decorin OS=Homo sapiens GN=DCN PE=1 SV=1 - [PGS2_HUMAN]	17.27	1	4	4	9	2.48132e+07	359	39.7218	8.54346
P16157	Ankyrin-1 OS=Homo sapiens GN=ANK1 PE=1 SV=3 - [ANK1_HUMAN]	9.36	2	13	13	15	2.8354e+07	1881	206.137	6.01123
P14314	Glucosidase 2 subunit beta OS=Homo sapiens GN=PRKCSH PE=1 SV=2 - [GLU2B_HUMAN]	21.21	1	8	8	9	5.9849e+07	528	59.3878	4.41162
P55795	Heterogeneous nuclear ribonucleoprotein H2 OS=Homo sapiens GN=HNRNPH2 PE=1 SV=1 - [HNRH2_HUMAN]	18.49	2	2	7	11	3.1873e+07	449	49.2323	6.30322
P18669	Phosphoglycerate mutase 1 OS=Homo sapiens GN=PGAM1 PE=1 SV=2 - [PGAM1_HUMAN]	47.24	3	7	7	14	4.79283e+07	254	28.7858	7.18115
P46821	Microtubule-associated protein 1B OS=Homo sapiens GN=MAP1B PE=1 SV=2 - [MAP1B_HUMAN]	7.33	1	10	11	11	6.93561e+06	2468	270.468	4.80518
P21589	5'-nucleotidase OS=Homo sapiens GN=NT5E PE=1 SV=1 - [5NTD_HUMAN]	28.05	1	12	12	13	4.40293e+07	574	63.3275	7.03467
P04843	Dolichyl-diphosphooligosaccharide--protein glycosyltransferase subunit 1 OS=Homo sapiens GN=RPN1 PE=1 SV=1 - [RPN1_HUMAN]	19.93	1	10	10	13	4.20724e+07	607	68.5268	6.37939
O00469	Procollagen-lysine,2-oxoglutarate 5-dioxygenase 2 OS=Homo sapiens GN=PLOD2 PE=1 SV=2 - [PLOD2_HUMAN]	17.37	1	10	10	11	2.46173e+07	737	84.6316	6.7124
O15460	Prolyl 4-hydroxylase subunit alpha-2 OS=Homo sapiens GN=P4HA2 PE=1 SV=1 - [P4HA2_HUMAN]	27.1	1	11	11	13	2.42533e+07	535	60.8636	5.70654
P09211	Glutathione S-transferase P OS=Homo sapiens GN=GSTP1 PE=1 SV=2 - [GSTP1_HUMAN]	40	1	5	5	7	1.59146e+07	210	23.341	5.64307
P01023	Alpha-2-macroglobulin OS=Homo sapiens GN=A2M PE=1 SV=3 - [A2MG_HUMAN]	4.48	2	5	5	11	7.00624e+08	1474	163.188	6.45557
P29401	Transketolase OS=Homo sapiens GN=TKT PE=1 SV=3 - [TKT_HUMAN]	21.83	1	10	10	11	4.43618e+07	623	67.8347	7.66455
P98160	Basement membrane-specific heparan sulfate proteoglycan core protein OS=Homo sapiens GN=HSPG2 PE=1 SV=4 - [PGBM_HUMAN]	3.26	1	11	11	12	6.7283e+06	4391	468.532	6.50732
P07814	Bifunctional glutamate/proline--tRNA ligase OS=Homo sapiens GN=EPRS PE=1 SV=5 - [SYEP_HUMAN]	10.38	1	12	12	13	8.31733e+06	1512	170.483	7.32764
P19105	Myosin regulatory light chain 12A OS=Homo sapiens GN=MYL12A PE=1 SV=2 - [ML12A_HUMAN]	40.35	2	2	6	9	3.94364e+07	171	19.7815	4.80518
P18124	60S ribosomal protein L7 OS=Homo sapiens GN=RPL7 PE=1 SV=1 - [RL7_HUMAN]	39.11	1	10	10	11	3.1345e+07	248	29.2072	10.6528
P08107	Heat shock 70 kDa protein 1A/1B OS=Homo sapiens GN=HSPA1A PE=1 SV=5 - [HSP71_HUMAN]	21.37	2	7	9	11	1.07128e+08	641	70.009	5.65576
P07339	Cathepsin D OS=Homo sapiens GN=CTSD PE=1 SV=1 - [CATD_HUMAN]	24.27	1	8	8	12	2.59135e+07	412	44.5236	6.53662
P06753	Tropomyosin alpha-3 chain OS=Homo sapiens GN=TPM3 PE=1 SV=2 - [TPM3_HUMAN]	27.37	1	3	7	10	1.19244e+08	285	32.9298	4.71631
P36578	60S ribosomal protein L4 OS=Homo sapiens GN=RPL4 PE=1 SV=5 - [RL4_HUMAN]	18.03	1	7	7	8	3.93327e+07	427	47.6674	11.063
P02533	Keratin, type I cytoskeletal 14 OS=Homo sapiens GN=KRT14 PE=1 SV=4 - [K1C14_HUMAN]	21.61	12	3	9	9	1.71836e+07	472	51.5294	5.16064
P51991	Heterogeneous nuclear ribonucleoprotein A3 OS=Homo sapiens GN=HNRNPA3 PE=1 SV=2 - [ROA3_HUMAN]	15.08	2	4	5	10	4.46488e+07	378	39.5706	9.01221
P14866	Heterogeneous nuclear ribonucleoprotein L OS=Homo sapiens GN=HNRNPL PE=1 SV=2 - [HNRPL_HUMAN]	19.69	1	7	7	7	1.96891e+07	589	64.0924	8.22119
Q15075	Early endosome antigen 1 OS=Homo sapiens GN=EEA1 PE=1 SV=2 - [EEA1_HUMAN]	10.77	1	12	12	13	6.36154e+06	1411	162.367	5.68115
P24844	Myosin regulatory light polypeptide 9 OS=Homo sapiens GN=MYL9 PE=1 SV=4 - [MYL9_HUMAN]	40.12	1	2	6	9	3.90545e+07	172	19.8144	4.91943
O43390	Heterogeneous nuclear ribonucleoprotein R OS=Homo sapiens GN=HNRNPR PE=1 SV=1 - [HNRPR_HUMAN]	23.06	1	7	10	10	2.15663e+07	633	70.8993	8.1333
Q9UHD8	Septin-9 OS=Homo sapiens GN=SEPT9 PE=1 SV=2 - [SEPT9_HUMAN]	16.55	1	7	7	9	1.27739e+07	586	65.3608	8.96826
Q9Y262	Eukaryotic translation initiation factor 3 subunit L OS=Homo sapiens GN=EIF3L PE=1 SV=1 - [EIF3L_HUMAN]	16.84	1	7	7	8	5.42824e+06	564	66.6844	6.34131
P02786	Transferrin receptor protein 1 OS=Homo sapiens GN=TFRC PE=1 SV=2 - [TFR1_HUMAN]	15.66	1	10	10	10	9.88202e+06	760	84.8179	6.60986
P41252	Isoleucine--tRNA ligase, cytoplasmic OS=Homo sapiens GN=IARS PE=1 SV=2 - [SYIC_HUMAN]	12.44	1	11	11	11	6.34613e+06	1262	144.406	6.15088
Q04917	14-3-3 protein eta OS=Homo sapiens GN=YWHAH PE=1 SV=4 - [1433F_HUMAN]	25.61	2	3	5	8	6.24236e+07	246	28.201	4.84326
Q99536	Synaptic vesicle membrane protein VAT-1 homolog OS=Homo sapiens GN=VAT1 PE=1 SV=2 - [VAT1_HUMAN]	28.24	1	7	7	11	3.23298e+07	393	41.8934	6.29053
P06748	Nucleophosmin OS=Homo sapiens GN=NPM1 PE=1 SV=2 - [NPM_HUMAN]	27.21	1	6	6	10	1.00122e+08	294	32.5548	4.77979
Q06830	Peroxiredoxin-1 OS=Homo sapiens GN=PRDX1 PE=1 SV=1 - [PRDX1_HUMAN]	41.21	1	6	8	10	2.60033e+08	199	22.0963	8.1333
P49368	T-complex protein 1 subunit gamma OS=Homo sapiens GN=CCT3 PE=1 SV=4 - [TCPG_HUMAN]	24.77	1	9	9	10	2.23806e+07	545	60.4953	6.49365
P24752	Acetyl-CoA acetyltransferase, mitochondrial OS=Homo sapiens GN=ACAT1 PE=1 SV=1 - [THIL_HUMAN]	23.65	1	7	7	7	1.45149e+07	427	45.1706	8.85107
P24821	Tenascin OS=Homo sapiens GN=TNC PE=1 SV=3 - [TENA_HUMAN]	5.82	1	10	10	11	3.07197e+07	2201	240.7	4.89404
P11940	Polyadenylate-binding protein 1 OS=Homo sapiens GN=PABPC1 PE=1 SV=2 - [PABP1_HUMAN]	14.78	4	5	8	8	1.62173e+07	636	70.6259	9.49561
P22392	Nucleoside diphosphate kinase B OS=Homo sapiens GN=NME2 PE=1 SV=1 - [NDKB_HUMAN]	40.79	2	2	5	10	8.31503e+07	152	17.2869	8.41162
P40227	T-complex protein 1 subunit zeta OS=Homo sapiens GN=CCT6A PE=1 SV=3 - [TCPZ_HUMAN]	22.79	2	12	12	13	2.01501e+07	531	57.9876	6.68311
P51149	Ras-related protein Rab-7a OS=Homo sapiens GN=RAB7A PE=1 SV=1 - [RAB7A_HUMAN]	38.65	1	7	7	7	2.59962e+07	207	23.4748	6.69775
P60174	Triosephosphate isomerase OS=Homo sapiens GN=TPI1 PE=1 SV=3 - [TPIS_HUMAN]	30.42	1	5	5	9	3.65585e+07	286	30.7717	5.92236
Q9NQC3	Reticulon-4 OS=Homo sapiens GN=RTN4 PE=1 SV=2 - [RTN4_HUMAN]	9.82	1	5	5	8	3.93151e+07	1192	129.851	4.50049
Q13263	Transcription intermediary factor 1-beta OS=Homo sapiens GN=TRIM28 PE=1 SV=5 - [TIF1B_HUMAN]	17.6	1	8	8	8	1.0355e+07	835	88.4934	5.77002
Q10567	AP-1 complex subunit beta-1 OS=Homo sapiens GN=AP1B1 PE=1 SV=2 - [AP1B1_HUMAN]	14.86	1	5	10	12	9.54351e+06	949	104.57	5.05908
P05556	Integrin beta-1 OS=Homo sapiens GN=ITGB1 PE=1 SV=2 - [ITB1_HUMAN]	11.4	1	7	7	8	3.17945e+07	798	88.357	5.38916
Q9NVA2	Septin-11 OS=Homo sapiens GN=SEPT11 PE=1 SV=3 - [SEP11_HUMAN]	21.21	4	7	8	9	2.58212e+07	429	49.3672	6.81494
Q9UJZ1	Stomatin-like protein 2, mitochondrial OS=Homo sapiens GN=STOML2 PE=1 SV=1 - [STML2_HUMAN]	28.37	1	6	6	7	6.8196e+06	356	38.5102	7.38623
P52565	Rho GDP-dissociation inhibitor 1 OS=Homo sapiens GN=ARHGDIA PE=1 SV=3 - [GDIR1_HUMAN]	22.55	1	5	5	7	3.27342e+07	204	23.1927	5.10986
P61204	ADP-ribosylation factor 3 OS=Homo sapiens GN=ARF3 PE=1 SV=2 - [ARF3_HUMAN]	43.65	3	4	6	10	3.69426e+07	181	20.5877	7.43018
Q14195	Dihydropyrimidinase-related protein 3 OS=Homo sapiens GN=DPYSL3 PE=1 SV=1 - [DPYL3_HUMAN]	23.86	1	5	8	11	9.44798e+06	570	61.9241	6.49365
Q15063	Periostin OS=Homo sapiens GN=POSTN PE=1 SV=2 - [POSTN_HUMAN]	12.32	1	7	7	10	1.3492e+07	836	93.2553	7.53271
P0C0S5	Histone H2A.Z OS=Homo sapiens GN=H2AFZ PE=1 SV=2 - [H2AZ_HUMAN]	20.31	5	1	3	9	3.21108e+08	128	13.5446	10.5796
P61019	Ras-related protein Rab-2A OS=Homo sapiens GN=RAB2A PE=1 SV=1 - [RAB2A_HUMAN]	37.74	2	6	6	7	2.59509e+07	212	23.5308	6.53662
O60763	General vesicular transport factor p115 OS=Homo sapiens GN=USO1 PE=1 SV=2 - [USO1_HUMAN]	11.23	1	8	8	9	6.85161e+06	962	107.828	4.90674
Q15393	Splicing factor 3B subunit 3 OS=Homo sapiens GN=SF3B3 PE=1 SV=4 - [SF3B3_HUMAN]	9.12	1	8	8	8	8.14932e+06	1217	135.492	5.26221
O15173	Membrane-associated progesterone receptor component 2 OS=Homo sapiens GN=PGRMC2 PE=1 SV=1 - [PGRC2_HUMAN]	22.42	1	5	5	6	1.21681e+07	223	23.8037	4.88135
O15144	Actin-related protein 2/3 complex subunit 2 OS=Homo sapiens GN=ARPC2 PE=1 SV=1 - [ARPC2_HUMAN]	38	1	8	8	9	1.4243e+07	300	34.3115	7.35693
P12110	Collagen alpha-2(VI) chain OS=Homo sapiens GN=COL6A2 PE=1 SV=4 - [CO6A2_HUMAN]	10.7	1	8	8	9	2.20904e+07	1019	108.512	6.21436
Q15019	Septin-2 OS=Homo sapiens GN=SEPT2 PE=1 SV=1 - [SEPT2_HUMAN]	30.47	1	7	7	9	2.04564e+07	361	41.4613	6.59521
Q99798	Aconitate hydratase, mitochondrial OS=Homo sapiens GN=ACO2 PE=1 SV=2 - [ACON_HUMAN]	15.38	1	8	8	10	2.7476e+07	780	85.3719	7.60596
Q96AY3	Peptidyl-prolyl cis-trans isomerase FKBP10 OS=Homo sapiens GN=FKBP10 PE=1 SV=1 - [FKB10_HUMAN]	18.73	2	9	9	11	5.49193e+07	582	64.2042	5.61768
Q99832	T-complex protein 1 subunit eta OS=Homo sapiens GN=CCT7 PE=1 SV=2 - [TCPH_HUMAN]	16.94	1	8	8	11	2.52001e+07	543	59.3289	7.6499
Q32P51	Heterogeneous nuclear ribonucleoprotein A1-like 2 OS=Homo sapiens GN=HNRNPA1L2 PE=2 SV=2 - [RA1L2_HUMAN]	17.5	3	4	5	8	6.04771e+07	320	34.2043	8.99756
P47756	F-actin-capping protein subunit beta OS=Homo sapiens GN=CAPZB PE=1 SV=4 - [CAPZB_HUMAN]	23.47	1	7	7	8	1.85059e+07	277	31.3308	5.59229
P04040	Catalase OS=Homo sapiens GN=CAT PE=1 SV=3 - [CATA_HUMAN]	17.46	1	7	7	9	3.84367e+07	527	59.7188	7.38623
P51884	Lumican OS=Homo sapiens GN=LUM PE=1 SV=2 - [LUM_HUMAN]	11.54	1	4	4	10	9.77798e+07	338	38.4048	6.60986
P33176	Kinesin-1 heavy chain OS=Homo sapiens GN=KIF5B PE=1 SV=1 - [KINH_HUMAN]	11.53	3	8	8	8	1.0646e+07	963	109.617	6.50732
Q92945	Far upstream element-binding protein 2 OS=Homo sapiens GN=KHSRP PE=1 SV=4 - [FUBP2_HUMAN]	13.64	1	6	6	7	1.28232e+07	711	73.07	7.29834
Q04637	Eukaryotic translation initiation factor 4 gamma 1 OS=Homo sapiens GN=EIF4G1 PE=1 SV=4 - [IF4G1_HUMAN]	7.13	1	7	8	9	7.64501e+06	1599	175.382	5.32568
P17987	T-complex protein 1 subunit alpha OS=Homo sapiens GN=TCP1 PE=1 SV=1 - [TCPA_HUMAN]	18.88	1	7	7	10	1.5253e+07	556	60.3056	6.11279
Q9NYU2	UDP-glucose:glycoprotein glucosyltransferase 1 OS=Homo sapiens GN=UGGT1 PE=1 SV=3 - [UGGG1_HUMAN]	9.77	1	9	9	10	6.47091e+06	1555	177.078	5.63037
P61158	Actin-related protein 3 OS=Homo sapiens GN=ACTR3 PE=1 SV=3 - [ARP3_HUMAN]	21.29	3	6	6	7	2.97142e+07	418	47.341	5.88428
P49755	Transmembrane emp24 domain-containing protein 10 OS=Homo sapiens GN=TMED10 PE=1 SV=2 - [TMEDA_HUMAN]	31.96	1	6	6	8	2.68481e+07	219	24.96	7.44482
Q92841	Probable ATP-dependent RNA helicase DDX17 OS=Homo sapiens GN=DDX17 PE=1 SV=2 - [DDX17_HUMAN]	12.89	1	7	9	9	1.71112e+07	729	80.222	8.26514
Q5JRX3	Presequence protease, mitochondrial OS=Homo sapiens GN=PITRM1 PE=1 SV=3 - [PREP_HUMAN]	9.74	1	8	8	9	8.72417e+06	1037	117.338	6.91748
P29692	Elongation factor 1-delta OS=Homo sapiens GN=EEF1D PE=1 SV=5 - [EF1D_HUMAN]	30.25	1	6	6	6	1.81696e+07	281	31.1028	5.0083
P28331	NADH-ubiquinone oxidoreductase 75 kDa subunit, mitochondrial OS=Homo sapiens GN=NDUFS1 PE=1 SV=3 - [NDUS1_HUMAN]	16.23	1	9	9	9	6.2248e+06	727	79.4165	6.22705
P26641	Elongation factor 1-gamma OS=Homo sapiens GN=EEF1G PE=1 SV=3 - [EF1G_HUMAN]	15.56	1	9	9	11	2.94522e+07	437	50.0871	6.66846
Q9Y6N5	Sulfide:quinone oxidoreductase, mitochondrial OS=Homo sapiens GN=SQRDL PE=1 SV=1 - [SQRD_HUMAN]	28	1	7	7	7	1.1772e+07	450	49.9289	9.11475
P62937	Peptidyl-prolyl cis-trans isomerase A OS=Homo sapiens GN=PPIA PE=1 SV=2 - [PPIA_HUMAN]	23.03	1	5	5	8	6.55225e+07	165	18.0009	7.81104
P13797	Plastin-3 OS=Homo sapiens GN=PLS3 PE=1 SV=4 - [PLST_HUMAN]	16.03	2	6	8	9	1.76832e+07	630	70.7662	5.60498
P38606	V-type proton ATPase catalytic subunit A OS=Homo sapiens GN=ATP6V1A PE=1 SV=2 - [VATA_HUMAN]	13.94	1	6	6	8	9.90463e+06	617	68.2605	5.51611
P18085	ADP-ribosylation factor 4 OS=Homo sapiens GN=ARF4 PE=1 SV=3 - [ARF4_HUMAN]	40	1	4	6	10	3.37788e+07	180	20.4977	7.13721
P67809	Nuclease-sensitive element-binding protein 1 OS=Homo sapiens GN=YBX1 PE=1 SV=3 - [YBOX1_HUMAN]	35.19	2	3	6	9	21777583	324	35.9027	9.87646
P07954	Fumarate hydratase, mitochondrial OS=Homo sapiens GN=FH PE=1 SV=3 - [FUMH_HUMAN]	17.25	1	5	5	6	1.50539e+07	510	54.6022	8.76318
Q96TA1	Niban-like protein 1 OS=Homo sapiens GN=FAM129B PE=1 SV=3 - [NIBL1_HUMAN]	15.01	1	8	8	8	1.11078e+07	746	84.0847	6.18896
P55884	Eukaryotic translation initiation factor 3 subunit B OS=Homo sapiens GN=EIF3B PE=1 SV=3 - [EIF3B_HUMAN]	12.53	1	7	7	7	8.79551e+06	814	92.4238	4.99561
P13796	Plastin-2 OS=Homo sapiens GN=LCP1 PE=1 SV=6 - [PLSL_HUMAN]	15.79	2	6	8	9	1.96767e+07	627	70.2439	5.42725
P11413	Glucose-6-phosphate 1-dehydrogenase OS=Homo sapiens GN=G6PD PE=1 SV=4 - [G6PD_HUMAN]	15.34	1	7	7	7	9.23923e+06	515	59.219	6.84424
P61353	60S ribosomal protein L27 OS=Homo sapiens GN=RPL27 PE=1 SV=2 - [RL27_HUMAN]	42.65	1	5	5	8	2.92475e+07	136	15.7877	10.5649
P62158	Calmodulin OS=Homo sapiens GN=CALM1 PE=1 SV=2 - [CALM_HUMAN]	36.91	1	3	3	6	7.2104e+07	149	16.8268	4.22119
O94925	Glutaminase kidney isoform, mitochondrial OS=Homo sapiens GN=GLS PE=1 SV=1 - [GLSK_HUMAN]	11.81	1	5	5	5	1.38316e+07	669	73.4139	7.76709
P15531	Nucleoside diphosphate kinase A OS=Homo sapiens GN=NME1 PE=1 SV=1 - [NDKA_HUMAN]	30.92	1	1	4	8	8.31503e+07	152	17.1377	6.18896
P52907	F-actin-capping protein subunit alpha-1 OS=Homo sapiens GN=CAPZA1 PE=1 SV=3 - [CAZA1_HUMAN]	28.67	1	4	5	6	2.12469e+07	286	32.9023	5.69385
P23526	Adenosylhomocysteinase OS=Homo sapiens GN=AHCY PE=1 SV=4 - [SAHH_HUMAN]	21.3	1	7	7	8	1.93684e+07	432	47.6852	6.34131
P12236	ADP/ATP translocase 3 OS=Homo sapiens GN=SLC25A6 PE=1 SV=4 - [ADT3_HUMAN]	26.85	2	1	8	9	4.99911e+07	298	32.8452	9.74463
P48735	Isocitrate dehydrogenase [NADP], mitochondrial OS=Homo sapiens GN=IDH2 PE=1 SV=2 - [IDHP_HUMAN]	17.7	1	6	7	8	2.01192e+07	452	50.8769	8.68994
P19338	Nucleolin OS=Homo sapiens GN=NCL PE=1 SV=3 - [NUCL_HUMAN]	15.07	1	8	8	10	2.90136e+07	710	76.5684	4.70361
P23246	Splicing factor, proline- and glutamine-rich OS=Homo sapiens GN=SFPQ PE=1 SV=2 - [SFPQ_HUMAN]	10.04	1	6	6	6	1.55195e+07	707	76.1016	9.43701
P52272	Heterogeneous nuclear ribonucleoprotein M OS=Homo sapiens GN=HNRNPM PE=1 SV=3 - [HNRPM_HUMAN]	13.84	1	8	8	8	1.23095e+07	730	77.4643	8.70459
P13647	Keratin, type II cytoskeletal 5 OS=Homo sapiens GN=KRT5 PE=1 SV=3 - [K2C5_HUMAN]	12.71	5	3	7	9	7.76566e+07	590	62.34	7.73779
P06744	Glucose-6-phosphate isomerase OS=Homo sapiens GN=GPI PE=1 SV=4 - [G6PI_HUMAN]	16.13	1	6	6	8	1.58501e+07	558	63.1072	8.32373
Q02809	Procollagen-lysine,2-oxoglutarate 5-dioxygenase 1 OS=Homo sapiens GN=PLOD1 PE=1 SV=2 - [PLOD1_HUMAN]	14.17	1	7	7	7	6.53103e+06	727	83.4974	6.94678
P49257	Protein ERGIC-53 OS=Homo sapiens GN=LMAN1 PE=1 SV=2 - [LMAN1_HUMAN]	14.9	1	5	5	6	2.29428e+07	510	57.513	6.771
P45880	Voltage-dependent anion-selective channel protein 2 OS=Homo sapiens GN=VDAC2 PE=1 SV=2 - [VDAC2_HUMAN]	31.97	1	7	7	7	3.11452e+07	294	31.5465	7.56201
P08195	4F2 cell-surface antigen heavy chain OS=Homo sapiens GN=SLC3A2 PE=1 SV=3 - [4F2_HUMAN]	15.56	1	7	7	8	1.01326e+07	630	67.9517	5.0083
Q12797	Aspartyl/asparaginyl beta-hydroxylase OS=Homo sapiens GN=ASPH PE=1 SV=3 - [ASPH_HUMAN]	16.62	1	7	7	9	1.04872e+07	758	85.8095	5.0083
Q03252	Lamin-B2 OS=Homo sapiens GN=LMNB2 PE=1 SV=3 - [LMNB2_HUMAN]	16.67	1	8	9	10	6.62325e+06	600	67.6475	5.35107
Q96D15	Reticulocalbin-3 OS=Homo sapiens GN=RCN3 PE=1 SV=1 - [RCN3_HUMAN]	24.7	1	6	6	6	3.38837e+07	328	37.47	4.89404
P14550	Alcohol dehydrogenase [NADP(+)] OS=Homo sapiens GN=AKR1A1 PE=1 SV=3 - [AK1A1_HUMAN]	20.31	1	5	6	7	9.58899e+06	325	36.5499	6.78564
Q13557	Calcium/calmodulin-dependent protein kinase type II subunit delta OS=Homo sapiens GN=CAMK2D PE=1 SV=3 - [KCC2D_HUMAN]	17.64	3	4	6	6	1.0371e+07	499	56.3336	7.25439
P61981	14-3-3 protein gamma OS=Homo sapiens GN=YWHAG PE=1 SV=2 - [1433G_HUMAN]	26.72	2	2	5	8	5.95815e+07	247	28.2849	4.89404
Q16531	DNA damage-binding protein 1 OS=Homo sapiens GN=DDB1 PE=1 SV=1 - [DDB1_HUMAN]	9.82	1	9	9	9	8.61902e+06	1140	126.887	5.26221
Q8TCT9	Minor histocompatibility antigen H13 OS=Homo sapiens GN=HM13 PE=1 SV=1 - [HM13_HUMAN]	20.69	1	6	6	8	2.67309e+07	377	41.4616	6.43018
P23528	Cofilin-1 OS=Homo sapiens GN=CFL1 PE=1 SV=3 - [COF1_HUMAN]	42.17	1	4	7	8	8.6068e+07	166	18.4907	8.08936
Q07020	60S ribosomal protein L18 OS=Homo sapiens GN=RPL18 PE=1 SV=2 - [RL18_HUMAN]	25	1	4	4	6	6.46176e+07	188	21.6211	11.7222
P17655	Calpain-2 catalytic subunit OS=Homo sapiens GN=CAPN2 PE=1 SV=6 - [CAN2_HUMAN]	11	2	7	7	7	1.30258e+07	700	79.9448	4.98291
P09104	Gamma-enolase OS=Homo sapiens GN=ENO2 PE=1 SV=3 - [ENOG_HUMAN]	11.52	2	1	3	6	4.29526e+07	434	47.239	5.03369
P16615	Sarcoplasmic/endoplasmic reticulum calcium ATPase 2 OS=Homo sapiens GN=ATP2A2 PE=1 SV=1 - [AT2A2_HUMAN]	12.67	2	9	9	16	1.91036e+07	1042	114.683	5.33838
O00299	Chloride intracellular channel protein 1 OS=Homo sapiens GN=CLIC1 PE=1 SV=4 - [CLIC1_HUMAN]	28.63	1	4	4	5	5.46594e+07	241	26.9057	5.17334
P53618	Coatomer subunit beta OS=Homo sapiens GN=COPB1 PE=1 SV=3 - [COPB_HUMAN]	17.1	1	10	10	12	1.6264e+07	953	107.074	6.04932
P63244	Guanine nucleotide-binding protein subunit beta-2-like 1 OS=Homo sapiens GN=GNB2L1 PE=1 SV=3 - [GBLP_HUMAN]	25.87	1	7	7	7	3.38373e+07	317	35.0546	7.69385
P30041	Peroxiredoxin-6 OS=Homo sapiens GN=PRDX6 PE=1 SV=3 - [PRDX6_HUMAN]	33.93	1	7	7	9	1.56643e+07	224	25.0192	6.37939
P01892	HLA class I histocompatibility antigen, A-2 alpha chain OS=Homo sapiens GN=HLA-A PE=1 SV=1 - [1A02_HUMAN]	20.27	18	0	5	6	1.75671e+07	365	40.8962	6.99072
Q6DD88	Atlastin-3 OS=Homo sapiens GN=ATL3 PE=1 SV=1 - [ATLA3_HUMAN]	22.37	1	9	9	11	2.14721e+07	541	60.5034	5.65576
P04181	Ornithine aminotransferase, mitochondrial OS=Homo sapiens GN=OAT PE=1 SV=1 - [OAT_HUMAN]	21.18	1	8	8	10	1.12679e+07	439	48.5042	7.03467
P31150	Rab GDP dissociation inhibitor alpha OS=Homo sapiens GN=GDI1 PE=1 SV=2 - [GDIA_HUMAN]	22.37	1	4	7	10	9.49473e+06	447	50.5501	5.13525
P04899	Guanine nucleotide-binding protein G(i) subunit alpha-2 OS=Homo sapiens GN=GNAI2 PE=1 SV=3 - [GNAI2_HUMAN]	13.8	7	2	4	6	3.85536e+07	355	40.4251	5.5415
Q8WUM4	Programmed cell death 6-interacting protein OS=Homo sapiens GN=PDCD6IP PE=1 SV=1 - [PDC6I_HUMAN]	14.63	1	9	9	9	1.08302e+07	868	95.9631	6.52197
P16152	Carbonyl reductase [NADPH] 1 OS=Homo sapiens GN=CBR1 PE=1 SV=3 - [CBR1_HUMAN]	35.02	2	6	6	6	8.19777e+06	277	30.3559	8.32373
P16070	CD44 antigen OS=Homo sapiens GN=CD44 PE=1 SV=3 - [CD44_HUMAN]	7.01	1	5	5	6	2.81577e+07	742	81.4874	5.32568
P01891	HLA class I histocompatibility antigen, A-68 alpha chain OS=Homo sapiens GN=HLA-A PE=1 SV=4 - [1A68_HUMAN]	19.45	24	1	5	6	1.75671e+07	365	40.8831	6.69775
P05388	60S acidic ribosomal protein P0 OS=Homo sapiens GN=RPLP0 PE=1 SV=1 - [RLA0_HUMAN]	25.87	2	7	7	7	3.16433e+07	317	34.2518	5.97314
P09601	Heme oxygenase 1 OS=Homo sapiens GN=HMOX1 PE=1 SV=1 - [HMOX1_HUMAN]	35.07	1	7	7	7	1.33713e+07	288	32.798	8.25049
Q9UQ80	Proliferation-associated protein 2G4 OS=Homo sapiens GN=PA2G4 PE=1 SV=3 - [PA2G4_HUMAN]	22.34	1	7	7	8	2.72058e+07	394	43.7592	6.55127
P39656	Dolichyl-diphosphooligosaccharide--protein glycosyltransferase 48 kDa subunit OS=Homo sapiens GN=DDOST PE=1 SV=4 - [OST48_HUMAN]	26.75	1	9	9	9	1.9337e+07	456	50.769	6.55127
P05387	60S acidic ribosomal protein P2 OS=Homo sapiens GN=RPLP2 PE=1 SV=1 - [RLA2_HUMAN]	67.83	2	5	5	5	2.53852e+07	115	11.6578	4.53857
P46939	Utrophin OS=Homo sapiens GN=UTRN PE=1 SV=2 - [UTRO_HUMAN]	3.64	1	9	9	9	4.22e+06	3433	394.22	5.32568
Q13409	Cytoplasmic dynein 1 intermediate chain 2 OS=Homo sapiens GN=DYNC1I2 PE=1 SV=3 - [DC1I2_HUMAN]	15.36	1	5	5	6	6.37752e+06	638	71.4121	5.19873
P48681	Nestin OS=Homo sapiens GN=NES PE=1 SV=2 - [NEST_HUMAN]	7.71	1	9	9	10	6.73167e+06	1621	177.332	4.36084
P52209	6-phosphogluconate dehydrogenase, decarboxylating OS=Homo sapiens GN=PGD PE=1 SV=3 - [6PGD_HUMAN]	20.29	1	7	7	9	1.52217e+07	483	53.106	7.2251
O00571	ATP-dependent RNA helicase DDX3X OS=Homo sapiens GN=DDX3X PE=1 SV=3 - [DDX3X_HUMAN]	12.08	2	6	7	7	1.3152e+07	662	73.198	7.18115
Q9Y6U3	Adseverin OS=Homo sapiens GN=SCIN PE=1 SV=4 - [ADSV_HUMAN]	20.14	1	9	9	9	3.91315e+06	715	80.4384	5.70654
P17980	26S protease regulatory subunit 6A OS=Homo sapiens GN=PSMC3 PE=1 SV=3 - [PRS6A_HUMAN]	18.91	1	5	5	5	8.14946e+06	439	49.1725	5.23682
Q15907	Ras-related protein Rab-11B OS=Homo sapiens GN=RAB11B PE=1 SV=4 - [RB11B_HUMAN]	33.94	2	6	6	7	1.95313e+07	218	24.4735	5.93506
P09525	Annexin A4 OS=Homo sapiens GN=ANXA4 PE=1 SV=4 - [ANXA4_HUMAN]	17.87	1	5	6	6	7.33211e+06	319	35.8601	6.12549
P20618	Proteasome subunit beta type-1 OS=Homo sapiens GN=PSMB1 PE=1 SV=2 - [PSB1_HUMAN]	25.73	1	5	5	6	1.25335e+07	241	26.4724	8.1333
Q01105	Protein SET OS=Homo sapiens GN=SET PE=1 SV=3 - [SET_HUMAN]	19.31	2	4	4	5	3.63978e+07	290	33.4687	4.32275
Q6P2Q9	Pre-mRNA-processing-splicing factor 8 OS=Homo sapiens GN=PRPF8 PE=1 SV=2 - [PRP8_HUMAN]	5.87	1	8	8	8	5.81879e+06	2335	273.427	8.83643
P16403	Histone H1.2 OS=Homo sapiens GN=HIST1H1C PE=1 SV=2 - [H12_HUMAN]	15.96	5	5	5	7	1.28927e+08	213	21.3517	10.9312
P22626	Heterogeneous nuclear ribonucleoproteins A2/B1 OS=Homo sapiens GN=HNRNPA2B1 PE=1 SV=2 - [ROA2_HUMAN]	17	2	5	6	8	3.37068e+07	353	37.4067	8.95361
P17302	Gap junction alpha-1 protein OS=Homo sapiens GN=GJA1 PE=1 SV=2 - [CXA1_HUMAN]	18.59	1	4	4	5	3.83518e+07	382	42.9809	8.76318
Q15005	Signal peptidase complex subunit 2 OS=Homo sapiens GN=SPCS2 PE=1 SV=3 - [SPCS2_HUMAN]	20.35	1	5	5	6	6.55597e+06	226	24.9867	8.47021
P50991	T-complex protein 1 subunit delta OS=Homo sapiens GN=CCT4 PE=1 SV=4 - [TCPD_HUMAN]	20.41	1	7	7	8	3.1e+07	539	57.8878	7.82568
P63241	Eukaryotic translation initiation factor 5A-1 OS=Homo sapiens GN=EIF5A PE=1 SV=2 - [IF5A1_HUMAN]	35.71	3	5	5	7	2.62292e+07	154	16.8214	5.23682
Q13200	26S proteasome non-ATPase regulatory subunit 2 OS=Homo sapiens GN=PSMD2 PE=1 SV=3 - [PSMD2_HUMAN]	12.56	1	9	9	12	1.35314e+07	908	100.136	5.19873
P36957	Dihydrolipoyllysine-residue succinyltransferase component of 2-oxoglutarate dehydrogenase complex, mitochondrial OS=Homo sapiens GN=DLST PE=1 SV=4 - [ODO2_HUMAN]	13.69	1	5	5	6	1.38334e+07	453	48.7245	8.95361
P07099	Epoxide hydrolase 1 OS=Homo sapiens GN=EPHX1 PE=1 SV=1 - [HYEP_HUMAN]	20	1	8	8	8	1.03974e+07	455	52.915	7.25439
P05141	ADP/ATP translocase 2 OS=Homo sapiens GN=SLC25A5 PE=1 SV=7 - [ADT2_HUMAN]	26.85	2	2	8	9	4.99911e+07	298	32.8312	9.68604
P41250	Glycine--tRNA ligase OS=Homo sapiens GN=GARS PE=1 SV=3 - [SYG_HUMAN]	13.4	1	9	9	10	9.24519e+06	739	83.1126	7.03467
P13010	X-ray repair cross-complementing protein 5 OS=Homo sapiens GN=XRCC5 PE=1 SV=3 - [XRCC5_HUMAN]	13.93	1	7	8	8	1.82176e+07	732	82.6523	5.80811
P02549	Spectrin alpha chain, erythrocytic 1 OS=Homo sapiens GN=SPTA1 PE=1 SV=5 - [SPTA1_HUMAN]	2.65	1	6	6	7	8.01709e+06	2419	279.842	5.04639
O75368	SH3 domain-binding glutamic acid-rich-like protein OS=Homo sapiens GN=SH3BGRL PE=1 SV=1 - [SH3L1_HUMAN]	69.3	1	5	5	7	1.20907e+07	114	12.7664	5.24951
Q96QK1	Vacuolar protein sorting-associated protein 35 OS=Homo sapiens GN=VPS35 PE=1 SV=2 - [VPS35_HUMAN]	10.68	1	6	6	6	1.16213e+07	796	91.6489	5.49072
P47755	F-actin-capping protein subunit alpha-2 OS=Homo sapiens GN=CAPZA2 PE=1 SV=3 - [CAZA2_HUMAN]	31.47	1	4	5	5	1.27149e+07	286	32.9286	5.84619
P30044	Peroxiredoxin-5, mitochondrial OS=Homo sapiens GN=PRDX5 PE=1 SV=4 - [PRDX5_HUMAN]	25.23	1	4	4	7	9.39395e+06	214	22.0725	8.70459
Q02878	60S ribosomal protein L6 OS=Homo sapiens GN=RPL6 PE=1 SV=3 - [RL6_HUMAN]	20.83	1	6	6	6	5.52676e+07	288	32.7076	10.5796
P36776	Lon protease homolog, mitochondrial OS=Homo sapiens GN=LONP1 PE=1 SV=2 - [LONM_HUMAN]	8.86	1	6	6	7	2.86947e+06	959	106.422	6.39209
Q86UP2	Kinectin OS=Homo sapiens GN=KTN1 PE=1 SV=1 - [KTN1_HUMAN]	8.62	1	8	8	8	2.02762e+08	1357	156.179	5.64307
P62249	40S ribosomal protein S16 OS=Homo sapiens GN=RPS16 PE=1 SV=2 - [RS16_HUMAN]	38.36	1	6	6	6	2.77753e+07	146	16.435	10.2134
Q13838	Spliceosome RNA helicase DDX39B OS=Homo sapiens GN=DDX39B PE=1 SV=1 - [DX39B_HUMAN]	17.76	2	6	6	7	1.44623e+07	428	48.9599	5.66846
Q96KP4	Cytosolic non-specific dipeptidase OS=Homo sapiens GN=CNDP2 PE=1 SV=2 - [CNDP2_HUMAN]	14.53	1	4	4	5	7.39305e+06	475	52.8449	5.97314
P08473	Neprilysin OS=Homo sapiens GN=MME PE=1 SV=2 - [NEP_HUMAN]	11.87	1	6	6	8	1.21316e+07	750	85.4599	5.73193
O43776	Asparagine--tRNA ligase, cytoplasmic OS=Homo sapiens GN=NARS PE=1 SV=1 - [SYNC_HUMAN]	15.88	1	7	7	8	9.60747e+06	548	62.9025	6.25244
P30153	Serine/threonine-protein phosphatase 2A 65 kDa regulatory subunit A alpha isoform OS=Homo sapiens GN=PPP2R1A PE=1 SV=4 - [2AAA_HUMAN]	12.73	2	5	5	7	2.24461e+07	589	65.2669	5.10986
P62241	40S ribosomal protein S8 OS=Homo sapiens GN=RPS8 PE=1 SV=2 - [RS8_HUMAN]	22.12	1	4	4	6	6.53582e+07	208	24.1902	10.3159
P35613	Basigin OS=Homo sapiens GN=BSG PE=1 SV=2 - [BASI_HUMAN]	12.73	1	3	3	4	1.8609e+07	385	42.1741	5.65576
Q15233	Non-POU domain-containing octamer-binding protein OS=Homo sapiens GN=NONO PE=1 SV=4 - [NONO_HUMAN]	14.65	1	5	5	8	1.54043e+07	471	54.1973	8.95361
P16989	Y-box-binding protein 3 OS=Homo sapiens GN=YBX3 PE=1 SV=4 - [YBOX3_HUMAN]	14.78	2	1	4	5	1.45587e+07	372	40.066	9.77393
Q06210	Glutamine--fructose-6-phosphate aminotransferase [isomerizing] 1 OS=Homo sapiens GN=GFPT1 PE=1 SV=3 - [GFPT1_HUMAN]	11.16	2	7	7	8	6.90976e+06	699	78.7563	7.10791
P30050	60S ribosomal protein L12 OS=Homo sapiens GN=RPL12 PE=1 SV=1 - [RL12_HUMAN]	24.24	1	3	3	5	3.04059e+07	165	17.8075	9.42236
P11177	Pyruvate dehydrogenase E1 component subunit beta, mitochondrial OS=Homo sapiens GN=PDHB PE=1 SV=3 - [ODPB_HUMAN]	18.66	1	5	5	7	7.5613e+06	359	39.208	6.65381
P07737	Profilin-1 OS=Homo sapiens GN=PFN1 PE=1 SV=2 - [PROF1_HUMAN]	45.71	1	5	5	6	6.85355e+07	140	15.0446	8.26514
P55809	Succinyl-CoA:3-ketoacid coenzyme A transferase 1, mitochondrial OS=Homo sapiens GN=OXCT1 PE=1 SV=1 - [SCOT1_HUMAN]	19.42	2	6	6	6	6.99977e+06	520	56.1219	7.45947
P80303	Nucleobindin-2 OS=Homo sapiens GN=NUCB2 PE=1 SV=2 - [NUCB2_HUMAN]	17.86	1	5	5	5	8.63842e+06	420	50.1643	5.12256
Q04695	Keratin, type I cytoskeletal 17 OS=Homo sapiens GN=KRT17 PE=1 SV=2 - [K1C17_HUMAN]	12.96	11	1	6	6	2.25599e+07	432	48.076	5.021
Q9HDC9	Adipocyte plasma membrane-associated protein OS=Homo sapiens GN=APMAP PE=1 SV=2 - [APMAP_HUMAN]	20.43	1	7	7	7	1.46859e+07	416	46.4509	6.16357
Q6YHK3	CD109 antigen OS=Homo sapiens GN=CD109 PE=1 SV=2 - [CD109_HUMAN]	6.85	1	7	7	8	4.374e+06	1445	161.587	5.84619
O60701	UDP-glucose 6-dehydrogenase OS=Homo sapiens GN=UGDH PE=1 SV=1 - [UGDH_HUMAN]	18.83	1	6	6	6	1.40458e+07	494	54.9893	7.12256
P16401	Histone H1.5 OS=Homo sapiens GN=HIST1H1B PE=1 SV=3 - [H15_HUMAN]	14.6	1	4	4	5	6.68388e+07	226	22.5665	10.9165
P62191	26S protease regulatory subunit 4 OS=Homo sapiens GN=PSMC1 PE=1 SV=1 - [PRS4_HUMAN]	22.73	1	6	6	8	9.61292e+06	440	49.1537	6.21436
Q9H4M9	EH domain-containing protein 1 OS=Homo sapiens GN=EHD1 PE=1 SV=2 - [EHD1_HUMAN]	18.35	1	5	7	8	1.23902e+07	534	60.5887	6.82959
P48643	T-complex protein 1 subunit epsilon OS=Homo sapiens GN=CCT5 PE=1 SV=1 - [TCPE_HUMAN]	14.79	1	5	5	5	9.03138e+06	541	59.6328	5.65576
P02538	Keratin, type II cytoskeletal 6A OS=Homo sapiens GN=KRT6A PE=1 SV=3 - [K2C6A_HUMAN]	9.57	7	1	5	7	7.69773e+07	564	60.0083	8.00146
Q9Y3I0	tRNA-splicing ligase RtcB homolog OS=Homo sapiens GN=RTCB PE=1 SV=1 - [RTCB_HUMAN]	14.06	1	6	6	6	9.23586e+06	505	55.1749	7.2251
P07686	Beta-hexosaminidase subunit beta OS=Homo sapiens GN=HEXB PE=1 SV=3 - [HEXB_HUMAN]	14.21	1	5	6	6	1.47495e+07	556	63.0712	6.75635
P55084	Trifunctional enzyme subunit beta, mitochondrial OS=Homo sapiens GN=HADHB PE=1 SV=3 - [ECHB_HUMAN]	17.09	1	6	6	6	1.00623e+07	474	51.2615	9.40771
P08754	Guanine nucleotide-binding protein G(k) subunit alpha OS=Homo sapiens GN=GNAI3 PE=1 SV=3 - [GNAI3_HUMAN]	15.54	7	2	4	6	2.56232e+07	354	40.5063	5.69385
Q15366	Poly(rC)-binding protein 2 OS=Homo sapiens GN=PCBP2 PE=1 SV=1 - [PCBP2_HUMAN]	12.05	3	3	3	4	1.51701e+07	365	38.5556	6.78564
P28074	Proteasome subunit beta type-5 OS=Homo sapiens GN=PSMB5 PE=1 SV=3 - [PSB5_HUMAN]	24.33	1	5	5	5	6773771	263	28.4622	6.91748
Q9UPN3	Microtubule-actin cross-linking factor 1, isoforms 1/2/3/5 OS=Homo sapiens GN=MACF1 PE=1 SV=4 - [MACF1_HUMAN]	1.27	1	6	7	7	1.31692e+07	7388	837.787	5.38916
P55209	Nucleosome assembly protein 1-like 1 OS=Homo sapiens GN=NAP1L1 PE=1 SV=1 - [NP1L1_HUMAN]	16.11	1	3	4	5	1.51014e+07	391	45.3459	4.4624
O43795	Unconventional myosin-Ib OS=Homo sapiens GN=MYO1B PE=1 SV=3 - [MYO1B_HUMAN]	7.92	2	8	8	8	9.88745e+06	1136	131.902	9.37842
P06756	Integrin alpha-V OS=Homo sapiens GN=ITGAV PE=1 SV=2 - [ITAV_HUMAN]	10.21	1	7	7	7	7.73025e+06	1048	115.964	5.68115
P39023	60S ribosomal protein L3 OS=Homo sapiens GN=RPL3 PE=1 SV=2 - [RL3_HUMAN]	20.1	1	6	6	7	2.4061e+07	403	46.0798	10.1841
Q16643	Drebrin OS=Homo sapiens GN=DBN1 PE=1 SV=4 - [DREB_HUMAN]	13.87	1	4	4	5	11664297	649	71.3854	4.44971
P02675	Fibrinogen beta chain OS=Homo sapiens GN=FGB PE=1 SV=2 - [FIBB_HUMAN]	5.09	1	2	2	5	1.22264e+08	491	55.8923	8.26514
Q00577	Transcriptional activator protein Pur-alpha OS=Homo sapiens GN=PURA PE=1 SV=2 - [PURA_HUMAN]	26.71	1	5	5	5	3.056e+06	322	34.8894	6.44287
P52597	Heterogeneous nuclear ribonucleoprotein F OS=Homo sapiens GN=HNRNPF PE=1 SV=3 - [HNRPF_HUMAN]	25.54	1	5	7	8	1.66161e+07	415	45.6429	5.57959
Q96HE7	ERO1-like protein alpha OS=Homo sapiens GN=ERO1L PE=1 SV=2 - [ERO1A_HUMAN]	13.03	2	5	5	5	1.16795e+07	468	54.3581	5.68115
P61106	Ras-related protein Rab-14 OS=Homo sapiens GN=RAB14 PE=1 SV=4 - [RAB14_HUMAN]	39.07	11	4	5	6	6.70281e+07	215	23.8819	6.21436
Q969G5	Protein kinase C delta-binding protein OS=Homo sapiens GN=PRKCDBP PE=1 SV=3 - [PRDBP_HUMAN]	23.75	1	5	5	5	7.67885e+06	261	27.6845	6.43018
P30508	HLA class I histocompatibility antigen, Cw-12 alpha chain OS=Homo sapiens GN=HLA-C PE=2 SV=2 - [1C12_HUMAN]	14.21	26	1	3	4	2.13643e+07	366	40.8601	6.30322
Q01995	Transgelin OS=Homo sapiens GN=TAGLN PE=1 SV=4 - [TAGL_HUMAN]	29.85	1	5	5	6	2.30469e+07	201	22.5964	8.83643
P43243	Matrin-3 OS=Homo sapiens GN=MATR3 PE=1 SV=2 - [MATR3_HUMAN]	11.69	1	7	7	8	9.41593e+06	847	94.5648	6.25244
Q06033	Inter-alpha-trypsin inhibitor heavy chain H3 OS=Homo sapiens GN=ITIH3 PE=1 SV=2 - [ITIH3_HUMAN]	4.16	1	3	3	5	3.49095e+07	890	99.7865	5.74463
Q16881	Thioredoxin reductase 1, cytoplasmic OS=Homo sapiens GN=TXNRD1 PE=1 SV=3 - [TRXR1_HUMAN]	15.87	1	5	5	6	6.00954e+06	649	70.8622	7.38623
Q01813	ATP-dependent 6-phosphofructokinase, platelet type OS=Homo sapiens GN=PFKP PE=1 SV=2 - [PFKAP_HUMAN]	8.16	1	3	4	6	4.61425e+06	784	85.5415	7.54736
P09972	Fructose-bisphosphate aldolase C OS=Homo sapiens GN=ALDOC PE=1 SV=2 - [ALDOC_HUMAN]	6.32	1	1	1	4	5.18184e+07	364	39.4312	6.87354
P51148	Ras-related protein Rab-5C OS=Homo sapiens GN=RAB5C PE=1 SV=2 - [RAB5C_HUMAN]	28.24	2	3	4	6	2.86519e+07	216	23.4678	8.41162
Q9BTV4	Transmembrane protein 43 OS=Homo sapiens GN=TMEM43 PE=1 SV=1 - [TMM43_HUMAN]	27.5	1	6	6	6	1.16153e+07	400	44.8472	8.1333
P15880	40S ribosomal protein S2 OS=Homo sapiens GN=RPS2 PE=1 SV=2 - [RS2_HUMAN]	22.18	1	6	6	6	3.99389e+07	293	31.3046	10.2427
Q14566	DNA replication licensing factor MCM6 OS=Homo sapiens GN=MCM6 PE=1 SV=1 - [MCM6_HUMAN]	7.19	1	5	5	5	4.31611e+06	821	92.8312	5.41455
P43307	Translocon-associated protein subunit alpha OS=Homo sapiens GN=SSR1 PE=1 SV=3 - [SSRA_HUMAN]	29.02	1	5	5	6	3.2987e+07	286	32.2153	4.48779
P02461	Collagen alpha-1(III) chain OS=Homo sapiens GN=COL3A1 PE=1 SV=4 - [CO3A1_HUMAN]	2.73	1	3	3	5	4.57345e+06	1466	138.479	6.60986
P37837	Transaldolase OS=Homo sapiens GN=TALDO1 PE=1 SV=2 - [TALDO_HUMAN]	15.73	1	5	5	5	2.55898e+07	337	37.5165	6.81494
Q07021	Complement component 1 Q subcomponent-binding protein, mitochondrial OS=Homo sapiens GN=C1QBP PE=1 SV=1 - [C1QBP_HUMAN]	16.67	1	4	4	5	1.95971e+07	282	31.3426	4.84326
O14786	Neuropilin-1 OS=Homo sapiens GN=NRP1 PE=1 SV=3 - [NRP1_HUMAN]	8.78	1	5	5	5	5.67401e+06	923	103.069	5.88428
P60866	40S ribosomal protein S20 OS=Homo sapiens GN=RPS20 PE=1 SV=1 - [RS20_HUMAN]	19.33	1	2	2	4	6.31445e+07	119	13.3643	9.93506
O95302	Peptidyl-prolyl cis-trans isomerase FKBP9 OS=Homo sapiens GN=FKBP9 PE=1 SV=2 - [FKBP9_HUMAN]	10.35	2	5	5	6	9.33102e+06	570	63.0435	5.08447
Q16658	Fascin OS=Homo sapiens GN=FSCN1 PE=1 SV=3 - [FSCN1_HUMAN]	19.88	1	6	6	7	2.67936e+07	493	54.4961	7.23975
Q8NBS9	Thioredoxin domain-containing protein 5 OS=Homo sapiens GN=TXNDC5 PE=1 SV=2 - [TXND5_HUMAN]	26.16	1	7	7	7	3.78197e+07	432	47.5987	5.97314
Q9Y678	Coatomer subunit gamma-1 OS=Homo sapiens GN=COPG1 PE=1 SV=1 - [COPG1_HUMAN]	7.21	1	5	5	5	1.20456e+07	874	97.6555	5.46533
P08779	Keratin, type I cytoskeletal 16 OS=Homo sapiens GN=KRT16 PE=1 SV=4 - [K1C16_HUMAN]	10.57	12	1	5	5	1.6494e+07	473	51.2362	5.04639
Q14165	Malectin OS=Homo sapiens GN=MLEC PE=1 SV=1 - [MLEC_HUMAN]	21.58	1	5	5	6	7.78846e+06	292	32.2136	5.41455
Q13740	CD166 antigen OS=Homo sapiens GN=ALCAM PE=1 SV=2 - [CD166_HUMAN]	12.86	1	6	6	7	1.34996e+07	583	65.0611	6.25244
Q9UHG3	Prenylcysteine oxidase 1 OS=Homo sapiens GN=PCYOX1 PE=1 SV=3 - [PCYOX_HUMAN]	12.28	1	6	6	6	8.33958e+06	505	56.6037	6.17627
P17844	Probable ATP-dependent RNA helicase DDX5 OS=Homo sapiens GN=DDX5 PE=1 SV=1 - [DDX5_HUMAN]	13.19	1	6	8	9	1.50609e+07	614	69.1047	8.92432
O60568	Procollagen-lysine,2-oxoglutarate 5-dioxygenase 3 OS=Homo sapiens GN=PLOD3 PE=1 SV=1 - [PLOD3_HUMAN]	11.52	1	6	6	6	1.28806e+07	738	84.7315	6.04932
P10319	HLA class I histocompatibility antigen, B-58 alpha chain OS=Homo sapiens GN=HLA-B PE=1 SV=1 - [1B58_HUMAN]	14.09	3	1	3	4	9.08485e+06	362	40.312	6.30322
P62333	26S protease regulatory subunit 10B OS=Homo sapiens GN=PSMC6 PE=1 SV=1 - [PRS10_HUMAN]	21.08	1	5	5	6	6.99742e+06	389	44.1451	7.48877
P11586	C-1-tetrahydrofolate synthase, cytoplasmic OS=Homo sapiens GN=MTHFD1 PE=1 SV=3 - [C1TC_HUMAN]	5.88	1	5	5	5	6.93075e+06	935	101.495	7.29834
P46777	60S ribosomal protein L5 OS=Homo sapiens GN=RPL5 PE=1 SV=3 - [RL5_HUMAN]	15.49	1	5	5	5	3.46848e+07	297	34.3407	9.71533
Q32P28	Prolyl 3-hydroxylase 1 OS=Homo sapiens GN=LEPRE1 PE=1 SV=2 - [P3H1_HUMAN]	7.2	2	5	5	5	1.61944e+07	736	83.3411	5.13525
Q99623	Prohibitin-2 OS=Homo sapiens GN=PHB2 PE=1 SV=2 - [PHB2_HUMAN]	22.07	1	5	5	6	1.19249e+07	299	33.2759	9.83252
O75533	Splicing factor 3B subunit 1 OS=Homo sapiens GN=SF3B1 PE=1 SV=3 - [SF3B1_HUMAN]	6.9	1	6	6	6	5.63697e+06	1304	145.738	7.09326
P51571	Translocon-associated protein subunit delta OS=Homo sapiens GN=SSR4 PE=1 SV=1 - [SSRD_HUMAN]	24.86	1	3	3	4	3.82273e+07	173	18.9866	6.15088
Q99497	Protein DJ-1 OS=Homo sapiens GN=PARK7 PE=1 SV=2 - [PARK7_HUMAN]	29.63	1	4	4	6	2.5458e+07	189	19.8785	6.78564
P61026	Ras-related protein Rab-10 OS=Homo sapiens GN=RAB10 PE=1 SV=1 - [RAB10_HUMAN]	26	14	2	4	5	7.53978e+07	200	22.5266	8.38232
P61247	40S ribosomal protein S3a OS=Homo sapiens GN=RPS3A PE=1 SV=2 - [RS3A_HUMAN]	18.18	1	5	5	8	2.2205e+07	264	29.9257	9.72998
O75390	Citrate synthase, mitochondrial OS=Homo sapiens GN=CS PE=1 SV=2 - [CISY_HUMAN]	13.73	1	6	6	7	2.14032e+07	466	51.6795	8.32373
P62906	60S ribosomal protein L10a OS=Homo sapiens GN=RPL10A PE=1 SV=2 - [RL10A_HUMAN]	19.82	1	6	6	6	3.04574e+07	217	24.8155	9.93506
O00264	Membrane-associated progesterone receptor component 1 OS=Homo sapiens GN=PGRMC1 PE=1 SV=3 - [PGRC1_HUMAN]	37.44	1	4	4	5	1.569e+07	195	21.6578	4.70361
Q9Y6C2	EMILIN-1 OS=Homo sapiens GN=EMILIN1 PE=1 SV=2 - [EMIL1_HUMAN]	7.48	1	4	4	4	1.20417e+07	1016	106.601	5.14795
P28070	Proteasome subunit beta type-4 OS=Homo sapiens GN=PSMB4 PE=1 SV=4 - [PSB4_HUMAN]	15.91	1	2	2	4	7.60925e+06	264	29.1855	5.97314
O43242	26S proteasome non-ATPase regulatory subunit 3 OS=Homo sapiens GN=PSMD3 PE=1 SV=2 - [PSMD3_HUMAN]	14.98	1	7	7	7	1.11563e+07	534	60.9395	8.44092
Q70UQ0	Inhibitor of nuclear factor kappa-B kinase-interacting protein OS=Homo sapiens GN=IKBIP PE=1 SV=1 - [IKIP_HUMAN]	19.71	1	6	6	6	1.80316e+07	350	39.285	9.17334
P39019	40S ribosomal protein S19 OS=Homo sapiens GN=RPS19 PE=1 SV=2 - [RS19_HUMAN]	32.41	1	5	5	5	3.22697e+07	145	16.0505	10.3159
Q99460	26S proteasome non-ATPase regulatory subunit 1 OS=Homo sapiens GN=PSMD1 PE=1 SV=2 - [PSMD1_HUMAN]	9.76	1	5	5	5	8.11645e+06	953	105.769	5.38916
O95782	AP-2 complex subunit alpha-1 OS=Homo sapiens GN=AP2A1 PE=1 SV=3 - [AP2A1_HUMAN]	9.21	1	4	7	8	7.40036e+06	977	107.478	7.03467
Q03135	Caveolin-1 OS=Homo sapiens GN=CAV1 PE=1 SV=4 - [CAV1_HUMAN]	23.6	2	3	3	5	6.2304e+07	178	20.4585	6.02393
Q16891	MICOS complex subunit MIC60 OS=Homo sapiens GN=IMMT PE=1 SV=1 - [MIC60_HUMAN]	7.92	1	4	4	4	1.62343e+07	758	83.6264	6.48096
P15311	Ezrin OS=Homo sapiens GN=EZR PE=1 SV=4 - [EZRI_HUMAN]	16.04	1	3	9	11	2.27588e+07	586	69.3697	6.26514
P07093	Glia-derived nexin OS=Homo sapiens GN=SERPINE2 PE=1 SV=1 - [GDN_HUMAN]	15.33	1	5	5	6	4.74095e+06	398	43.9742	9.29053
P30040	Endoplasmic reticulum resident protein 29 OS=Homo sapiens GN=ERP29 PE=1 SV=4 - [ERP29_HUMAN]	23.75	1	5	5	5	2.27879e+07	261	28.9752	7.31299
P19823	Inter-alpha-trypsin inhibitor heavy chain H2 OS=Homo sapiens GN=ITIH2 PE=1 SV=2 - [ITIH2_HUMAN]	6.13	1	5	5	6	1.51054e+07	946	106.397	6.85889
P07384	Calpain-1 catalytic subunit OS=Homo sapiens GN=CAPN1 PE=1 SV=1 - [CAN1_HUMAN]	12.18	1	6	6	6	6.07303e+06	714	81.8382	5.66846
Q9NVI7	ATPase family AAA domain-containing protein 3A OS=Homo sapiens GN=ATAD3A PE=1 SV=2 - [ATD3A_HUMAN]	9.46	3	6	6	6	5.1247e+06	634	71.3247	8.98291
P12235	ADP/ATP translocase 1 OS=Homo sapiens GN=SLC25A4 PE=1 SV=4 - [ADT1_HUMAN]	19.46	2	1	6	7	4.46922e+07	298	33.0432	9.75928
P54886	Delta-1-pyrroline-5-carboxylate synthase OS=Homo sapiens GN=ALDH18A1 PE=1 SV=2 - [P5CS_HUMAN]	10.19	1	6	6	6	5.90108e+06	795	87.2475	7.12256
P51659	Peroxisomal multifunctional enzyme type 2 OS=Homo sapiens GN=HSD17B4 PE=1 SV=3 - [DHB4_HUMAN]	6.93	1	4	4	4	1.17934e+07	736	79.6363	8.83643
P27816	Microtubule-associated protein 4 OS=Homo sapiens GN=MAP4 PE=1 SV=3 - [MAP4_HUMAN]	15.71	1	9	9	11	7.34135e+06	1152	120.93	5.42725
P68400	Casein kinase II subunit alpha OS=Homo sapiens GN=CSNK2A1 PE=1 SV=1 - [CSK21_HUMAN]	11.76	3	4	5	5	5.36065e+06	391	45.1148	7.73779
P13073	Cytochrome c oxidase subunit 4 isoform 1, mitochondrial OS=Homo sapiens GN=COX4I1 PE=1 SV=1 - [COX41_HUMAN]	26.04	1	4	4	6	2.25894e+07	169	19.564	9.51025
O94826	Mitochondrial import receptor subunit TOM70 OS=Homo sapiens GN=TOMM70A PE=1 SV=1 - [TOM70_HUMAN]	12.34	1	6	6	7	4.3978e+06	608	67.412	7.12256
P09622	Dihydrolipoyl dehydrogenase, mitochondrial OS=Homo sapiens GN=DLD PE=1 SV=2 - [DLDH_HUMAN]	10.81	1	4	4	4	7.53437e+06	509	54.143	7.85498
P26599	Polypyrimidine tract-binding protein 1 OS=Homo sapiens GN=PTBP1 PE=1 SV=1 - [PTBP1_HUMAN]	20.72	3	6	6	6	8.70108e+06	531	57.1856	9.17334
Q9H9B4	Sideroflexin-1 OS=Homo sapiens GN=SFXN1 PE=1 SV=4 - [SFXN1_HUMAN]	18.01	1	5	5	5	7.61038e+06	322	35.5963	9.0708
O14818	Proteasome subunit alpha type-7 OS=Homo sapiens GN=PSMA7 PE=1 SV=1 - [PSA7_HUMAN]	26.61	2	5	5	6	1.5043e+07	248	27.8696	8.45557
P42765	3-ketoacyl-CoA thiolase, mitochondrial OS=Homo sapiens GN=ACAA2 PE=1 SV=2 - [THIM_HUMAN]	26.45	1	5	5	6	8.64247e+06	397	41.8976	8.08936
P04062	Glucosylceramidase OS=Homo sapiens GN=GBA PE=1 SV=3 - [GLCM_HUMAN]	9.51	1	5	5	5	7.4503e+06	536	59.6782	7.60596
P62753	40S ribosomal protein S6 OS=Homo sapiens GN=RPS6 PE=1 SV=1 - [RS6_HUMAN]	14.06	1	3	3	4	3.6051e+07	249	28.663	10.8433
P04792	Heat shock protein beta-1 OS=Homo sapiens GN=HSPB1 PE=1 SV=2 - [HSPB1_HUMAN]	24.88	1	4	4	4	1.48437e+07	205	22.7685	6.40479
P35221	Catenin alpha-1 OS=Homo sapiens GN=CTNNA1 PE=1 SV=1 - [CTNA1_HUMAN]	12.91	2	5	5	5	5.86208e+06	906	100.009	6.29053
P05455	Lupus La protein OS=Homo sapiens GN=SSB PE=1 SV=2 - [LA_HUMAN]	21.32	1	8	8	8	1.71132e+07	408	46.8082	7.12256
P21980	Protein-glutamine gamma-glutamyltransferase 2 OS=Homo sapiens GN=TGM2 PE=1 SV=2 - [TGM2_HUMAN]	14.7	1	6	6	8	1.5716e+07	687	77.2797	5.22412
P09543	2',3'-cyclic-nucleotide 3'-phosphodiesterase OS=Homo sapiens GN=CNP PE=1 SV=2 - [CN37_HUMAN]	12.11	1	4	4	5	6.54801e+06	421	47.5487	9.0708
O75643	U5 small nuclear ribonucleoprotein 200 kDa helicase OS=Homo sapiens GN=SNRNP200 PE=1 SV=2 - [U520_HUMAN]	3.46	1	5	5	5	2.05476e+06	2136	244.353	6.06201
P62263	40S ribosomal protein S14 OS=Homo sapiens GN=RPS14 PE=1 SV=3 - [RS14_HUMAN]	29.14	1	4	4	5	3.82308e+07	151	16.2625	10.0522
P54136	Arginine--tRNA ligase, cytoplasmic OS=Homo sapiens GN=RARS PE=1 SV=2 - [SYRC_HUMAN]	10	1	5	5	6	8.25808e+06	660	75.3309	6.68311
O75396	Vesicle-trafficking protein SEC22b OS=Homo sapiens GN=SEC22B PE=1 SV=4 - [SC22B_HUMAN]	20.93	1	3	3	3	1.33507e+07	215	24.5775	6.91748
P84098	60S ribosomal protein L19 OS=Homo sapiens GN=RPL19 PE=1 SV=1 - [RL19_HUMAN]	9.18	1	2	2	3	2.01942e+07	196	23.4512	11.4731
P27695	DNA-(apurinic or apyrimidinic site) lyase OS=Homo sapiens GN=APEX1 PE=1 SV=2 - [APEX1_HUMAN]	20.44	1	4	4	4	5.41249e+06	318	35.5322	8.11865
O15143	Actin-related protein 2/3 complex subunit 1B OS=Homo sapiens GN=ARPC1B PE=1 SV=3 - [ARC1B_HUMAN]	11.83	1	3	3	3	1.9792e+07	372	40.9234	8.35303
P62316	Small nuclear ribonucleoprotein Sm D2 OS=Homo sapiens GN=SNRPD2 PE=1 SV=1 - [SMD2_HUMAN]	30.51	1	4	4	4	1.24573e+07	118	13.5182	9.90576
Q8WVM8	Sec1 family domain-containing protein 1 OS=Homo sapiens GN=SCFD1 PE=1 SV=4 - [SCFD1_HUMAN]	10.75	1	4	4	4	4.38575e+06	642	72.3341	6.26514
P06703	Protein S100-A6 OS=Homo sapiens GN=S100A6 PE=1 SV=1 - [S10A6_HUMAN]	7.78	1	1	1	9	2.39668e+08	90	10.1733	5.47803
Q9ULV4	Coronin-1C OS=Homo sapiens GN=CORO1C PE=1 SV=1 - [COR1C_HUMAN]	18.14	1	5	5	5	1.40423e+07	474	53.2151	7.07861
P08865	40S ribosomal protein SA OS=Homo sapiens GN=RPSA PE=1 SV=4 - [RSSA_HUMAN]	20.68	1	4	4	4	5.72723e+07	295	32.8334	4.86865
O60749	Sorting nexin-2 OS=Homo sapiens GN=SNX2 PE=1 SV=2 - [SNX2_HUMAN]	9.06	1	3	4	5	6.38466e+06	519	58.4347	5.12256
P62269	40S ribosomal protein S18 OS=Homo sapiens GN=RPS18 PE=1 SV=3 - [RS18_HUMAN]	26.32	1	4	4	4	6.42378e+07	152	17.7079	10.9897
P13804	Electron transfer flavoprotein subunit alpha, mitochondrial OS=Homo sapiens GN=ETFA PE=1 SV=1 - [ETFA_HUMAN]	24.02	1	5	5	6	6.15801e+06	333	35.0576	8.38232
P35998	26S protease regulatory subunit 7 OS=Homo sapiens GN=PSMC2 PE=1 SV=3 - [PRS7_HUMAN]	16.63	1	6	6	6	3.6619e+06	433	48.6031	5.94775
Q13247	Serine/arginine-rich splicing factor 6 OS=Homo sapiens GN=SRSF6 PE=1 SV=2 - [SRSF6_HUMAN]	13.37	2	4	4	4	6.4461e+06	344	39.5634	11.4292
P60903	Protein S100-A10 OS=Homo sapiens GN=S100A10 PE=1 SV=2 - [S10AA_HUMAN]	17.53	1	2	2	5	1.13785e+08	97	11.1955	7.37158
P27105	Erythrocyte band 7 integral membrane protein OS=Homo sapiens GN=STOM PE=1 SV=3 - [STOM_HUMAN]	19.1	1	4	4	4	1.16085e+07	288	31.7107	7.88428
O60664	Perilipin-3 OS=Homo sapiens GN=PLIN3 PE=1 SV=3 - [PLIN3_HUMAN]	11.52	1	3	3	3	1.08826e+07	434	47.0459	5.43994
Q00325	Phosphate carrier protein, mitochondrial OS=Homo sapiens GN=SLC25A3 PE=1 SV=2 - [MPCP_HUMAN]	14.36	1	5	5	5	5.62271e+07	362	40.0687	9.37842
Q8NE71	ATP-binding cassette sub-family F member 1 OS=Homo sapiens GN=ABCF1 PE=1 SV=2 - [ABCF1_HUMAN]	8.28	1	4	4	4	1.97232e+06	845	95.8665	6.80029
P80723	Brain acid soluble protein 1 OS=Homo sapiens GN=BASP1 PE=1 SV=2 - [BASP1_HUMAN]	33.48	1	4	4	5	1.92278e+07	227	22.68	4.62744
Q9NP72	Ras-related protein Rab-18 OS=Homo sapiens GN=RAB18 PE=1 SV=1 - [RAB18_HUMAN]	27.18	1	5	5	5	9.55807e+06	206	22.9626	5.23682
P28300	Protein-lysine 6-oxidase OS=Homo sapiens GN=LOX PE=1 SV=2 - [LYOX_HUMAN]	11.27	1	3	3	4	5.97227e+06	417	46.9145	8.08936
Q15717	ELAV-like protein 1 OS=Homo sapiens GN=ELAVL1 PE=1 SV=2 - [ELAV1_HUMAN]	19.94	1	4	4	6	1.552e+07	326	36.0692	9.17334
P55036	26S proteasome non-ATPase regulatory subunit 4 OS=Homo sapiens GN=PSMD4 PE=1 SV=1 - [PSMD4_HUMAN]	11.94	2	4	4	4	5.18378e+06	377	40.7112	4.79248
P35232	Prohibitin OS=Homo sapiens GN=PHB PE=1 SV=1 - [PHB_HUMAN]	25.74	1	5	5	6	2.42401e+07	272	29.7859	5.75732
P45974	Ubiquitin carboxyl-terminal hydrolase 5 OS=Homo sapiens GN=USP5 PE=1 SV=2 - [UBP5_HUMAN]	8.28	1	4	4	4	7.24156e+06	858	95.7253	5.03369
P11047	Laminin subunit gamma-1 OS=Homo sapiens GN=LAMC1 PE=1 SV=3 - [LAMC1_HUMAN]	5.16	1	5	5	5	2.84027e+06	1609	177.489	5.12256
P26640	Valine--tRNA ligase OS=Homo sapiens GN=VARS PE=1 SV=4 - [SYVC_HUMAN]	3.4	1	3	3	3	7.97948e+06	1264	140.387	7.59131
Q13310	Polyadenylate-binding protein 4 OS=Homo sapiens GN=PABPC4 PE=1 SV=1 - [PABP4_HUMAN]	7.3	1	1	4	4	9.36098e+06	644	70.7381	9.26123
Q9UIJ7	GTP:AMP phosphotransferase AK3, mitochondrial OS=Homo sapiens GN=AK3 PE=1 SV=4 - [KAD3_HUMAN]	25.99	1	5	5	5	1.53854e+07	227	25.5495	9.15869
Q13162	Peroxiredoxin-4 OS=Homo sapiens GN=PRDX4 PE=1 SV=1 - [PRDX4_HUMAN]	12.18	1	2	3	4	2.63007e+07	271	30.5208	6.29053
P13489	Ribonuclease inhibitor OS=Homo sapiens GN=RNH1 PE=1 SV=2 - [RINI_HUMAN]	8.89	1	3	3	3	1.58089e+07	461	49.9411	4.81787
Q86VP6	Cullin-associated NEDD8-dissociated protein 1 OS=Homo sapiens GN=CAND1 PE=1 SV=2 - [CAND1_HUMAN]	3.5	1	4	4	4	9.96944e+06	1230	136.289	5.78271
P62826	GTP-binding nuclear protein Ran OS=Homo sapiens GN=RAN PE=1 SV=3 - [RAN_HUMAN]	16.67	1	4	4	4	6.92959e+07	216	24.4076	7.48877
Q9Y5S9	RNA-binding protein 8A OS=Homo sapiens GN=RBM8A PE=1 SV=1 - [RBM8A_HUMAN]	10.92	1	1	1	3	2.65065e+06	174	19.8767	5.71924
P00505	Aspartate aminotransferase, mitochondrial OS=Homo sapiens GN=GOT2 PE=1 SV=3 - [AATM_HUMAN]	12.33	1	5	5	5	1.30834e+07	430	47.4873	9.01221
Q86UE4	Protein LYRIC OS=Homo sapiens GN=MTDH PE=1 SV=2 - [LYRIC_HUMAN]	10.65	1	4	4	4	3.86927e+06	582	63.7988	9.31982
Q92499	ATP-dependent RNA helicase DDX1 OS=Homo sapiens GN=DDX1 PE=1 SV=2 - [DDX1_HUMAN]	10.27	1	5	5	5	7.39069e+06	740	82.3798	7.2251
Q15691	Microtubule-associated protein RP/EB family member 1 OS=Homo sapiens GN=MAPRE1 PE=1 SV=3 - [MARE1_HUMAN]	21.27	2	4	4	4	9.53955e+06	268	29.9802	5.13525
P31040	Succinate dehydrogenase [ubiquinone] flavoprotein subunit, mitochondrial OS=Homo sapiens GN=SDHA PE=1 SV=2 - [SDHA_HUMAN]	10.09	1	4	4	5	1.04196e+07	664	72.6453	7.38623
Q15436	Protein transport protein Sec23A OS=Homo sapiens GN=SEC23A PE=1 SV=2 - [SC23A_HUMAN]	7.84	1	3	4	5	5.92573e+06	765	86.1053	7.07861
P17858	ATP-dependent 6-phosphofructokinase, liver type OS=Homo sapiens GN=PFKL PE=1 SV=6 - [PFKAL_HUMAN]	6.15	1	2	3	4	6.79715e+06	780	84.9642	7.50342
P49588	Alanine--tRNA ligase, cytoplasmic OS=Homo sapiens GN=AARS PE=1 SV=2 - [SYAC_HUMAN]	8.37	1	6	6	6	2.89661e+06	968	106.743	5.52881
O00410	Importin-5 OS=Homo sapiens GN=IPO5 PE=1 SV=4 - [IPO5_HUMAN]	14.4	2	10	10	10	6.44916e+06	1097	123.55	4.94482
Q07960	Rho GTPase-activating protein 1 OS=Homo sapiens GN=ARHGAP1 PE=1 SV=1 - [RHG01_HUMAN]	10.71	1	4	4	4	5.79908e+06	439	50.4042	6.29053
Q1KMD3	Heterogeneous nuclear ribonucleoprotein U-like protein 2 OS=Homo sapiens GN=HNRNPUL2 PE=1 SV=1 - [HNRL2_HUMAN]	8.03	1	4	4	4	1.72343e+07	747	85.0522	4.90674
P40429	60S ribosomal protein L13a OS=Homo sapiens GN=RPL13A PE=1 SV=2 - [RL13A_HUMAN]	17.73	2	4	4	6	3.5684e+07	203	23.5624	10.9312
Q99873	Protein arginine N-methyltransferase 1 OS=Homo sapiens GN=PRMT1 PE=1 SV=2 - [ANM1_HUMAN]	15.79	2	4	4	4	4.02341e+06	361	41.4885	5.42725
O60716	Catenin delta-1 OS=Homo sapiens GN=CTNND1 PE=1 SV=1 - [CTND1_HUMAN]	11.88	1	7	7	7	3.29565e+06	968	108.103	6.22705
P46459	Vesicle-fusing ATPase OS=Homo sapiens GN=NSF PE=1 SV=3 - [NSF_HUMAN]	8.06	1	5	5	5	2.68129e+06	744	82.5421	6.94678
Q9ULC3	Ras-related protein Rab-23 OS=Homo sapiens GN=RAB23 PE=1 SV=1 - [RAB23_HUMAN]	21.94	1	4	4	4	4.22434e+06	237	26.6425	6.59521
P60900	Proteasome subunit alpha type-6 OS=Homo sapiens GN=PSMA6 PE=1 SV=1 - [PSA6_HUMAN]	17.89	1	4	4	4	1.31906e+07	246	27.3818	6.75635
O43399	Tumor protein D54 OS=Homo sapiens GN=TPD52L2 PE=1 SV=2 - [TPD54_HUMAN]	19.42	1	3	3	3	3.1134e+06	206	22.2243	5.36377
Q9UI12	V-type proton ATPase subunit H OS=Homo sapiens GN=ATP6V1H PE=1 SV=1 - [VATH_HUMAN]	11.18	1	3	3	3	6.41984e+06	483	55.8471	6.48096
Q96CG8	Collagen triple helix repeat-containing protein 1 OS=Homo sapiens GN=CTHRC1 PE=1 SV=1 - [CTHR1_HUMAN]	16.46	1	4	4	4	1.95233e+07	243	26.2071	7.98682
P16234	Platelet-derived growth factor receptor alpha OS=Homo sapiens GN=PDGFRA PE=1 SV=1 - [PGFRA_HUMAN]	7.07	1	4	4	5	3.74565e+06	1089	122.592	5.17334
Q12907	Vesicular integral-membrane protein VIP36 OS=Homo sapiens GN=LMAN2 PE=1 SV=1 - [LMAN2_HUMAN]	19.38	1	5	5	5	1.43745e+07	356	40.2031	6.94678
P48444	Coatomer subunit delta OS=Homo sapiens GN=ARCN1 PE=1 SV=1 - [COPD_HUMAN]	8.61	1	4	4	4	7.63309e+06	511	57.1741	6.21436
P62277	40S ribosomal protein S13 OS=Homo sapiens GN=RPS13 PE=1 SV=2 - [RS13_HUMAN]	33.77	1	5	5	5	1.55667e+07	151	17.2117	10.5356
P00352	Retinal dehydrogenase 1 OS=Homo sapiens GN=ALDH1A1 PE=1 SV=2 - [AL1A1_HUMAN]	14.57	3	4	5	5	1.05061e+07	501	54.827	6.72705
O15118	Niemann-Pick C1 protein OS=Homo sapiens GN=NPC1 PE=1 SV=2 - [NPC1_HUMAN]	3.05	2	4	4	4	9.66924e+06	1278	142.074	5.36377
Q14103	Heterogeneous nuclear ribonucleoprotein D0 OS=Homo sapiens GN=HNRNPD PE=1 SV=1 - [HNRPD_HUMAN]	10.99	1	2	3	4	8.95332e+06	355	38.4103	7.81104
P01857	Ig gamma-1 chain C region OS=Homo sapiens GN=IGHG1 PE=1 SV=1 - [IGHG1_HUMAN]	4.55	4	2	2	10	8.59148e+08	330	36.0832	8.19189
Q16543	Hsp90 co-chaperone Cdc37 OS=Homo sapiens GN=CDC37 PE=1 SV=1 - [CDC37_HUMAN]	16.67	1	4	4	5	1.10925e+07	378	44.44	5.24951
P36543	V-type proton ATPase subunit E 1 OS=Homo sapiens GN=ATP6V1E1 PE=1 SV=1 - [VATE1_HUMAN]	19.03	2	5	5	5	6.11679e+06	226	26.1288	8.00146
P61604	10 kDa heat shock protein, mitochondrial OS=Homo sapiens GN=HSPE1 PE=1 SV=2 - [CH10_HUMAN]	29.41	1	3	3	5	2.56845e+07	102	10.9249	8.92432
P27169	Serum paraoxonase/arylesterase 1 OS=Homo sapiens GN=PON1 PE=1 SV=3 - [PON1_HUMAN]	14.08	1	2	3	6	3.22612e+07	355	39.7062	5.22412
Q99613	Eukaryotic translation initiation factor 3 subunit C OS=Homo sapiens GN=EIF3C PE=1 SV=1 - [EIF3C_HUMAN]	6.13	2	4	4	4	5.79162e+06	913	105.278	5.68115
A6NIZ1	Ras-related protein Rap-1b-like protein OS=Homo sapiens PE=2 SV=1 - [RP1BL_HUMAN]	20.11	3	3	3	5	2.10909e+07	184	20.9116	5.47803
P62750	60S ribosomal protein L23a OS=Homo sapiens GN=RPL23A PE=1 SV=1 - [RL23A_HUMAN]	20.51	1	4	4	4	2.70831e+07	156	17.6841	10.4478
P07858	Cathepsin B OS=Homo sapiens GN=CTSB PE=1 SV=3 - [CATB_HUMAN]	6.49	1	2	2	5	6.4417e+07	339	37.7968	6.30322
O14979	Heterogeneous nuclear ribonucleoprotein D-like OS=Homo sapiens GN=HNRNPDL PE=1 SV=3 - [HNRDL_HUMAN]	13.1	1	3	4	5	8.08366e+06	420	46.4091	9.56885
P54577	Tyrosine--tRNA ligase, cytoplasmic OS=Homo sapiens GN=YARS PE=1 SV=4 - [SYYC_HUMAN]	7.58	1	3	3	3	4.99609e+06	528	59.1061	7.04932
Q16352	Alpha-internexin OS=Homo sapiens GN=INA PE=1 SV=2 - [AINX_HUMAN]	7.62	4	2	3	4	5.46841e+08	499	55.3574	5.40186
Q9Y230	RuvB-like 2 OS=Homo sapiens GN=RUVBL2 PE=1 SV=3 - [RUVB2_HUMAN]	11.02	1	4	4	4	4.32737e+06	463	51.1246	5.64307
P00533	Epidermal growth factor receptor OS=Homo sapiens GN=EGFR PE=1 SV=2 - [EGFR_HUMAN]	4.63	1	4	4	4	3.79364e+06	1210	134.19	6.68311
P54709	Sodium/potassium-transporting ATPase subunit beta-3 OS=Homo sapiens GN=ATP1B3 PE=1 SV=1 - [AT1B3_HUMAN]	16.13	1	3	3	3	1.12554e+07	279	31.4921	8.35303
P05121	Plasminogen activator inhibitor 1 OS=Homo sapiens GN=SERPINE1 PE=1 SV=1 - [PAI1_HUMAN]	19.15	1	5	5	5	1.07935e+07	402	45.031	7.1958
P10301	Ras-related protein R-Ras OS=Homo sapiens GN=RRAS PE=1 SV=1 - [RRAS_HUMAN]	17.89	2	3	3	3	7.32939e+06	218	23.4659	6.93213
Q15046	Lysine--tRNA ligase OS=Homo sapiens GN=KARS PE=1 SV=3 - [SYK_HUMAN]	8.54	1	4	4	4	4.39887e+06	597	68.0046	6.354
P59998	Actin-related protein 2/3 complex subunit 4 OS=Homo sapiens GN=ARPC4 PE=1 SV=3 - [ARPC4_HUMAN]	22.62	1	4	4	4	2.1712e+07	168	19.6543	8.42627
P15586	N-acetylglucosamine-6-sulfatase OS=Homo sapiens GN=GNS PE=1 SV=3 - [GNS_HUMAN]	7.61	1	4	4	4	5.01895e+06	552	62.042	8.30908
O43396	Thioredoxin-like protein 1 OS=Homo sapiens GN=TXNL1 PE=1 SV=3 - [TXNL1_HUMAN]	16.96	1	3	3	4	1.14466e+07	289	32.2307	4.95752
P61221	ATP-binding cassette sub-family E member 1 OS=Homo sapiens GN=ABCE1 PE=1 SV=1 - [ABCE1_HUMAN]	10.18	1	5	5	5	4.09342e+06	599	67.271	8.33838
P42224	Signal transducer and activator of transcription 1-alpha/beta OS=Homo sapiens GN=STAT1 PE=1 SV=2 - [STAT1_HUMAN]	8.13	1	5	5	5	4.10837e+06	750	87.2795	6.04932
P24534	Elongation factor 1-beta OS=Homo sapiens GN=EEF1B2 PE=1 SV=3 - [EF1B_HUMAN]	37.78	1	5	5	5	1.8241e+07	225	24.7483	4.66553
Q14257	Reticulocalbin-2 OS=Homo sapiens GN=RCN2 PE=1 SV=1 - [RCN2_HUMAN]	23.03	1	4	4	4	3.86375e+06	317	36.8536	4.39893
P63096	Guanine nucleotide-binding protein G(i) subunit alpha-1 OS=Homo sapiens GN=GNAI1 PE=1 SV=2 - [GNAI1_HUMAN]	10.73	7	1	3	4	2.47447e+07	354	40.3352	5.97314
Q15758	Neutral amino acid transporter B(0) OS=Homo sapiens GN=SLC1A5 PE=1 SV=2 - [AAAT_HUMAN]	8.13	1	3	3	4	4.46786e+06	541	56.5623	5.47803
Q16698	2,4-dienoyl-CoA reductase, mitochondrial OS=Homo sapiens GN=DECR1 PE=1 SV=1 - [DECR_HUMAN]	15.82	1	4	4	4	8.59151e+06	335	36.0448	9.27588
Q04837	Single-stranded DNA-binding protein, mitochondrial OS=Homo sapiens GN=SSBP1 PE=1 SV=1 - [SSBP_HUMAN]	32.43	1	3	3	4	8.08463e+06	148	17.249	9.59814
P20337	Ras-related protein Rab-3B OS=Homo sapiens GN=RAB3B PE=1 SV=2 - [RAB3B_HUMAN]	30.59	14	4	5	6	5.85971e+07	219	24.7421	5.021
Q07955	Serine/arginine-rich splicing factor 1 OS=Homo sapiens GN=SRSF1 PE=1 SV=2 - [SRSF1_HUMAN]	16.94	1	4	4	4	9.86864e+06	248	27.7278	10.3599
Q9Y2B0	Protein canopy homolog 2 OS=Homo sapiens GN=CNPY2 PE=1 SV=1 - [CNPY2_HUMAN]	23.08	1	3	3	4	6.01155e+06	182	20.6392	4.91943
Q99733	Nucleosome assembly protein 1-like 4 OS=Homo sapiens GN=NAP1L4 PE=1 SV=1 - [NP1L4_HUMAN]	17.6	1	4	5	5	1.18562e+07	375	42.7969	4.69092
P40925	Malate dehydrogenase, cytoplasmic OS=Homo sapiens GN=MDH1 PE=1 SV=4 - [MDHC_HUMAN]	12.87	1	3	3	3	8.97288e+06	334	36.403	7.35693
Q5SSJ5	Heterochromatin protein 1-binding protein 3 OS=Homo sapiens GN=HP1BP3 PE=1 SV=1 - [HP1B3_HUMAN]	8.32	1	5	5	5	5.74312e+06	553	61.1693	9.67139
P25786	Proteasome subunit alpha type-1 OS=Homo sapiens GN=PSMA1 PE=1 SV=1 - [PSA1_HUMAN]	17.87	1	3	3	4	1.80522e+07	263	29.5369	6.60986
P62847	40S ribosomal protein S24 OS=Homo sapiens GN=RPS24 PE=1 SV=1 - [RS24_HUMAN]	19.55	1	2	2	3	2.05278e+07	133	15.4134	10.7847
P46781	40S ribosomal protein S9 OS=Homo sapiens GN=RPS9 PE=1 SV=3 - [RS9_HUMAN]	14.43	1	3	3	4	2.68191e+07	194	22.5776	10.6528
O00461	Golgi integral membrane protein 4 OS=Homo sapiens GN=GOLIM4 PE=1 SV=1 - [GOLI4_HUMAN]	7.76	1	3	3	3	2.78888e+06	696	81.8313	4.76709
Q15113	Procollagen C-endopeptidase enhancer 1 OS=Homo sapiens GN=PCOLCE PE=1 SV=2 - [PCOC1_HUMAN]	7.13	1	2	2	3	1.05481e+07	449	47.942	7.43018
P61006	Ras-related protein Rab-8A OS=Homo sapiens GN=RAB8A PE=1 SV=1 - [RAB8A_HUMAN]	14.49	15	1	3	4	7.46711e+07	207	23.6532	9.0708
O43169	Cytochrome b5 type B OS=Homo sapiens GN=CYB5B PE=1 SV=2 - [CYB5B_HUMAN]	31.51	1	2	2	4	3.81436e+06	146	16.322	4.97021
P12004	Proliferating cell nuclear antigen OS=Homo sapiens GN=PCNA PE=1 SV=1 - [PCNA_HUMAN]	15.33	1	3	3	3	6.84484e+06	261	28.7503	4.69092
Q9Y696	Chloride intracellular channel protein 4 OS=Homo sapiens GN=CLIC4 PE=1 SV=4 - [CLIC4_HUMAN]	16.6	2	3	3	3	2.44015e+07	253	28.7537	5.59229
Q9BWM7	Sideroflexin-3 OS=Homo sapiens GN=SFXN3 PE=1 SV=2 - [SFXN3_HUMAN]	13.23	1	3	3	3	7.04219e+06	325	35.9557	9.08545
P35241	Radixin OS=Homo sapiens GN=RDX PE=1 SV=1 - [RADI_HUMAN]	13.89	1	2	8	11	2.27588e+07	583	68.5214	6.3667
Q969V3	Nicalin OS=Homo sapiens GN=NCLN PE=1 SV=2 - [NCLN_HUMAN]	11.01	1	4	4	4	2.7563e+06	563	62.9346	6.88818
P48047	ATP synthase subunit O, mitochondrial OS=Homo sapiens GN=ATP5O PE=1 SV=1 - [ATPO_HUMAN]	23.94	1	4	4	5	1.63679e+07	213	23.2627	9.96436
P10644	cAMP-dependent protein kinase type I-alpha regulatory subunit OS=Homo sapiens GN=PRKAR1A PE=1 SV=1 - [KAP0_HUMAN]	8.92	2	3	3	4	8.0259e+06	381	42.955	5.35107
Q14847	LIM and SH3 domain protein 1 OS=Homo sapiens GN=LASP1 PE=1 SV=2 - [LASP1_HUMAN]	16.09	1	3	3	3	7.77559e+06	261	29.6982	7.04932
Q96CW1	AP-2 complex subunit mu OS=Homo sapiens GN=AP2M1 PE=1 SV=2 - [AP2M1_HUMAN]	13.1	1	5	5	5	1.03411e+07	435	49.623	9.53955
Q6NXT2	Histone H3.3C OS=Homo sapiens GN=H3F3C PE=1 SV=3 - [H3C_HUMAN]	11.85	5	2	2	4	4.39984e+08	135	15.2044	11.1069
Q9BVK6	Transmembrane emp24 domain-containing protein 9 OS=Homo sapiens GN=TMED9 PE=1 SV=2 - [TMED9_HUMAN]	8.51	1	3	3	3	3.34343e+07	235	27.2602	8.01611
Q9HD20	Manganese-transporting ATPase 13A1 OS=Homo sapiens GN=ATP13A1 PE=1 SV=2 - [AT131_HUMAN]	3.49	1	4	4	4	3.50878e+06	1204	132.87	8.1333
P61163	Alpha-centractin OS=Homo sapiens GN=ACTR1A PE=1 SV=1 - [ACTZ_HUMAN]	13.03	1	2	3	3	1.43091e+07	376	42.5869	6.63916
O15145	Actin-related protein 2/3 complex subunit 3 OS=Homo sapiens GN=ARPC3 PE=1 SV=3 - [ARPC3_HUMAN]	17.42	1	3	3	4	1.54635e+07	178	20.5334	8.5874
O95571	Persulfide dioxygenase ETHE1, mitochondrial OS=Homo sapiens GN=ETHE1 PE=1 SV=2 - [ETHE1_HUMAN]	16.14	1	3	3	3	7.41752e+06	254	27.8551	6.82959
Q14203	Dynactin subunit 1 OS=Homo sapiens GN=DCTN1 PE=1 SV=3 - [DCTN1_HUMAN]	3.44	3	3	4	4	3.60389e+06	1278	141.607	5.80811
Q9Y5M8	Signal recognition particle receptor subunit beta OS=Homo sapiens GN=SRPRB PE=1 SV=3 - [SRPRB_HUMAN]	15.13	1	3	3	3	8.3795e+06	271	29.6838	9.0415
P11717	Cation-independent mannose-6-phosphate receptor OS=Homo sapiens GN=IGF2R PE=1 SV=3 - [MPRI_HUMAN]	2.09	1	4	4	4	4.93042e+06	2491	274.199	5.93506
P62841	40S ribosomal protein S15 OS=Homo sapiens GN=RPS15 PE=1 SV=2 - [RS15_HUMAN]	22.07	1	3	3	7	1.97606e+07	145	17.0292	10.3892
O15427	Monocarboxylate transporter 4 OS=Homo sapiens GN=SLC16A3 PE=1 SV=1 - [MOT4_HUMAN]	8.82	1	4	4	4	10470079	465	49.4369	7.95752
P84095	Rho-related GTP-binding protein RhoG OS=Homo sapiens GN=RHOG PE=1 SV=1 - [RHOG_HUMAN]	18.85	1	3	3	3	4.80504e+06	191	21.2949	8.11865
Q9HC07	Transmembrane protein 165 OS=Homo sapiens GN=TMEM165 PE=1 SV=1 - [TM165_HUMAN]	19.14	1	3	3	4	6.97801e+06	324	34.8835	7.02002
P48449	Lanosterol synthase OS=Homo sapiens GN=LSS PE=1 SV=1 - [ERG7_HUMAN]	5.6	1	3	3	3	5.65259e+06	732	83.2551	6.60986
P63092	Guanine nucleotide-binding protein G(s) subunit alpha isoforms short OS=Homo sapiens GN=GNAS PE=1 SV=1 - [GNAS2_HUMAN]	9.14	7	2	3	4	2.31087e+07	394	45.6359	5.8208
P54727	UV excision repair protein RAD23 homolog B OS=Homo sapiens GN=RAD23B PE=1 SV=1 - [RD23B_HUMAN]	14.43	1	4	4	4	1.07553e+07	409	43.1446	4.84326
P37802	Transgelin-2 OS=Homo sapiens GN=TAGLN2 PE=1 SV=3 - [TAGL2_HUMAN]	26.13	1	4	4	6	2.88815e+07	199	22.3772	8.25049
O75531	Barrier-to-autointegration factor OS=Homo sapiens GN=BANF1 PE=1 SV=1 - [BAF_HUMAN]	33.71	3	2	2	3	1.27947e+07	89	10.052	6.0874
P62913	60S ribosomal protein L11 OS=Homo sapiens GN=RPL11 PE=1 SV=2 - [RL11_HUMAN]	12.92	1	2	2	3	4.59046e+07	178	20.2396	9.59814
O75718	Cartilage-associated protein OS=Homo sapiens GN=CRTAP PE=1 SV=1 - [CRTAP_HUMAN]	11.97	1	5	5	5	9.9188e+06	401	46.5319	5.73193
Q9UGP8	Translocation protein SEC63 homolog OS=Homo sapiens GN=SEC63 PE=1 SV=2 - [SEC63_HUMAN]	5.79	1	3	3	3	5.71332e+06	760	87.9416	5.31299
P61160	Actin-related protein 2 OS=Homo sapiens GN=ACTR2 PE=1 SV=1 - [ARP2_HUMAN]	9.9	1	3	3	3	2.26279e+07	394	44.7322	6.7417
Q9Y277	Voltage-dependent anion-selective channel protein 3 OS=Homo sapiens GN=VDAC3 PE=1 SV=1 - [VDAC3_HUMAN]	8.13	1	1	2	3	1.02898e+07	283	30.6393	8.66064
P46060	Ran GTPase-activating protein 1 OS=Homo sapiens GN=RANGAP1 PE=1 SV=1 - [RAGP1_HUMAN]	5.62	1	3	3	3	1.74412e+07	587	63.5023	4.67822
O60488	Long-chain-fatty-acid--CoA ligase 4 OS=Homo sapiens GN=ACSL4 PE=1 SV=2 - [ACSL4_HUMAN]	7.88	2	4	4	4	6.23624e+06	711	79.1367	8.38232
Q12931	Heat shock protein 75 kDa, mitochondrial OS=Homo sapiens GN=TRAP1 PE=1 SV=3 - [TRAP1_HUMAN]	6.11	1	4	4	4	5.92426e+06	704	80.0597	8.20654
Q14498	RNA-binding protein 39 OS=Homo sapiens GN=RBM39 PE=1 SV=2 - [RBM39_HUMAN]	7.17	1	3	3	3	1.16388e+07	530	59.3427	10.0962
Q9UHB6	LIM domain and actin-binding protein 1 OS=Homo sapiens GN=LIMA1 PE=1 SV=1 - [LIMA1_HUMAN]	7.91	1	3	3	3	3.22155e+06	759	85.1734	6.84424
O00231	26S proteasome non-ATPase regulatory subunit 11 OS=Homo sapiens GN=PSMD11 PE=1 SV=3 - [PSD11_HUMAN]	10.9	1	4	4	4	7.77561e+06	422	47.434	6.48096
O94979	Protein transport protein Sec31A OS=Homo sapiens GN=SEC31A PE=1 SV=3 - [SC31A_HUMAN]	2.46	1	3	3	3	5.89357e+06	1220	132.931	6.88818
P60953	Cell division control protein 42 homolog OS=Homo sapiens GN=CDC42 PE=1 SV=2 - [CDC42_HUMAN]	8.9	1	1	1	5	2.75359e+07	191	21.245	6.55127
P10515	Dihydrolipoyllysine-residue acetyltransferase component of pyruvate dehydrogenase complex, mitochondrial OS=Homo sapiens GN=DLAT PE=1 SV=3 - [ODP2_HUMAN]	8.5	1	5	5	5	3.50564e+06	647	68.9531	7.84033
Q6PIU2	Neutral cholesterol ester hydrolase 1 OS=Homo sapiens GN=NCEH1 PE=1 SV=3 - [NCEH1_HUMAN]	9.8	1	3	3	4	9.86126e+06	408	45.7787	7.2251
Q96CX2	BTB/POZ domain-containing protein KCTD12 OS=Homo sapiens GN=KCTD12 PE=1 SV=1 - [KCD12_HUMAN]	10.77	2	3	3	3	1.6527e+07	325	35.6787	5.64307
P30048	Thioredoxin-dependent peroxide reductase, mitochondrial OS=Homo sapiens GN=PRDX3 PE=1 SV=3 - [PRDX3_HUMAN]	14.45	1	3	3	3	1.3678e+07	256	27.6752	7.78174
Q9UBT2	SUMO-activating enzyme subunit 2 OS=Homo sapiens GN=UBA2 PE=1 SV=2 - [SAE2_HUMAN]	12.19	1	3	3	3	2.94148e+06	640	71.1792	5.2876
P35637	RNA-binding protein FUS OS=Homo sapiens GN=FUS PE=1 SV=1 - [FUS_HUMAN]	9.32	2	4	4	4	1.17362e+07	526	53.3938	9.36377
O94905	Erlin-2 OS=Homo sapiens GN=ERLIN2 PE=1 SV=1 - [ERLN2_HUMAN]	16.52	1	3	4	4	7.99386e+06	339	37.8155	5.61768
Q9NS69	Mitochondrial import receptor subunit TOM22 homolog OS=Homo sapiens GN=TOMM22 PE=1 SV=3 - [TOM22_HUMAN]	26.06	1	2	2	2	4.23172e+06	142	15.5118	4.33545
Q9UMS4	Pre-mRNA-processing factor 19 OS=Homo sapiens GN=PRPF19 PE=1 SV=1 - [PRP19_HUMAN]	8.93	1	3	3	3	8.23901e+06	504	55.1463	6.60986
P31942	Heterogeneous nuclear ribonucleoprotein H3 OS=Homo sapiens GN=HNRNPH3 PE=1 SV=2 - [HNRH3_HUMAN]	10.12	3	3	3	4	4.64289e+06	346	36.9031	6.87354
P40121	Macrophage-capping protein OS=Homo sapiens GN=CAPG PE=1 SV=2 - [CAPG_HUMAN]	21.26	1	5	5	6	8.34596e+06	348	38.4745	6.18896
Q92614	Unconventional myosin-XVIIIa OS=Homo sapiens GN=MYO18A PE=1 SV=3 - [MY18A_HUMAN]	2.53	1	3	3	3	2.08524e+06	2054	232.971	6.30322
O60762	Dolichol-phosphate mannosyltransferase subunit 1 OS=Homo sapiens GN=DPM1 PE=1 SV=1 - [DPM1_HUMAN]	17.31	1	4	4	4	4.00546e+06	260	29.6158	9.56885
P51665	26S proteasome non-ATPase regulatory subunit 7 OS=Homo sapiens GN=PSMD7 PE=1 SV=2 - [PSMD7_HUMAN]	15.74	1	3	3	3	4.14332e+06	324	37.0025	6.771
P19404	NADH dehydrogenase [ubiquinone] flavoprotein 2, mitochondrial OS=Homo sapiens GN=NDUFV2 PE=1 SV=2 - [NDUV2_HUMAN]	17.27	1	4	4	4	4.07881e+06	249	27.374	8.06006
P09486	SPARC OS=Homo sapiens GN=SPARC PE=1 SV=1 - [SPRC_HUMAN]	7.92	1	3	3	3	7.30543e+06	303	34.6097	4.84326
P11234	Ras-related protein Ral-B OS=Homo sapiens GN=RALB PE=1 SV=1 - [RALB_HUMAN]	16.5	1	1	3	4	2.39585e+06	206	23.3939	6.62451
Q9Y2Q3	Glutathione S-transferase kappa 1 OS=Homo sapiens GN=GSTK1 PE=1 SV=3 - [GSTK1_HUMAN]	22.57	1	4	4	4	7.91571e+06	226	25.4803	8.41162
Q16822	Phosphoenolpyruvate carboxykinase [GTP], mitochondrial OS=Homo sapiens GN=PCK2 PE=1 SV=3 - [PCKGM_HUMAN]	7.03	1	4	4	4	6.64066e+06	640	70.6846	7.62061
Q9Y281	Cofilin-2 OS=Homo sapiens GN=CFL2 PE=1 SV=1 - [COF2_HUMAN]	28.92	1	1	4	5	5.52943e+07	166	18.7249	7.88428
Q13620	Cullin-4B OS=Homo sapiens GN=CUL4B PE=1 SV=4 - [CUL4B_HUMAN]	3.94	2	3	3	3	6.11511e+06	913	103.916	7.37158
Q9P2J5	Leucine--tRNA ligase, cytoplasmic OS=Homo sapiens GN=LARS PE=1 SV=2 - [SYLC_HUMAN]	4.85	1	3	3	3	3.08242e+06	1176	134.379	7.29834
P55060	Exportin-2 OS=Homo sapiens GN=CSE1L PE=1 SV=3 - [XPO2_HUMAN]	4.22	1	3	3	3	3.36541e+06	971	110.346	5.77002
P78417	Glutathione S-transferase omega-1 OS=Homo sapiens GN=GSTO1 PE=1 SV=2 - [GSTO1_HUMAN]	15.35	1	3	3	4	1.20598e+07	241	27.548	6.59521
Q9NR30	Nucleolar RNA helicase 2 OS=Homo sapiens GN=DDX21 PE=1 SV=5 - [DDX21_HUMAN]	6.9	2	4	4	4	6.39356e+06	783	87.2904	9.27588
P08648	Integrin alpha-5 OS=Homo sapiens GN=ITGA5 PE=1 SV=2 - [ITA5_HUMAN]	4.86	1	3	3	3	4.26256e+06	1049	114.465	5.77002
Q92973	Transportin-1 OS=Homo sapiens GN=TNPO1 PE=1 SV=2 - [TNPO1_HUMAN]	6.79	1	5	5	5	9.35468e+06	898	102.289	4.98291
P38117	Electron transfer flavoprotein subunit beta OS=Homo sapiens GN=ETFB PE=1 SV=3 - [ETFB_HUMAN]	10.98	1	3	3	3	9.90656e+06	255	27.8262	8.104
P49419	Alpha-aminoadipic semialdehyde dehydrogenase OS=Homo sapiens GN=ALDH7A1 PE=1 SV=5 - [AL7A1_HUMAN]	10.95	1	4	4	4	6.23365e+06	539	58.4501	7.98682
P50502	Hsc70-interacting protein OS=Homo sapiens GN=ST13 PE=1 SV=2 - [F10A1_HUMAN]	13.28	3	4	4	4	32440796	369	41.3055	5.2749
P62917	60S ribosomal protein L8 OS=Homo sapiens GN=RPL8 PE=1 SV=2 - [RL8_HUMAN]	6.23	1	1	1	2	1.07797e+08	257	28.0073	11.0337
O95202	LETM1 and EF-hand domain-containing protein 1, mitochondrial OS=Homo sapiens GN=LETM1 PE=1 SV=1 - [LETM1_HUMAN]	5.41	1	3	3	3	4.89802e+06	739	83.302	6.69775
P11216	Glycogen phosphorylase, brain form OS=Homo sapiens GN=PYGB PE=1 SV=5 - [PYGB_HUMAN]	9.13	2	5	5	6	3.00977e+06	843	96.6345	6.85889
P26373	60S ribosomal protein L13 OS=Homo sapiens GN=RPL13 PE=1 SV=4 - [RL13_HUMAN]	23.22	1	5	5	5	2.16462e+07	211	24.2465	11.6489
P14868	Aspartate--tRNA ligase, cytoplasmic OS=Homo sapiens GN=DARS PE=1 SV=2 - [SYDC_HUMAN]	10.58	1	4	4	4	7.4985e+06	501	57.1	6.55127
Q9UEY8	Gamma-adducin OS=Homo sapiens GN=ADD3 PE=1 SV=1 - [ADDG_HUMAN]	6.52	1	4	4	5	3.34769e+06	706	79.1052	6.31592
O14980	Exportin-1 OS=Homo sapiens GN=XPO1 PE=1 SV=1 - [XPO1_HUMAN]	6.07	1	5	5	6	5.91346e+06	1071	123.306	6.06201
O95373	Importin-7 OS=Homo sapiens GN=IPO7 PE=1 SV=1 - [IPO7_HUMAN]	7.51	1	5	5	5	8.18437e+06	1038	119.44	4.81787
Q9BZG1	Ras-related protein Rab-34 OS=Homo sapiens GN=RAB34 PE=1 SV=1 - [RAB34_HUMAN]	22.01	1	4	4	4	3.13353e+06	259	29.0259	7.88428
P31689	DnaJ homolog subfamily A member 1 OS=Homo sapiens GN=DNAJA1 PE=1 SV=2 - [DNJA1_HUMAN]	16.62	3	3	4	4	4.04276e+06	397	44.8395	7.07861
P30043	Flavin reductase (NADPH) OS=Homo sapiens GN=BLVRB PE=1 SV=3 - [BLVRB_HUMAN]	11.17	1	2	2	3	2.06659e+06	206	22.1054	7.6499
Q9H299	SH3 domain-binding glutamic acid-rich-like protein 3 OS=Homo sapiens GN=SH3BGRL3 PE=1 SV=1 - [SH3L3_HUMAN]	20.43	1	1	1	2	2.19878e+07	93	10.4313	4.93213
O43854	EGF-like repeat and discoidin I-like domain-containing protein 3 OS=Homo sapiens GN=EDIL3 PE=1 SV=1 - [EDIL3_HUMAN]	8.13	1	3	3	3	5.83362e+06	480	53.73	7.28369
O00567	Nucleolar protein 56 OS=Homo sapiens GN=NOP56 PE=1 SV=4 - [NOP56_HUMAN]	11.28	1	5	5	5	3.8642e+06	594	66.0087	9.18799
P31937	3-hydroxyisobutyrate dehydrogenase, mitochondrial OS=Homo sapiens GN=HIBADH PE=1 SV=2 - [3HIDH_HUMAN]	15.77	1	3	3	3	2.25166e+06	336	35.3058	8.1333
P42766	60S ribosomal protein L35 OS=Homo sapiens GN=RPL35 PE=1 SV=2 - [RL35_HUMAN]	18.7	1	2	2	3	3.1964e+07	123	14.5426	11.0483
Q8NCA5	Protein FAM98A OS=Homo sapiens GN=FAM98A PE=1 SV=1 - [FA98A_HUMAN]	10.98	1	3	3	3	5.51295e+06	519	55.3663	9.02686
Q15181	Inorganic pyrophosphatase OS=Homo sapiens GN=PPA1 PE=1 SV=2 - [IPYR_HUMAN]	13.15	1	3	3	3	3.87013e+06	289	32.6392	5.85889
P02671	Fibrinogen alpha chain OS=Homo sapiens GN=FGA PE=1 SV=2 - [FIBA_HUMAN]	1.04	1	2	2	3	3.18688e+07	866	94.9144	6.01123
P13693	Translationally-controlled tumor protein OS=Homo sapiens GN=TPT1 PE=1 SV=1 - [TCTP_HUMAN]	35.47	1	2	2	4	1.56435e+07	172	19.5826	4.93213
P61619	Protein transport protein Sec61 subunit alpha isoform 1 OS=Homo sapiens GN=SEC61A1 PE=1 SV=2 - [S61A1_HUMAN]	6.51	2	3	3	3	4.14144e+07	476	52.2305	8.06006
Q13765	Nascent polypeptide-associated complex subunit alpha OS=Homo sapiens GN=NACA PE=1 SV=1 - [NACA_HUMAN]	13.49	2	2	2	2	1.31955e+07	215	23.3697	4.56396
P36542	ATP synthase subunit gamma, mitochondrial OS=Homo sapiens GN=ATP5C1 PE=1 SV=1 - [ATPG_HUMAN]	15.44	1	4	4	4	8.29049e+06	298	32.9753	9.21729
P21281	V-type proton ATPase subunit B, brain isoform OS=Homo sapiens GN=ATP6V1B2 PE=1 SV=3 - [VATB2_HUMAN]	23.29	2	6	6	8	1.53081e+07	511	56.4649	5.80811
P20340	Ras-related protein Rab-6A OS=Homo sapiens GN=RAB6A PE=1 SV=3 - [RAB6A_HUMAN]	12.02	11	1	2	3	8.75977e+07	208	23.5779	5.5415
Q96AE4	Far upstream element-binding protein 1 OS=Homo sapiens GN=FUBP1 PE=1 SV=3 - [FUBP1_HUMAN]	4.81	1	3	3	3	8.01597e+06	644	67.5185	7.60596
Q9Y266	Nuclear migration protein nudC OS=Homo sapiens GN=NUDC PE=1 SV=1 - [NUDC_HUMAN]	12.39	1	3	3	3	7.86444e+06	331	38.2191	5.37646
Q10471	Polypeptide N-acetylgalactosaminyltransferase 2 OS=Homo sapiens GN=GALNT2 PE=1 SV=1 - [GALT2_HUMAN]	5.25	1	2	2	3	5.21642e+06	571	64.6915	8.35303
Q9UJU6	Drebrin-like protein OS=Homo sapiens GN=DBNL PE=1 SV=1 - [DBNL_HUMAN]	17.44	1	5	5	5	2.64221e+06	430	48.1776	5.04639
Q15029	116 kDa U5 small nuclear ribonucleoprotein component OS=Homo sapiens GN=EFTUD2 PE=1 SV=1 - [U5S1_HUMAN]	13.48	1	7	7	8	6.10903e+06	972	109.366	4.99561
P09382	Galectin-1 OS=Homo sapiens GN=LGALS1 PE=1 SV=2 - [LEG1_HUMAN]	23.7	1	3	3	4	1.35658e+07	135	14.7062	5.50342
P50416	Carnitine O-palmitoyltransferase 1, liver isoform OS=Homo sapiens GN=CPT1A PE=1 SV=2 - [CPT1A_HUMAN]	4.27	1	3	3	3	5.44365e+06	773	88.3107	8.646
P30084	Enoyl-CoA hydratase, mitochondrial OS=Homo sapiens GN=ECHS1 PE=1 SV=4 - [ECHM_HUMAN]	7.24	1	1	1	2	9.26969e+06	290	31.3671	8.07471
P20073	Annexin A7 OS=Homo sapiens GN=ANXA7 PE=1 SV=3 - [ANXA7_HUMAN]	6.76	1	2	2	2	4.58987e+06	488	52.7058	5.68115
Q02750	Dual specificity mitogen-activated protein kinase kinase 1 OS=Homo sapiens GN=MAP2K1 PE=1 SV=2 - [MP2K1_HUMAN]	9.41	2	3	3	3	5.60066e+06	393	43.4113	6.62451
P47897	Glutamine--tRNA ligase OS=Homo sapiens GN=QARS PE=1 SV=1 - [SYQ_HUMAN]	5.55	1	3	3	3	2.87671e+06	775	87.7429	7.15186
P11171	Protein 4.1 OS=Homo sapiens GN=EPB41 PE=1 SV=4 - [41_HUMAN]	6.37	2	5	5	5	2.47963e+06	864	96.9573	5.57959
P62851	40S ribosomal protein S25 OS=Homo sapiens GN=RPS25 PE=1 SV=1 - [RS25_HUMAN]	24	1	3	3	3	2.80291e+07	125	13.7337	10.1108
Q9NTK5	Obg-like ATPase 1 OS=Homo sapiens GN=OLA1 PE=1 SV=2 - [OLA1_HUMAN]	9.6	1	3	3	3	5.51615e+06	396	44.7153	7.81104
P62888	60S ribosomal protein L30 OS=Homo sapiens GN=RPL30 PE=1 SV=2 - [RL30_HUMAN]	20.87	1	2	3	3	1.3048e+07	115	12.7757	9.62744
Q01650	Large neutral amino acids transporter small subunit 1 OS=Homo sapiens GN=SLC7A5 PE=1 SV=2 - [LAT1_HUMAN]	6.71	1	2	2	2	5524077	507	54.9743	7.72314
Q13561	Dynactin subunit 2 OS=Homo sapiens GN=DCTN2 PE=1 SV=4 - [DCTN2_HUMAN]	8.73	1	2	2	2	6.6872e+06	401	44.2039	5.21143
P63000	Ras-related C3 botulinum toxin substrate 1 OS=Homo sapiens GN=RAC1 PE=1 SV=1 - [RAC1_HUMAN]	17.71	3	3	3	3	1.26335e+07	192	21.4362	8.49951
Q16222	UDP-N-acetylhexosamine pyrophosphorylase OS=Homo sapiens GN=UAP1 PE=1 SV=3 - [UAP1_HUMAN]	9	1	3	3	3	2.68604e+06	522	58.7318	6.32861
Q16629	Serine/arginine-rich splicing factor 7 OS=Homo sapiens GN=SRSF7 PE=1 SV=1 - [SRSF7_HUMAN]	10.92	1	1	2	3	3.63356e+08	238	27.35	11.8247
P27635	60S ribosomal protein L10 OS=Homo sapiens GN=RPL10 PE=1 SV=4 - [RL10_HUMAN]	6.07	1	1	1	3	2.98447e+07	214	24.5879	10.0815
Q9Y3F4	Serine-threonine kinase receptor-associated protein OS=Homo sapiens GN=STRAP PE=1 SV=1 - [STRAP_HUMAN]	11.43	1	3	3	3	3.57665e+06	350	38.414	5.12256
P62244	40S ribosomal protein S15a OS=Homo sapiens GN=RPS15A PE=1 SV=2 - [RS15A_HUMAN]	20	1	3	3	3	1.3431e+07	130	14.83	10.1255
P34897	Serine hydroxymethyltransferase, mitochondrial OS=Homo sapiens GN=SHMT2 PE=1 SV=3 - [GLYM_HUMAN]	12.1	1	6	6	6	9.11297e+06	504	55.9577	8.52881
Q96QD8	Sodium-coupled neutral amino acid transporter 2 OS=Homo sapiens GN=SLC38A2 PE=1 SV=2 - [S38A2_HUMAN]	7.31	1	2	2	3	5.08823e+06	506	55.9895	8.00146
P04632	Calpain small subunit 1 OS=Homo sapiens GN=CAPNS1 PE=1 SV=1 - [CPNS1_HUMAN]	8.21	2	2	2	3	1.79541e+07	268	28.2977	5.19873
Q96AG4	Leucine-rich repeat-containing protein 59 OS=Homo sapiens GN=LRRC59 PE=1 SV=1 - [LRC59_HUMAN]	15.64	1	4	4	4	2.04995e+07	307	34.9089	9.56885
P20042	Eukaryotic translation initiation factor 2 subunit 2 OS=Homo sapiens GN=EIF2S2 PE=1 SV=2 - [IF2B_HUMAN]	10.51	1	2	2	2	5.39018e+06	333	38.3644	5.79541
P11279	Lysosome-associated membrane glycoprotein 1 OS=Homo sapiens GN=LAMP1 PE=1 SV=3 - [LAMP1_HUMAN]	6.47	1	3	3	3	5.33855e+07	417	44.8538	8.74854
Q07666	KH domain-containing, RNA-binding, signal transduction-associated protein 1 OS=Homo sapiens GN=KHDRBS1 PE=1 SV=1 - [KHDR1_HUMAN]	6.55	3	3	3	3	1.32378e+07	443	48.1972	8.66064
P61421	V-type proton ATPase subunit d 1 OS=Homo sapiens GN=ATP6V0D1 PE=1 SV=1 - [VA0D1_HUMAN]	10.54	1	4	4	4	1.13703e+07	351	40.3032	4.99561
Q01844	RNA-binding protein EWS OS=Homo sapiens GN=EWSR1 PE=1 SV=1 - [EWS_HUMAN]	4.42	1	3	3	3	8.95081e+06	656	68.4357	9.33447
P09874	Poly [ADP-ribose] polymerase 1 OS=Homo sapiens GN=PARP1 PE=1 SV=4 - [PARP1_HUMAN]	4.04	1	3	3	3	5.87718e+06	1014	113.012	8.88037
Q14683	Structural maintenance of chromosomes protein 1A OS=Homo sapiens GN=SMC1A PE=1 SV=2 - [SMC1A_HUMAN]	3.49	1	3	3	3	4.44138e+06	1233	143.144	7.63525
P43034	Platelet-activating factor acetylhydrolase IB subunit alpha OS=Homo sapiens GN=PAFAH1B1 PE=1 SV=2 - [LIS1_HUMAN]	7.32	1	2	3	3	5.83323e+06	410	46.6082	7.37158
P50148	Guanine nucleotide-binding protein G(q) subunit alpha OS=Homo sapiens GN=GNAQ PE=1 SV=4 - [GNAQ_HUMAN]	9.47	2	3	3	3	4.39503e+06	359	42.1153	5.68115
P10253	Lysosomal alpha-glucosidase OS=Homo sapiens GN=GAA PE=1 SV=4 - [LYAG_HUMAN]	6.3	1	3	3	3	1.73188e+06	952	105.257	5.99854
Q96A33	Coiled-coil domain-containing protein 47 OS=Homo sapiens GN=CCDC47 PE=1 SV=1 - [CCD47_HUMAN]	6.63	1	2	2	2	5.77385e+06	483	55.8383	4.86865
P41091	Eukaryotic translation initiation factor 2 subunit 3 OS=Homo sapiens GN=EIF2S3 PE=1 SV=3 - [IF2G_HUMAN]	6.99	2	3	3	3	7.61795e+06	472	51.0772	8.39697
P20339	Ras-related protein Rab-5A OS=Homo sapiens GN=RAB5A PE=1 SV=2 - [RAB5A_HUMAN]	18.14	2	2	3	3	8.38294e+06	215	23.6438	8.14795
P13686	Tartrate-resistant acid phosphatase type 5 OS=Homo sapiens GN=ACP5 PE=1 SV=3 - [PPA5_HUMAN]	9.54	1	2	2	2	1.96998e+07	325	36.5757	8.70459
P30837	Aldehyde dehydrogenase X, mitochondrial OS=Homo sapiens GN=ALDH1B1 PE=1 SV=3 - [AL1B1_HUMAN]	8.51	3	2	3	3	5.72454e+06	517	57.1702	6.80029
P36871	Phosphoglucomutase-1 OS=Homo sapiens GN=PGM1 PE=1 SV=3 - [PGM1_HUMAN]	5.87	1	3	3	3	2.65243e+06	562	61.4105	6.75635
Q13283	Ras GTPase-activating protein-binding protein 1 OS=Homo sapiens GN=G3BP1 PE=1 SV=1 - [G3BP1_HUMAN]	22.53	1	6	6	7	4.4179e+06	466	52.1321	5.51611
Q15582	Transforming growth factor-beta-induced protein ig-h3 OS=Homo sapiens GN=TGFBI PE=1 SV=1 - [BGH3_HUMAN]	5.12	1	3	3	3	8.23658e+06	683	74.634	7.7085
Q16795	NADH dehydrogenase [ubiquinone] 1 alpha subcomplex subunit 9, mitochondrial OS=Homo sapiens GN=NDUFA9 PE=1 SV=2 - [NDUA9_HUMAN]	13.26	1	4	4	4	3.09512e+06	377	42.4826	9.80322
Q14344	Guanine nucleotide-binding protein subunit alpha-13 OS=Homo sapiens GN=GNA13 PE=1 SV=2 - [GNA13_HUMAN]	6.63	6	1	2	3	2.8826e+07	377	44.0217	8.00146
Q9H3P7	Golgi resident protein GCP60 OS=Homo sapiens GN=ACBD3 PE=1 SV=4 - [GCP60_HUMAN]	7.01	1	2	2	2	5.04107e+06	528	60.556	5.05908
Q02818	Nucleobindin-1 OS=Homo sapiens GN=NUCB1 PE=1 SV=4 - [NUCB1_HUMAN]	8.03	1	3	3	3	2.27218e+06	461	53.8463	5.24951
P09429	High mobility group protein B1 OS=Homo sapiens GN=HMGB1 PE=1 SV=3 - [HMGB1_HUMAN]	8.84	1	2	2	2	2.42654e+07	215	24.8782	5.74463
Q9Y5U9	Immediate early response 3-interacting protein 1 OS=Homo sapiens GN=IER3IP1 PE=1 SV=1 - [IR3IP_HUMAN]	34.15	1	2	2	3	3.89232e+06	82	8.96294	8.22119
P11233	Ras-related protein Ral-A OS=Homo sapiens GN=RALA PE=1 SV=1 - [RALA_HUMAN]	15.53	1	1	3	3	4.54935e+06	206	23.552	7.10791
P31948	Stress-induced-phosphoprotein 1 OS=Homo sapiens GN=STIP1 PE=1 SV=1 - [STIP1_HUMAN]	11.23	1	4	4	4	3.70262e+06	543	62.5994	6.80029
P0C0L4	Complement C4-A OS=Homo sapiens GN=C4A PE=1 SV=2 - [CO4A_HUMAN]	1.89	2	3	3	3	1.94041e+07	1744	192.664	7.07861
P54920	Alpha-soluble NSF attachment protein OS=Homo sapiens GN=NAPA PE=1 SV=3 - [SNAA_HUMAN]	13.9	2	3	3	3	8.85804e+06	295	33.2113	5.36377
Q99627	COP9 signalosome complex subunit 8 OS=Homo sapiens GN=COPS8 PE=1 SV=1 - [CSN8_HUMAN]	13.88	1	2	2	2	2.0327e+06	209	23.211	5.37646
O75489	NADH dehydrogenase [ubiquinone] iron-sulfur protein 3, mitochondrial OS=Homo sapiens GN=NDUFS3 PE=1 SV=1 - [NDUS3_HUMAN]	15.53	1	3	3	3	5.64759e+06	264	30.2227	7.50342
Q9H444	Charged multivesicular body protein 4b OS=Homo sapiens GN=CHMP4B PE=1 SV=1 - [CHM4B_HUMAN]	11.16	1	2	2	2	4.46638e+06	224	24.9346	4.81787
O75477	Erlin-1 OS=Homo sapiens GN=ERLIN1 PE=1 SV=1 - [ERLN1_HUMAN]	7.51	1	1	2	2	7.91016e+06	346	38.9014	7.86963
O00232	26S proteasome non-ATPase regulatory subunit 12 OS=Homo sapiens GN=PSMD12 PE=1 SV=3 - [PSD12_HUMAN]	14.25	1	4	4	4	5.88443e+06	456	52.8706	7.6499
P15090	Fatty acid-binding protein, adipocyte OS=Homo sapiens GN=FABP4 PE=1 SV=3 - [FABP4_HUMAN]	15.91	2	2	2	3	3.18619e+07	132	14.7095	7.13721
Q9Y333	U6 snRNA-associated Sm-like protein LSm2 OS=Homo sapiens GN=LSM2 PE=1 SV=1 - [LSM2_HUMAN]	20	1	1	1	2	4.04462e+06	95	10.8276	6.52197
Q15006	ER membrane protein complex subunit 2 OS=Homo sapiens GN=EMC2 PE=1 SV=1 - [EMC2_HUMAN]	10.44	1	2	2	3	6.53064e+06	297	34.8114	6.56592
Q01130	Serine/arginine-rich splicing factor 2 OS=Homo sapiens GN=SRSF2 PE=1 SV=4 - [SRSF2_HUMAN]	11.31	2	2	2	2	7.01371e+06	221	25.4612	11.854
P56537	Eukaryotic translation initiation factor 6 OS=Homo sapiens GN=EIF6 PE=1 SV=1 - [IF6_HUMAN]	13.88	1	2	2	2	1.22522e+07	245	26.5822	4.67822
O94973	AP-2 complex subunit alpha-2 OS=Homo sapiens GN=AP2A2 PE=1 SV=2 - [AP2A2_HUMAN]	11.08	1	3	6	9	4.44104e+06	939	103.895	6.96143
Q9Y305	Acyl-coenzyme A thioesterase 9, mitochondrial OS=Homo sapiens GN=ACOT9 PE=1 SV=2 - [ACOT9_HUMAN]	12.53	1	4	4	4	2.8182e+06	439	49.8695	8.60205
P62195	26S protease regulatory subunit 8 OS=Homo sapiens GN=PSMC5 PE=1 SV=1 - [PRS8_HUMAN]	12.07	1	3	3	3	3.17786e+06	406	45.5971	7.54736
P35268	60S ribosomal protein L22 OS=Homo sapiens GN=RPL22 PE=1 SV=2 - [RL22_HUMAN]	18.75	1	2	2	2	4.18563e+07	128	14.7778	9.18799
Q6IAA8	Ragulator complex protein LAMTOR1 OS=Homo sapiens GN=LAMTOR1 PE=1 SV=2 - [LTOR1_HUMAN]	22.98	1	2	2	2	5.07377e+06	161	17.7338	5.14795
P17813	Endoglin OS=Homo sapiens GN=ENG PE=1 SV=2 - [EGLN_HUMAN]	2.74	1	1	1	2	2.00909e+06	658	70.5331	6.60986
P60228	Eukaryotic translation initiation factor 3 subunit E OS=Homo sapiens GN=EIF3E PE=1 SV=1 - [EIF3E_HUMAN]	8.54	1	3	3	4	3.76693e+06	445	52.1874	6.03662
P05091	Aldehyde dehydrogenase, mitochondrial OS=Homo sapiens GN=ALDH2 PE=1 SV=2 - [ALDH2_HUMAN]	10.06	3	3	4	4	4.78849e+06	517	56.3456	7.04932
P06865	Beta-hexosaminidase subunit alpha OS=Homo sapiens GN=HEXA PE=1 SV=2 - [HEXA_HUMAN]	7.37	1	3	4	4	5.04044e+06	529	60.6643	5.16064
P35442	Thrombospondin-2 OS=Homo sapiens GN=THBS2 PE=1 SV=2 - [TSP2_HUMAN]	4.1	2	2	4	4	5.20319e+06	1172	129.908	4.83057
P62857	40S ribosomal protein S28 OS=Homo sapiens GN=RPS28 PE=1 SV=1 - [RS28_HUMAN]	30.43	1	2	2	2	2.08876e+07	69	7.8362	10.6968
Q5ZPR3	CD276 antigen OS=Homo sapiens GN=CD276 PE=1 SV=1 - [CD276_HUMAN]	6.74	1	2	2	2	7.37107e+06	534	57.1995	4.90674
P02730	Band 3 anion transport protein OS=Homo sapiens GN=SLC4A1 PE=1 SV=3 - [B3AT_HUMAN]	1.54	1	1	1	2	1.03962e+08	911	101.727	5.18604
P02774	Vitamin D-binding protein OS=Homo sapiens GN=GC PE=1 SV=1 - [VTDB_HUMAN]	3.59	1	2	2	3	1.3686e+07	474	52.929	5.5415
P50995	Annexin A11 OS=Homo sapiens GN=ANXA11 PE=1 SV=1 - [ANX11_HUMAN]	7.13	1	3	3	3	7.22559e+06	505	54.3551	7.6499
Q9UNM6	26S proteasome non-ATPase regulatory subunit 13 OS=Homo sapiens GN=PSMD13 PE=1 SV=2 - [PSD13_HUMAN]	20.48	1	7	7	7	6.84466e+06	376	42.9181	5.80811
P42785	Lysosomal Pro-X carboxypeptidase OS=Homo sapiens GN=PRCP PE=1 SV=1 - [PCP_HUMAN]	5.24	1	2	2	2	4.89957e+06	496	55.7639	7.21045
O15371	Eukaryotic translation initiation factor 3 subunit D OS=Homo sapiens GN=EIF3D PE=1 SV=1 - [EIF3D_HUMAN]	6.75	1	2	2	2	5.73452e+06	548	63.9324	6.04932
P61289	Proteasome activator complex subunit 3 OS=Homo sapiens GN=PSME3 PE=1 SV=1 - [PSME3_HUMAN]	14.96	1	3	3	4	4.498e+06	254	29.4876	5.94775
Q96JB5	CDK5 regulatory subunit-associated protein 3 OS=Homo sapiens GN=CDK5RAP3 PE=1 SV=2 - [CK5P3_HUMAN]	7.31	1	4	4	4	1.80267e+06	506	56.885	4.75439
P30520	Adenylosuccinate synthetase isozyme 2 OS=Homo sapiens GN=ADSS PE=1 SV=3 - [PURA2_HUMAN]	7.02	1	2	2	2	6.72123e+06	456	50.0658	6.55127
P49720	Proteasome subunit beta type-3 OS=Homo sapiens GN=PSMB3 PE=1 SV=2 - [PSB3_HUMAN]	14.63	1	2	2	2	9.67154e+06	205	22.9335	6.55127
O43684	Mitotic checkpoint protein BUB3 OS=Homo sapiens GN=BUB3 PE=1 SV=1 - [BUB3_HUMAN]	8.23	1	2	2	2	1.05138e+07	328	37.1312	6.84424
Q9NZ01	Very-long-chain enoyl-CoA reductase OS=Homo sapiens GN=TECR PE=1 SV=1 - [TECR_HUMAN]	6.49	1	2	2	2	8.17209e+06	308	36.0108	9.45166
Q8IV08	Phospholipase D3 OS=Homo sapiens GN=PLD3 PE=1 SV=1 - [PLD3_HUMAN]	6.33	1	2	2	3	7.08669e+06	490	54.6705	6.46826
Q9UJS0	Calcium-binding mitochondrial carrier protein Aralar2 OS=Homo sapiens GN=SLC25A13 PE=1 SV=2 - [CMC2_HUMAN]	11.26	1	3	4	5	1.57488e+06	675	74.1286	8.6167
Q96JJ7	Protein disulfide-isomerase TMX3 OS=Homo sapiens GN=TMX3 PE=1 SV=2 - [TMX3_HUMAN]	11.67	1	4	4	4	6.11322e+06	454	51.8389	4.90674
P18031	Tyrosine-protein phosphatase non-receptor type 1 OS=Homo sapiens GN=PTPN1 PE=1 SV=1 - [PTN1_HUMAN]	5.52	1	2	2	2	3.19051e+06	435	49.9348	6.26514
Q9NR31	GTP-binding protein SAR1a OS=Homo sapiens GN=SAR1A PE=1 SV=1 - [SAR1A_HUMAN]	23.23	1	2	3	3	1.17406e+07	198	22.3525	6.68311
Q9UQE7	Structural maintenance of chromosomes protein 3 OS=Homo sapiens GN=SMC3 PE=1 SV=2 - [SMC3_HUMAN]	3.94	1	4	4	4	2.49852e+06	1217	141.454	7.18115
P00403	Cytochrome c oxidase subunit 2 OS=Homo sapiens GN=MT-CO2 PE=1 SV=1 - [COX2_HUMAN]	11.45	1	2	2	2	2.05036e+07	227	25.5482	4.81787
P22695	Cytochrome b-c1 complex subunit 2, mitochondrial OS=Homo sapiens GN=UQCRC2 PE=1 SV=3 - [QCR2_HUMAN]	5.96	1	2	2	2	5.63111e+06	453	48.4129	8.63135
Q96EP5	DAZ-associated protein 1 OS=Homo sapiens GN=DAZAP1 PE=1 SV=1 - [DAZP1_HUMAN]	7.62	1	2	2	3	3.13937e+06	407	43.3561	8.55811
Q9UM54	Unconventional myosin-VI OS=Homo sapiens GN=MYO6 PE=1 SV=4 - [MYO6_HUMAN]	3.32	1	3	3	3	1.968e+06	1294	149.596	8.52881
P00167	Cytochrome b5 OS=Homo sapiens GN=CYB5A PE=1 SV=2 - [CYB5_HUMAN]	25.37	1	2	2	2	2.95345e+07	134	15.3205	4.95752
Q9UBS4	DnaJ homolog subfamily B member 11 OS=Homo sapiens GN=DNAJB11 PE=1 SV=1 - [DJB11_HUMAN]	4.47	1	1	1	2	1.00929e+07	358	40.4886	6.17627
Q15459	Splicing factor 3A subunit 1 OS=Homo sapiens GN=SF3A1 PE=1 SV=1 - [SF3A1_HUMAN]	5.93	1	3	3	3	5.88835e+06	793	88.8305	5.22412
Q9Y265	RuvB-like 1 OS=Homo sapiens GN=RUVBL1 PE=1 SV=1 - [RUVB1_HUMAN]	12.5	1	4	4	4	6.51863e+06	456	50.1963	6.41748
P78539	Sushi repeat-containing protein SRPX OS=Homo sapiens GN=SRPX PE=2 SV=1 - [SRPX_HUMAN]	5.39	1	2	2	3	6.1803e+06	464	51.5381	8.66064
Q99829	Copine-1 OS=Homo sapiens GN=CPNE1 PE=1 SV=1 - [CPNE1_HUMAN]	5.4	1	3	3	3	2.27125e+06	537	59.0215	5.8335
P46087	Probable 28S rRNA (cytosine(4447)-C(5))-methyltransferase OS=Homo sapiens GN=NOP2 PE=1 SV=2 - [NOP2_HUMAN]	3.57	1	2	2	2	3.17125e+06	812	89.2471	9.23193
P50281	Matrix metalloproteinase-14 OS=Homo sapiens GN=MMP14 PE=1 SV=3 - [MMP14_HUMAN]	11.51	3	6	6	7	1.16041e+07	582	65.852	7.76709
Q9Y6G9	Cytoplasmic dynein 1 light intermediate chain 1 OS=Homo sapiens GN=DYNC1LI1 PE=1 SV=3 - [DC1L1_HUMAN]	5.16	1	2	2	2	6.76222e+06	523	56.544	6.41748
Q12792	Twinfilin-1 OS=Homo sapiens GN=TWF1 PE=1 SV=3 - [TWF1_HUMAN]	7.43	1	2	2	2	3.96429e+06	350	40.2577	6.96143
Q14152	Eukaryotic translation initiation factor 3 subunit A OS=Homo sapiens GN=EIF3A PE=1 SV=1 - [EIF3A_HUMAN]	4.12	1	4	4	5	5.94211e+06	1382	166.468	6.78564
O60884	DnaJ homolog subfamily A member 2 OS=Homo sapiens GN=DNAJA2 PE=1 SV=1 - [DNJA2_HUMAN]	15.53	1	4	4	4	3.20161e+06	412	45.7166	6.48096
P24539	ATP synthase F(0) complex subunit B1, mitochondrial OS=Homo sapiens GN=ATP5F1 PE=1 SV=2 - [AT5F1_HUMAN]	5.86	1	1	1	2	2.93488e+07	256	28.8903	9.36377
Q92544	Transmembrane 9 superfamily member 4 OS=Homo sapiens GN=TM9SF4 PE=1 SV=2 - [TM9S4_HUMAN]	4.36	1	2	2	2	4.38522e+06	642	74.4697	6.53662
P26196	Probable ATP-dependent RNA helicase DDX6 OS=Homo sapiens GN=DDX6 PE=1 SV=2 - [DDX6_HUMAN]	6.21	1	2	2	2	5.78523e+06	483	54.3823	8.66064
P15121	Aldose reductase OS=Homo sapiens GN=AKR1B1 PE=1 SV=3 - [ALDR_HUMAN]	7.91	1	2	3	3	3.68418e+06	316	35.8305	6.97607
Q53GQ0	Estradiol 17-beta-dehydrogenase 12 OS=Homo sapiens GN=HSD17B12 PE=1 SV=2 - [DHB12_HUMAN]	17.31	1	3	3	3	1.1088e+07	312	34.3022	9.31982
Q15629	Translocating chain-associated membrane protein 1 OS=Homo sapiens GN=TRAM1 PE=1 SV=3 - [TRAM1_HUMAN]	8.82	1	3	3	3	2.93998e+06	374	43.0438	9.62744
Q9BT78	COP9 signalosome complex subunit 4 OS=Homo sapiens GN=COPS4 PE=1 SV=1 - [CSN4_HUMAN]	10.34	1	3	3	3	3.24266e+06	406	46.2397	5.8335
P31939	Bifunctional purine biosynthesis protein PURH OS=Homo sapiens GN=ATIC PE=1 SV=3 - [PUR9_HUMAN]	8.45	1	3	3	3	5.0785e+06	592	64.5753	6.7124
O75165	DnaJ homolog subfamily C member 13 OS=Homo sapiens GN=DNAJC13 PE=1 SV=5 - [DJC13_HUMAN]	2.14	1	3	3	3	1.80829e+06	2243	254.252	6.7417
P20774	Mimecan OS=Homo sapiens GN=OGN PE=1 SV=1 - [MIME_HUMAN]	6.38	1	2	2	2	3.10969e+06	298	33.9009	5.63037
P09936	Ubiquitin carboxyl-terminal hydrolase isozyme L1 OS=Homo sapiens GN=UCHL1 PE=1 SV=2 - [UCHL1_HUMAN]	13.45	1	2	2	2	1.16444e+07	223	24.8085	5.47803
O43837	Isocitrate dehydrogenase [NAD] subunit beta, mitochondrial OS=Homo sapiens GN=IDH3B PE=1 SV=2 - [IDH3B_HUMAN]	7.53	1	2	2	2	7.08368e+06	385	42.1566	8.45557
O76094	Signal recognition particle subunit SRP72 OS=Homo sapiens GN=SRP72 PE=1 SV=3 - [SRP72_HUMAN]	7	1	3	3	3	2.87682e+06	671	74.56	9.26123
P61803	Dolichyl-diphosphooligosaccharide--protein glycosyltransferase subunit DAD1 OS=Homo sapiens GN=DAD1 PE=1 SV=3 - [DAD1_HUMAN]	19.47	1	2	2	2	3.1425e+07	113	12.4886	7.07861
P23381	Tryptophan--tRNA ligase, cytoplasmic OS=Homo sapiens GN=WARS PE=1 SV=2 - [SYWC_HUMAN]	7.01	1	2	2	2	5.17632e+06	471	53.1316	6.22705
P52789	Hexokinase-2 OS=Homo sapiens GN=HK2 PE=1 SV=2 - [HXK2_HUMAN]	4.47	2	1	4	4	3.78617e+06	917	102.313	6.04932
Q13555	Calcium/calmodulin-dependent protein kinase type II subunit gamma OS=Homo sapiens GN=CAMK2G PE=1 SV=3 - [KCC2G_HUMAN]	7.89	3	1	3	3	6.32991e+06	558	62.5697	7.82568
Q86VS8	Protein Hook homolog 3 OS=Homo sapiens GN=HOOK3 PE=1 SV=2 - [HOOK3_HUMAN]	7.38	1	3	3	3	2.51897e+06	718	83.0744	5.17334
Q9BQG0	Myb-binding protein 1A OS=Homo sapiens GN=MYBBP1A PE=1 SV=2 - [MBB1A_HUMAN]	4.44	1	4	4	5	1.20442e+06	1328	148.762	9.27588
Q9HD45	Transmembrane 9 superfamily member 3 OS=Homo sapiens GN=TM9SF3 PE=1 SV=2 - [TM9S3_HUMAN]	6.45	1	4	4	4	6.68955e+06	589	67.8431	7.21045
P12270	Nucleoprotein TPR OS=Homo sapiens GN=TPR PE=1 SV=3 - [TPR_HUMAN]	1.86	1	3	3	3	4.0934e+06	2363	267.131	5.021
P05198	Eukaryotic translation initiation factor 2 subunit 1 OS=Homo sapiens GN=EIF2S1 PE=1 SV=3 - [IF2A_HUMAN]	15.56	1	4	4	4	5.15128e+06	315	36.0894	5.08447
P54725	UV excision repair protein RAD23 homolog A OS=Homo sapiens GN=RAD23A PE=1 SV=1 - [RD23A_HUMAN]	8.26	1	1	1	1	6.8449e+06	363	39.5847	4.57666
P22061	Protein-L-isoaspartate(D-aspartate) O-methyltransferase OS=Homo sapiens GN=PCMT1 PE=1 SV=4 - [PIMT_HUMAN]	27.31	1	3	3	3	4.13355e+06	227	24.6206	7.21045
Q02880	DNA topoisomerase 2-beta OS=Homo sapiens GN=TOP2B PE=1 SV=3 - [TOP2B_HUMAN]	2.21	2	3	3	3	2.58199e+06	1626	183.152	8.00146
P43487	Ran-specific GTPase-activating protein OS=Homo sapiens GN=RANBP1 PE=1 SV=1 - [RANG_HUMAN]	10.95	1	2	2	2	1.4798e+07	201	23.2956	5.2876
P01011	Alpha-1-antichymotrypsin OS=Homo sapiens GN=SERPINA3 PE=1 SV=2 - [AACT_HUMAN]	2.36	1	1	1	2	19461897	423	47.6205	5.51611
P55786	Puromycin-sensitive aminopeptidase OS=Homo sapiens GN=NPEPPS PE=1 SV=2 - [PSA_HUMAN]	9.03	2	5	5	5	3.30077e+06	919	103.211	5.71924
Q14444	Caprin-1 OS=Homo sapiens GN=CAPRIN1 PE=1 SV=2 - [CAPR1_HUMAN]	9.17	1	3	3	3	1.15279e+07	709	78.318	5.24951
Q4V9L6	Transmembrane protein 119 OS=Homo sapiens GN=TMEM119 PE=2 SV=1 - [TM119_HUMAN]	8.83	1	2	2	2	1.10837e+07	283	29.1847	4.57666
O95336	6-phosphogluconolactonase OS=Homo sapiens GN=PGLS PE=1 SV=2 - [6PGL_HUMAN]	18.22	1	2	2	2	6.95673e+06	258	27.5296	6.04932
P01008	Antithrombin-III OS=Homo sapiens GN=SERPINC1 PE=1 SV=1 - [ANT3_HUMAN]	5.17	1	3	3	4	2.78875e+07	464	52.5689	6.7124
Q07866	Kinesin light chain 1 OS=Homo sapiens GN=KLC1 PE=1 SV=2 - [KLC1_HUMAN]	4.54	1	2	2	2	3.48966e+06	573	65.2689	6.20166
Q14108	Lysosome membrane protein 2 OS=Homo sapiens GN=SCARB2 PE=1 SV=2 - [SCRB2_HUMAN]	7.95	1	3	3	3	1.19528e+07	478	54.2555	5.13525
O60271	C-Jun-amino-terminal kinase-interacting protein 4 OS=Homo sapiens GN=SPAG9 PE=1 SV=4 - [JIP4_HUMAN]	3.33	1	3	3	3	1.20309e+06	1321	146.115	5.14795
Q14956	Transmembrane glycoprotein NMB OS=Homo sapiens GN=GPNMB PE=1 SV=2 - [GPNMB_HUMAN]	4.72	1	2	2	3	2.93443e+07	572	63.8819	6.63916
Q9NX63	MICOS complex subunit MIC19 OS=Homo sapiens GN=CHCHD3 PE=1 SV=1 - [MIC19_HUMAN]	10.13	1	2	2	2	6.35148e+06	227	26.1362	8.27979
P22307	Non-specific lipid-transfer protein OS=Homo sapiens GN=SCP2 PE=1 SV=2 - [NLTP_HUMAN]	4.2	1	2	2	2	6.422e+06	547	58.9556	6.88818
P31949	Protein S100-A11 OS=Homo sapiens GN=S100A11 PE=1 SV=2 - [S10AB_HUMAN]	15.24	1	1	1	4	1.68432e+07	105	11.7328	7.12256
Q15836	Vesicle-associated membrane protein 3 OS=Homo sapiens GN=VAMP3 PE=1 SV=3 - [VAMP3_HUMAN]	33	2	2	2	2	2.9803e+06	100	11.302	8.79248
P27708	CAD protein OS=Homo sapiens GN=CAD PE=1 SV=3 - [PYR1_HUMAN]	1.17	1	2	2	2	2.90618e+06	2225	242.829	6.45557
P62136	Serine/threonine-protein phosphatase PP1-alpha catalytic subunit OS=Homo sapiens GN=PPP1CA PE=1 SV=1 - [PP1A_HUMAN]	10.91	2	2	3	3	7.00979e+06	330	37.4878	6.32861
P15374	Ubiquitin carboxyl-terminal hydrolase isozyme L3 OS=Homo sapiens GN=UCHL3 PE=1 SV=1 - [UCHL3_HUMAN]	16.52	1	3	3	3	4.25474e+06	230	26.166	4.91943
P08962	CD63 antigen OS=Homo sapiens GN=CD63 PE=1 SV=2 - [CD63_HUMAN]	6.72	2	2	2	3	9.18702e+07	238	25.6191	7.81104
P84103	Serine/arginine-rich splicing factor 3 OS=Homo sapiens GN=SRSF3 PE=1 SV=1 - [SRSF3_HUMAN]	12.8	1	1	2	3	1.86032e+07	164	19.3179	11.6489
Q8NBJ5	Procollagen galactosyltransferase 1 OS=Homo sapiens GN=COLGALT1 PE=1 SV=1 - [GT251_HUMAN]	8.2	1	4	4	4	2.23554e+06	622	71.5905	7.31299
Q8N766	ER membrane protein complex subunit 1 OS=Homo sapiens GN=EMC1 PE=1 SV=1 - [EMC1_HUMAN]	4.43	1	3	3	3	4.27898e+06	993	111.689	7.66455
P08559	Pyruvate dehydrogenase E1 component subunit alpha, somatic form, mitochondrial OS=Homo sapiens GN=PDHA1 PE=1 SV=3 - [ODPA_HUMAN]	5.64	1	2	2	2	2.46791e+08	390	43.2676	8.06006
P50914	60S ribosomal protein L14 OS=Homo sapiens GN=RPL14 PE=1 SV=4 - [RL14_HUMAN]	11.16	1	2	2	2	2.32468e+07	215	23.417	10.9312
P69849	Nodal modulator 3 OS=Homo sapiens GN=NOMO3 PE=2 SV=2 - [NOMO3_HUMAN]	3.85	3	3	3	4	4.53214e+06	1222	134.049	5.66846
P28072	Proteasome subunit beta type-6 OS=Homo sapiens GN=PSMB6 PE=1 SV=4 - [PSB6_HUMAN]	8.79	1	2	2	2	8.88511e+06	239	25.3414	4.91943
Q969H8	UPF0556 protein C19orf10 OS=Homo sapiens GN=C19orf10 PE=1 SV=1 - [CS010_HUMAN]	8.67	1	1	1	2	4.77813e+06	173	18.7833	6.68311
Q15008	26S proteasome non-ATPase regulatory subunit 6 OS=Homo sapiens GN=PSMD6 PE=1 SV=1 - [PSMD6_HUMAN]	6.94	1	3	3	4	6.47825e+06	389	45.5023	5.61768
P98082	Disabled homolog 2 OS=Homo sapiens GN=DAB2 PE=1 SV=3 - [DAB2_HUMAN]	5.19	1	3	3	3	5.54886e+06	770	82.397	5.52881
Q13445	Transmembrane emp24 domain-containing protein 1 OS=Homo sapiens GN=TMED1 PE=1 SV=1 - [TMED1_HUMAN]	7.49	1	2	2	2	2.86674e+06	227	25.1897	4.4751
P35222	Catenin beta-1 OS=Homo sapiens GN=CTNNB1 PE=1 SV=1 - [CTNB1_HUMAN]	7.17	1	3	3	3	6.84956e+06	781	85.4422	5.85889
O75367	Core histone macro-H2A.1 OS=Homo sapiens GN=H2AFY PE=1 SV=4 - [H2AY_HUMAN]	11.29	2	4	4	4	6.84232e+06	372	39.5925	9.78857
Q9Y5B9	FACT complex subunit SPT16 OS=Homo sapiens GN=SUPT16H PE=1 SV=1 - [SP16H_HUMAN]	4.49	1	3	3	3	3.89066e+06	1047	119.838	5.65576
Q99584	Protein S100-A13 OS=Homo sapiens GN=S100A13 PE=1 SV=1 - [S10AD_HUMAN]	23.47	1	2	2	2	2.1932e+07	98	11.4641	6.16357
P53004	Biliverdin reductase A OS=Homo sapiens GN=BLVRA PE=1 SV=2 - [BIEA_HUMAN]	9.46	1	2	2	2	7.14194e+06	296	33.4073	6.44287
Q9NSE4	Isoleucine--tRNA ligase, mitochondrial OS=Homo sapiens GN=IARS2 PE=1 SV=2 - [SYIM_HUMAN]	5.24	1	4	4	4	4.79878e+06	1012	113.719	7.1958
P01031	Complement C5 OS=Homo sapiens GN=C5 PE=1 SV=4 - [CO5_HUMAN]	3.7	1	4	4	4	7.44573e+06	1676	188.186	6.52197
Q8N1F7	Nuclear pore complex protein Nup93 OS=Homo sapiens GN=NUP93 PE=1 SV=2 - [NUP93_HUMAN]	4.52	1	2	2	2	2.95402e+06	819	93.4296	5.71924
P83731	60S ribosomal protein L24 OS=Homo sapiens GN=RPL24 PE=1 SV=1 - [RL24_HUMAN]	13.38	1	2	2	2	8.80128e+06	157	17.7679	11.2534
Q8WWI1	LIM domain only protein 7 OS=Homo sapiens GN=LMO7 PE=1 SV=3 - [LMO7_HUMAN]	3.21	1	4	4	4	1.29902e+07	1683	192.576	8.08936
P67812	Signal peptidase complex catalytic subunit SEC11A OS=Homo sapiens GN=SEC11A PE=1 SV=1 - [SC11A_HUMAN]	10.61	1	2	2	2	4.36005e+06	179	20.6121	9.48096
Q9NZN3	EH domain-containing protein 3 OS=Homo sapiens GN=EHD3 PE=1 SV=2 - [EHD3_HUMAN]	5.98	1	1	3	3	9.89936e+06	535	60.8487	6.56592
P56134	ATP synthase subunit f, mitochondrial OS=Homo sapiens GN=ATP5J2 PE=1 SV=3 - [ATPK_HUMAN]	25.53	1	2	2	2	4.57221e+06	94	10.9107	9.67139
P54578	Ubiquitin carboxyl-terminal hydrolase 14 OS=Homo sapiens GN=USP14 PE=1 SV=3 - [UBP14_HUMAN]	9.72	1	4	4	4	3.75478e+06	494	56.033	5.30029
Q9UHQ9	NADH-cytochrome b5 reductase 1 OS=Homo sapiens GN=CYB5R1 PE=1 SV=1 - [NB5R1_HUMAN]	5.57	1	2	2	2	4.04195e+06	305	34.0732	9.37842
P84157	Matrix-remodeling-associated protein 7 OS=Homo sapiens GN=MXRA7 PE=1 SV=1 - [MXRA7_HUMAN]	14.22	1	2	2	2	4.12054e+06	204	21.4524	4.25928
Q92896	Golgi apparatus protein 1 OS=Homo sapiens GN=GLG1 PE=1 SV=2 - [GSLG1_HUMAN]	3.9	1	4	4	5	7.38712e+06	1179	134.464	6.90283
Q9GZT3	SRA stem-loop-interacting RNA-binding protein, mitochondrial OS=Homo sapiens GN=SLIRP PE=1 SV=1 - [SLIRP_HUMAN]	25.69	1	2	2	2	7.67617e+06	109	12.3414	10.2427
Q13501	Sequestosome-1 OS=Homo sapiens GN=SQSTM1 PE=1 SV=1 - [SQSTM_HUMAN]	10.91	1	2	2	2	1.73055e+07	440	47.6569	5.22412
Q13347	Eukaryotic translation initiation factor 3 subunit I OS=Homo sapiens GN=EIF3I PE=1 SV=1 - [EIF3I_HUMAN]	5.54	1	2	2	2	7.83979e+06	325	36.4786	5.64307
P42677	40S ribosomal protein S27 OS=Homo sapiens GN=RPS27 PE=1 SV=3 - [RS27_HUMAN]	14.29	1	2	2	3	1.0747e+07	84	9.45484	9.45166
Q9BXP5	Serrate RNA effector molecule homolog OS=Homo sapiens GN=SRRT PE=1 SV=1 - [SRRT_HUMAN]	4.79	1	3	3	3	4.52917e+06	876	100.604	5.96045
P61313	60S ribosomal protein L15 OS=Homo sapiens GN=RPL15 PE=1 SV=2 - [RL15_HUMAN]	16.67	1	3	3	3	1.45357e+07	204	24.1311	11.6196
P26639	Threonine--tRNA ligase, cytoplasmic OS=Homo sapiens GN=TARS PE=1 SV=3 - [SYTC_HUMAN]	3.73	1	2	2	2	2.57493e+06	723	83.3819	6.66846
Q9NVJ2	ADP-ribosylation factor-like protein 8B OS=Homo sapiens GN=ARL8B PE=1 SV=1 - [ARL8B_HUMAN]	9.68	1	1	2	2	1.60073e+07	186	21.5251	8.42627
Q12874	Splicing factor 3A subunit 3 OS=Homo sapiens GN=SF3A3 PE=1 SV=1 - [SF3A3_HUMAN]	4.39	1	2	2	2	3.81699e+06	501	58.8123	5.37646
P04114	Apolipoprotein B-100 OS=Homo sapiens GN=APOB PE=1 SV=2 - [APOB_HUMAN]	0.77	1	3	3	3	4.25156e+06	4563	515.283	7.04932
Q02978	Mitochondrial 2-oxoglutarate/malate carrier protein OS=Homo sapiens GN=SLC25A11 PE=1 SV=3 - [M2OM_HUMAN]	13.69	1	4	4	4	2.6942e+06	314	34.0399	9.90576
Q9Y394	Dehydrogenase/reductase SDR family member 7 OS=Homo sapiens GN=DHRS7 PE=1 SV=1 - [DHRS7_HUMAN]	8.26	1	2	2	2	4.98291e+06	339	38.2741	8.32373
Q9UHB9	Signal recognition particle subunit SRP68 OS=Homo sapiens GN=SRP68 PE=1 SV=2 - [SRP68_HUMAN]	5.74	1	3	3	3	2.08467e+06	627	70.6856	8.55811
Q9UBQ0	Vacuolar protein sorting-associated protein 29 OS=Homo sapiens GN=VPS29 PE=1 SV=1 - [VPS29_HUMAN]	12.64	1	2	2	2	7.43014e+06	182	20.4927	6.78564
O75915	PRA1 family protein 3 OS=Homo sapiens GN=ARL6IP5 PE=1 SV=1 - [PRAF3_HUMAN]	15.96	1	2	2	4	1.93815e+07	188	21.6004	9.77393
P08240	Signal recognition particle receptor subunit alpha OS=Homo sapiens GN=SRPR PE=1 SV=2 - [SRPR_HUMAN]	12.23	1	4	4	4	3.44559e+06	638	69.7672	8.95361
P62318	Small nuclear ribonucleoprotein Sm D3 OS=Homo sapiens GN=SNRPD3 PE=1 SV=1 - [SMD3_HUMAN]	15.08	1	2	2	2	1.47055e+07	126	13.9073	10.3159
P62854	40S ribosomal protein S26 OS=Homo sapiens GN=RPS26 PE=1 SV=3 - [RS26_HUMAN]	20.87	2	2	2	2	3.56629e+07	115	13.0071	11.0044
O95757	Heat shock 70 kDa protein 4L OS=Homo sapiens GN=HSPA4L PE=1 SV=3 - [HS74L_HUMAN]	2.38	2	1	2	2	1.11087e+07	839	94.4525	5.88428
Q5JTV8	Torsin-1A-interacting protein 1 OS=Homo sapiens GN=TOR1AIP1 PE=1 SV=2 - [TOIP1_HUMAN]	4.29	1	2	2	2	3.498e+06	583	66.2083	8.17725
P18621	60S ribosomal protein L17 OS=Homo sapiens GN=RPL17 PE=1 SV=3 - [RL17_HUMAN]	13.04	1	2	2	2	1.41413e+07	184	21.3833	10.1694
Q15424	Scaffold attachment factor B1 OS=Homo sapiens GN=SAFB PE=1 SV=4 - [SAFB1_HUMAN]	2.84	2	1	1	1	5.01817e+06	915	102.58	5.46533
Q14789	Golgin subfamily B member 1 OS=Homo sapiens GN=GOLGB1 PE=1 SV=2 - [GOGB1_HUMAN]	0.89	1	2	2	2	2.02881e+06	3259	375.79	4.99561
Q16851	UTP--glucose-1-phosphate uridylyltransferase OS=Homo sapiens GN=UGP2 PE=1 SV=5 - [UGPA_HUMAN]	6.89	1	3	3	3	6.16738e+06	508	56.9047	8.14795
Q9UL25	Ras-related protein Rab-21 OS=Homo sapiens GN=RAB21 PE=1 SV=3 - [RAB21_HUMAN]	12.89	1	2	2	2	6.64079e+06	225	24.3323	7.94287
P46977	Dolichyl-diphosphooligosaccharide--protein glycosyltransferase subunit STT3A OS=Homo sapiens GN=STT3A PE=1 SV=2 - [STT3A_HUMAN]	2.7	1	2	2	2	1.6463e+07	705	80.4768	8.07471
Q02543	60S ribosomal protein L18a OS=Homo sapiens GN=RPL18A PE=1 SV=2 - [RL18A_HUMAN]	5.68	1	1	1	2	5.27199e+07	176	20.7489	10.7114
Q9Y673	Dolichyl-phosphate beta-glucosyltransferase OS=Homo sapiens GN=ALG5 PE=1 SV=1 - [ALG5_HUMAN]	7.72	1	2	2	2	3.86916e+06	324	36.9224	9.27588
Q9UL46	Proteasome activator complex subunit 2 OS=Homo sapiens GN=PSME2 PE=1 SV=4 - [PSME2_HUMAN]	20.5	1	3	3	3	3.99116e+06	239	27.3843	5.73193
P61586	Transforming protein RhoA OS=Homo sapiens GN=RHOA PE=1 SV=1 - [RHOA_HUMAN]	25.39	2	1	3	3	2.04994e+07	193	21.7541	6.1001
P08134	Rho-related GTP-binding protein RhoC OS=Homo sapiens GN=RHOC PE=1 SV=1 - [RHOC_HUMAN]	25.39	2	1	3	3	1.94499e+07	193	21.9923	6.58057
Q13505	Metaxin-1 OS=Homo sapiens GN=MTX1 PE=1 SV=2 - [MTX1_HUMAN]	6.22	1	2	2	2	2.04246e+06	466	51.4446	9.78857
Q96FW1	Ubiquitin thioesterase OTUB1 OS=Homo sapiens GN=OTUB1 PE=1 SV=2 - [OTUB1_HUMAN]	11.07	1	2	2	2	5.72498e+06	271	31.2644	4.94482
Q14CN4	Keratin, type II cytoskeletal 72 OS=Homo sapiens GN=KRT72 PE=1 SV=2 - [K2C72_HUMAN]	3.72	8	1	2	2	5.52498e+07	511	55.8424	6.88818
Q00013	55 kDa erythrocyte membrane protein OS=Homo sapiens GN=MPP1 PE=1 SV=2 - [EM55_HUMAN]	5.79	1	2	2	2	3.82856e+06	466	52.2636	7.37158
P26368	Splicing factor U2AF 65 kDa subunit OS=Homo sapiens GN=U2AF2 PE=1 SV=4 - [U2AF2_HUMAN]	8	1	2	2	2	4.08667e+06	475	53.4672	9.08545
Q9H0U3	Magnesium transporter protein 1 OS=Homo sapiens GN=MAGT1 PE=1 SV=1 - [MAGT1_HUMAN]	6.87	1	2	2	2	2.44236e+06	335	38.0114	9.62744
P46063	ATP-dependent DNA helicase Q1 OS=Homo sapiens GN=RECQL PE=1 SV=3 - [RECQ1_HUMAN]	3.39	2	2	2	2	4.55525e+06	649	73.41	7.88428
O14495	Lipid phosphate phosphohydrolase 3 OS=Homo sapiens GN=PPAP2B PE=1 SV=1 - [LPP3_HUMAN]	7.07	1	2	2	2	6.51705e+06	311	35.093	9.14404
P22087	rRNA 2'-O-methyltransferase fibrillarin OS=Homo sapiens GN=FBL PE=1 SV=2 - [FBRL_HUMAN]	7.17	2	2	2	2	1.08025e+07	321	33.7634	10.1841
Q9H6Z4	Ran-binding protein 3 OS=Homo sapiens GN=RANBP3 PE=1 SV=1 - [RANB3_HUMAN]	6.88	1	3	3	3	2.33541e+06	567	60.1732	4.77979
O75874	Isocitrate dehydrogenase [NADP] cytoplasmic OS=Homo sapiens GN=IDH1 PE=1 SV=2 - [IDHC_HUMAN]	5.31	1	1	2	2	8.88909e+06	414	46.6295	7.00537
P20936	Ras GTPase-activating protein 1 OS=Homo sapiens GN=RASA1 PE=1 SV=1 - [RASA1_HUMAN]	7.07	1	4	4	4	2.13152e+06	1047	116.329	6.53662
Q08945	FACT complex subunit SSRP1 OS=Homo sapiens GN=SSRP1 PE=1 SV=1 - [SSRP1_HUMAN]	4.94	1	3	3	3	2.04256e+06	709	81.0244	6.87354
Q8WXF1	Paraspeckle component 1 OS=Homo sapiens GN=PSPC1 PE=1 SV=1 - [PSPC1_HUMAN]	9.18	1	3	3	3	4.62268e+06	523	58.7062	6.66846
O60264	SWI/SNF-related matrix-associated actin-dependent regulator of chromatin subfamily A member 5 OS=Homo sapiens GN=SMARCA5 PE=1 SV=1 - [SMCA5_HUMAN]	3.52	1	3	3	3	2.08388e+06	1052	121.828	8.08936
P13716	Delta-aminolevulinic acid dehydratase OS=Homo sapiens GN=ALAD PE=1 SV=1 - [HEM2_HUMAN]	7.27	1	2	2	2	8.09856e+06	330	36.2714	6.78564
Q9H2U2	Inorganic pyrophosphatase 2, mitochondrial OS=Homo sapiens GN=PPA2 PE=1 SV=2 - [IPYR2_HUMAN]	7.78	1	2	2	2	3.83048e+06	334	37.896	7.38623
Q92688	Acidic leucine-rich nuclear phosphoprotein 32 family member B OS=Homo sapiens GN=ANP32B PE=1 SV=1 - [AN32B_HUMAN]	9.56	2	2	2	2	1.33838e+07	251	28.7703	4.05615
O00487	26S proteasome non-ATPase regulatory subunit 14 OS=Homo sapiens GN=PSMD14 PE=1 SV=1 - [PSDE_HUMAN]	10.32	1	2	2	2	4.41941e+06	310	34.5546	6.52197
P58546	Myotrophin OS=Homo sapiens GN=MTPN PE=1 SV=2 - [MTPN_HUMAN]	14.41	1	1	1	1	8.72194e+06	118	12.8866	5.51611
Q15819	Ubiquitin-conjugating enzyme E2 variant 2 OS=Homo sapiens GN=UBE2V2 PE=1 SV=4 - [UB2V2_HUMAN]	17.93	2	2	2	2	1.07747e+07	145	16.3522	8.08936
Q9Y639	Neuroplastin OS=Homo sapiens GN=NPTN PE=1 SV=2 - [NPTN_HUMAN]	4.02	1	2	2	2	8.66486e+06	398	44.3595	7.98682
Q96BM9	ADP-ribosylation factor-like protein 8A OS=Homo sapiens GN=ARL8A PE=1 SV=1 - [ARL8A_HUMAN]	9.68	1	1	2	2	9.18254e+06	186	21.402	7.76709
Q96G03	Phosphoglucomutase-2 OS=Homo sapiens GN=PGM2 PE=1 SV=4 - [PGM2_HUMAN]	4.9	1	1	2	2	2905739	612	68.2404	6.72705
P32969	60S ribosomal protein L9 OS=Homo sapiens GN=RPL9 PE=1 SV=1 - [RL9_HUMAN]	29.69	1	4	4	6	1.51894e+07	192	21.8498	9.94971
Q9P2R7	Succinyl-CoA ligase [ADP-forming] subunit beta, mitochondrial OS=Homo sapiens GN=SUCLA2 PE=1 SV=3 - [SUCB1_HUMAN]	8.42	1	3	3	3	2.78297e+06	463	50.2852	7.41553
Q9UBB4	Ataxin-10 OS=Homo sapiens GN=ATXN10 PE=1 SV=1 - [ATX10_HUMAN]	5.89	1	2	2	2	1.90882e+06	475	53.4548	5.24951
P40123	Adenylyl cyclase-associated protein 2 OS=Homo sapiens GN=CAP2 PE=1 SV=1 - [CAP2_HUMAN]	4.82	1	1	2	2	1.37033e+07	477	52.7908	6.3667
Q9BS26	Endoplasmic reticulum resident protein 44 OS=Homo sapiens GN=ERP44 PE=1 SV=1 - [ERP44_HUMAN]	7.88	1	2	3	3	8.80325e+06	406	46.9414	5.26221
Q6UB35	Monofunctional C1-tetrahydrofolate synthase, mitochondrial OS=Homo sapiens GN=MTHFD1L PE=1 SV=1 - [C1TM_HUMAN]	2.56	1	2	2	2	1.01329e+06	978	105.724	8.06006
O75521	Enoyl-CoA delta isomerase 2, mitochondrial OS=Homo sapiens GN=ECI2 PE=1 SV=4 - [ECI2_HUMAN]	10.91	1	2	2	2	2.89681e+06	394	43.5574	8.99756
P62280	40S ribosomal protein S11 OS=Homo sapiens GN=RPS11 PE=1 SV=3 - [RS11_HUMAN]	11.39	1	2	2	3	8.6572e+06	158	18.419	10.3013
P60033	CD81 antigen OS=Homo sapiens GN=CD81 PE=1 SV=1 - [CD81_HUMAN]	8.47	1	1	1	2	2.28709e+07	236	25.7921	5.2876
Q13148	TAR DNA-binding protein 43 OS=Homo sapiens GN=TARDBP PE=1 SV=1 - [TADBP_HUMAN]	5.07	1	2	2	2	9.36442e+06	414	44.7113	6.18896
Q15437	Protein transport protein Sec23B OS=Homo sapiens GN=SEC23B PE=1 SV=2 - [SC23B_HUMAN]	3.13	1	1	2	3	3.05521e+06	767	86.4235	6.88818
Q96AC1	Fermitin family homolog 2 OS=Homo sapiens GN=FERMT2 PE=1 SV=1 - [FERM2_HUMAN]	10.44	1	3	3	3	2.27727e+06	680	77.8106	6.69775
P18754	Regulator of chromosome condensation OS=Homo sapiens GN=RCC1 PE=1 SV=1 - [RCC1_HUMAN]	7.6	1	2	2	2	3.33136e+06	421	44.9406	7.51807
P37840	Alpha-synuclein OS=Homo sapiens GN=SNCA PE=1 SV=1 - [SYUA_HUMAN]	17.86	2	2	2	2	9.37488e+06	140	14.4512	4.70361
Q13547	Histone deacetylase 1 OS=Homo sapiens GN=HDAC1 PE=1 SV=1 - [HDAC1_HUMAN]	4.98	1	1	2	2	4.47338e+06	482	55.0677	5.47803
Q9UHX1	Poly(U)-binding-splicing factor PUF60 OS=Homo sapiens GN=PUF60 PE=1 SV=1 - [PUF60_HUMAN]	9.48	1	2	2	2	2.99261e+06	559	59.8376	5.2876
Q96C19	EF-hand domain-containing protein D2 OS=Homo sapiens GN=EFHD2 PE=1 SV=1 - [EFHD2_HUMAN]	10.42	2	2	2	2	1.98998e+06	240	26.6805	5.19873
O95831	Apoptosis-inducing factor 1, mitochondrial OS=Homo sapiens GN=AIFM1 PE=1 SV=1 - [AIFM1_HUMAN]	4.57	1	2	2	2	3.5898e+06	613	66.8589	8.95361
P61923	Coatomer subunit zeta-1 OS=Homo sapiens GN=COPZ1 PE=1 SV=1 - [COPZ1_HUMAN]	16.95	1	2	2	2	5.76783e+06	177	20.1855	4.80518
Q96I99	Succinyl-CoA ligase [GDP-forming] subunit beta, mitochondrial OS=Homo sapiens GN=SUCLG2 PE=1 SV=2 - [SUCB2_HUMAN]	6.94	1	2	2	3	5.60674e+06	432	46.4814	6.39209
Q9NRV9	Heme-binding protein 1 OS=Homo sapiens GN=HEBP1 PE=1 SV=1 - [HEBP1_HUMAN]	8.47	1	1	1	1	1.48849e+07	189	21.0835	5.79541
Q92769	Histone deacetylase 2 OS=Homo sapiens GN=HDAC2 PE=1 SV=2 - [HDAC2_HUMAN]	4.92	1	1	2	2	4.65175e+06	488	55.3288	5.90967
P36405	ADP-ribosylation factor-like protein 3 OS=Homo sapiens GN=ARL3 PE=1 SV=2 - [ARL3_HUMAN]	22.53	1	2	2	2	3.72119e+06	182	20.4428	7.23975
P54819	Adenylate kinase 2, mitochondrial OS=Homo sapiens GN=AK2 PE=1 SV=2 - [KAD2_HUMAN]	16.74	1	3	3	3	6.26336e+06	239	26.4608	7.81104
P61254	60S ribosomal protein L26 OS=Homo sapiens GN=RPL26 PE=1 SV=1 - [RL26_HUMAN]	11.03	2	2	2	2	7.67851e+06	145	17.2475	10.5503
P19623	Spermidine synthase OS=Homo sapiens GN=SRM PE=1 SV=1 - [SPEE_HUMAN]	11.59	1	2	2	2	3.19566e+06	302	33.8027	5.49072
P19784	Casein kinase II subunit alpha' OS=Homo sapiens GN=CSNK2A2 PE=1 SV=1 - [CSK22_HUMAN]	4.86	2	1	2	2	4.43581e+06	350	41.1871	8.55811
Q15166	Serum paraoxonase/lactonase 3 OS=Homo sapiens GN=PON3 PE=1 SV=3 - [PON3_HUMAN]	6.5	1	1	2	2	3.60039e+07	354	39.5823	5.41455
Q96M27	Protein PRRC1 OS=Homo sapiens GN=PRRC1 PE=1 SV=1 - [PRRC1_HUMAN]	6.29	1	2	2	2	3.19774e+06	445	46.6718	5.8335
O15372	Eukaryotic translation initiation factor 3 subunit H OS=Homo sapiens GN=EIF3H PE=1 SV=1 - [EIF3H_HUMAN]	6.25	1	2	2	2	4.12843e+06	352	39.9051	6.53662
P61088	Ubiquitin-conjugating enzyme E2 N OS=Homo sapiens GN=UBE2N PE=1 SV=1 - [UBE2N_HUMAN]	16.45	2	2	2	2	9.32234e+06	152	17.127	6.56592
Q9NVP1	ATP-dependent RNA helicase DDX18 OS=Homo sapiens GN=DDX18 PE=1 SV=2 - [DDX18_HUMAN]	3.13	1	2	2	2	4.23923e+06	670	75.3594	9.49561
O43676	NADH dehydrogenase [ubiquinone] 1 beta subcomplex subunit 3 OS=Homo sapiens GN=NDUFB3 PE=1 SV=3 - [NDUB3_HUMAN]	18.37	1	2	2	2	5.89688e+06	98	11.3947	9.20264
Q9Y3U8	60S ribosomal protein L36 OS=Homo sapiens GN=RPL36 PE=1 SV=3 - [RL36_HUMAN]	19.05	1	2	2	2	1.04426e+07	105	12.2459	11.5903
Q14738	Serine/threonine-protein phosphatase 2A 56 kDa regulatory subunit delta isoform OS=Homo sapiens GN=PPP2R5D PE=1 SV=1 - [2A5D_HUMAN]	4.49	2	2	2	2	1.87937e+06	602	69.9474	8.1333
P61225	Ras-related protein Rap-2b OS=Homo sapiens GN=RAP2B PE=1 SV=1 - [RAP2B_HUMAN]	26.23	3	3	3	3	2.34014e+06	183	20.4912	4.80518
O75947	ATP synthase subunit d, mitochondrial OS=Homo sapiens GN=ATP5H PE=1 SV=3 - [ATP5H_HUMAN]	39.13	1	4	4	7	1.21881e+07	161	18.4795	5.30029
P51809	Vesicle-associated membrane protein 7 OS=Homo sapiens GN=VAMP7 PE=1 SV=3 - [VAMP7_HUMAN]	9.09	1	2	2	2	1.85605e+06	220	24.919	8.60205
Q86TX2	Acyl-coenzyme A thioesterase 1 OS=Homo sapiens GN=ACOT1 PE=1 SV=1 - [ACOT1_HUMAN]	4.75	2	1	1	2	2.23957e+06	421	46.2481	7.34229
P00450	Ceruloplasmin OS=Homo sapiens GN=CP PE=1 SV=1 - [CERU_HUMAN]	1.97	1	2	2	3	3.55737e+06	1065	122.128	5.71924
O96008	Mitochondrial import receptor subunit TOM40 homolog OS=Homo sapiens GN=TOMM40 PE=1 SV=1 - [TOM40_HUMAN]	7.2	1	2	2	2	5.80853e+06	361	37.8691	7.25439
Q13418	Integrin-linked protein kinase OS=Homo sapiens GN=ILK PE=1 SV=2 - [ILK_HUMAN]	5.53	1	2	2	2	3.50302e+06	452	51.3859	8.07471
Q9H792	Pseudopodium-enriched atypical kinase 1 OS=Homo sapiens GN=PEAK1 PE=1 SV=4 - [PEAK1_HUMAN]	0.92	1	1	1	2	207298	1746	192.986	6.88818
P14678	Small nuclear ribonucleoprotein-associated proteins B and B' OS=Homo sapiens GN=SNRPB PE=1 SV=2 - [RSMB_HUMAN]	9.58	2	2	2	2	10954397	240	24.5937	11.1948
P11766	Alcohol dehydrogenase class-3 OS=Homo sapiens GN=ADH5 PE=1 SV=4 - [ADHX_HUMAN]	8.56	1	3	3	3	6.23232e+06	374	39.6984	7.48877
Q15942	Zyxin OS=Homo sapiens GN=ZYX PE=1 SV=1 - [ZYX_HUMAN]	8.04	1	2	2	2	1.7312e+06	572	61.2382	6.66846
O14579	Coatomer subunit epsilon OS=Homo sapiens GN=COPE PE=1 SV=3 - [COPE_HUMAN]	11.04	1	2	2	2	4.73764e+06	308	34.4603	5.12256
O75131	Copine-3 OS=Homo sapiens GN=CPNE3 PE=1 SV=1 - [CPNE3_HUMAN]	3.35	7	1	2	2	2.97977e+06	537	60.0921	5.84619
O15305	Phosphomannomutase 2 OS=Homo sapiens GN=PMM2 PE=1 SV=1 - [PMM2_HUMAN]	9.35	1	2	2	2	4.34091e+06	246	28.0642	6.771
Q8IWE2	Protein NOXP20 OS=Homo sapiens GN=FAM114A1 PE=1 SV=2 - [NXP20_HUMAN]	6.22	1	3	3	3	2.45256e+06	563	60.7041	4.67822
O15258	Protein RER1 OS=Homo sapiens GN=RER1 PE=1 SV=1 - [RER1_HUMAN]	9.18	1	1	1	1	9.51336e+06	196	22.9429	9.53955
Q9H2M9	Rab3 GTPase-activating protein non-catalytic subunit OS=Homo sapiens GN=RAB3GAP2 PE=1 SV=1 - [RBGPR_HUMAN]	1.79	1	2	2	2	1.3243e+06	1393	155.886	5.61768
P23368	NAD-dependent malic enzyme, mitochondrial OS=Homo sapiens GN=ME2 PE=1 SV=1 - [MAOM_HUMAN]	2.57	1	1	1	1	7.13052e+06	584	65.4018	7.60596
Q9NX14	NADH dehydrogenase [ubiquinone] 1 beta subcomplex subunit 11, mitochondrial OS=Homo sapiens GN=NDUFB11 PE=1 SV=1 - [NDUBB_HUMAN]	15.03	1	1	1	1	9.44833e+06	153	17.3057	5.22412
A6NCE7	Microtubule-associated proteins 1A/1B light chain 3 beta 2 OS=Homo sapiens GN=MAP1LC3B2 PE=2 SV=1 - [MP3B2_HUMAN]	22.4	3	3	3	3	6.81634e+06	125	14.6187	8.67529
A0FGR8	Extended synaptotagmin-2 OS=Homo sapiens GN=ESYT2 PE=1 SV=1 - [ESYT2_HUMAN]	4.45	1	3	3	3	2.32662e+06	921	102.294	9.26123
P13164	Interferon-induced transmembrane protein 1 OS=Homo sapiens GN=IFITM1 PE=1 SV=3 - [IFM1_HUMAN]	12.8	3	1	1	1	1.73345e+07	125	13.9553	7.92822
Q8WUJ3	Cell migration-inducing and hyaluronan-binding protein OS=Homo sapiens GN=CEMIP PE=1 SV=2 - [CEMIP_HUMAN]	1.84	1	2	2	3	1.58473e+06	1361	152.9	7.85498
P62314	Small nuclear ribonucleoprotein Sm D1 OS=Homo sapiens GN=SNRPD1 PE=1 SV=1 - [SMD1_HUMAN]	27.73	1	2	2	2	4.80968e+06	119	13.2734	11.561
Q7L014	Probable ATP-dependent RNA helicase DDX46 OS=Homo sapiens GN=DDX46 PE=1 SV=2 - [DDX46_HUMAN]	2.62	1	2	2	2	1.22537e+06	1031	117.29	9.29053
P24941	Cyclin-dependent kinase 2 OS=Homo sapiens GN=CDK2 PE=1 SV=2 - [CDK2_HUMAN]	7.38	27	1	2	2	1.34958e+06	298	33.908	8.67529
Q99961	Endophilin-A2 OS=Homo sapiens GN=SH3GL1 PE=1 SV=1 - [SH3G1_HUMAN]	8.7	1	2	2	2	1.39605e+06	368	41.464	5.42725
P62942	Peptidyl-prolyl cis-trans isomerase FKBP1A OS=Homo sapiens GN=FKBP1A PE=1 SV=2 - [FKB1A_HUMAN]	12.96	1	1	1	1	1.25229e+07	108	11.9431	8.1626
P11498	Pyruvate carboxylase, mitochondrial OS=Homo sapiens GN=PC PE=1 SV=2 - [PYC_HUMAN]	3.06	1	2	2	2	2.11458e+06	1178	129.551	6.84424
O00303	Eukaryotic translation initiation factor 3 subunit F OS=Homo sapiens GN=EIF3F PE=1 SV=1 - [EIF3F_HUMAN]	4.76	1	1	1	1	6.82139e+06	357	37.5402	5.45264
Q3ZCQ8	Mitochondrial import inner membrane translocase subunit TIM50 OS=Homo sapiens GN=TIMM50 PE=1 SV=2 - [TIM50_HUMAN]	9.35	1	2	2	2	1.39219e+06	353	39.6215	8.36768
O60869	Endothelial differentiation-related factor 1 OS=Homo sapiens GN=EDF1 PE=1 SV=1 - [EDF1_HUMAN]	10.14	1	1	1	1	7.98536e+06	148	16.3589	9.94971
P50570	Dynamin-2 OS=Homo sapiens GN=DNM2 PE=1 SV=2 - [DYN2_HUMAN]	2.87	2	2	2	2	2.31535e+06	870	98.0032	7.44482
O75400	Pre-mRNA-processing factor 40 homolog A OS=Homo sapiens GN=PRPF40A PE=1 SV=2 - [PR40A_HUMAN]	2.61	1	2	2	2	1.20856e+06	957	108.737	7.56201
Q13098	COP9 signalosome complex subunit 1 OS=Homo sapiens GN=GPS1 PE=1 SV=4 - [CSN1_HUMAN]	7.54	1	2	2	2	2.88581e+06	491	55.5012	6.7417
O00505	Importin subunit alpha-4 OS=Homo sapiens GN=KPNA3 PE=1 SV=2 - [IMA4_HUMAN]	8.64	1	3	4	4	5.95933e+06	521	57.7748	4.94482
Q9P299	Coatomer subunit zeta-2 OS=Homo sapiens GN=COPZ2 PE=2 SV=1 - [COPZ2_HUMAN]	13.81	1	2	2	3	3.09052e+06	210	23.533	5.17334
O75439	Mitochondrial-processing peptidase subunit beta OS=Homo sapiens GN=PMPCB PE=1 SV=2 - [MPPB_HUMAN]	6.54	1	2	2	2	1.77141e+06	489	54.3315	6.82959
O15031	Plexin-B2 OS=Homo sapiens GN=PLXNB2 PE=1 SV=3 - [PLXB2_HUMAN]	2.23	1	3	3	3	1.80432e+06	1838	204.997	6.23975
P36955	Pigment epithelium-derived factor OS=Homo sapiens GN=SERPINF1 PE=1 SV=4 - [PEDF_HUMAN]	3.35	1	1	1	1	2.57209e+07	418	46.2833	6.37939
Q00688	Peptidyl-prolyl cis-trans isomerase FKBP3 OS=Homo sapiens GN=FKBP3 PE=1 SV=1 - [FKBP3_HUMAN]	9.82	1	2	2	2	3.9695e+06	224	25.1613	9.27588
Q9NVD7	Alpha-parvin OS=Homo sapiens GN=PARVA PE=1 SV=1 - [PARVA_HUMAN]	4.3	1	1	1	1	3.15914e+06	372	42.2174	5.94775
P00747	Plasminogen OS=Homo sapiens GN=PLG PE=1 SV=2 - [PLMN_HUMAN]	2.1	2	2	2	2	1.85744e+07	810	90.5102	7.23975
O43809	Cleavage and polyadenylation specificity factor subunit 5 OS=Homo sapiens GN=NUDT21 PE=1 SV=1 - [CPSF5_HUMAN]	7.93	1	1	1	1	8.13556e+06	227	26.2107	8.82178
O00629	Importin subunit alpha-3 OS=Homo sapiens GN=KPNA4 PE=1 SV=1 - [IMA3_HUMAN]	10.56	1	2	3	3	2.63717e+06	521	57.8506	4.95752
P42025	Beta-centractin OS=Homo sapiens GN=ACTR1B PE=1 SV=1 - [ACTY_HUMAN]	13.3	1	2	3	3	6.46475e+06	376	42.2667	6.40479
Q9P035	Very-long-chain (3R)-3-hydroxyacyl-CoA dehydratase 3 OS=Homo sapiens GN=PTPLAD1 PE=1 SV=2 - [HACD3_HUMAN]	9.67	1	2	2	2	7.27005e+06	362	43.1316	8.93896
Q9UNL2	Translocon-associated protein subunit gamma OS=Homo sapiens GN=SSR3 PE=1 SV=1 - [SSRG_HUMAN]	7.57	1	1	1	1	20497730	185	21.0672	9.61279
Q9BRK3	Matrix-remodeling-associated protein 8 OS=Homo sapiens GN=MXRA8 PE=2 SV=1 - [MXRA8_HUMAN]	9.05	1	3	3	3	3.16978e+06	442	49.1011	7.2251
Q13637	Ras-related protein Rab-32 OS=Homo sapiens GN=RAB32 PE=1 SV=3 - [RAB32_HUMAN]	7.56	1	1	1	1	1.49453e+07	225	24.9817	6.53662
P62266	40S ribosomal protein S23 OS=Homo sapiens GN=RPS23 PE=1 SV=3 - [RS23_HUMAN]	7.69	1	1	1	2	4.32515e+06	143	15.7977	10.4917
P14324	Farnesyl pyrophosphate synthase OS=Homo sapiens GN=FDPS PE=1 SV=4 - [FPPS_HUMAN]	4.3	1	1	1	1	1.16298e+07	419	48.2446	6.15088
Q93009	Ubiquitin carboxyl-terminal hydrolase 7 OS=Homo sapiens GN=USP7 PE=1 SV=2 - [UBP7_HUMAN]	2.36	1	2	2	2	1.57631e+06	1102	128.22	5.5542
P18077	60S ribosomal protein L35a OS=Homo sapiens GN=RPL35A PE=1 SV=2 - [RL35A_HUMAN]	14.55	1	2	2	2	1.91233e+07	110	12.5298	11.063
P25398	40S ribosomal protein S12 OS=Homo sapiens GN=RPS12 PE=1 SV=3 - [RS12_HUMAN]	13.64	1	2	2	2	2.15339e+07	132	14.5055	7.21045
P04196	Histidine-rich glycoprotein OS=Homo sapiens GN=HRG PE=1 SV=1 - [HRG_HUMAN]	3.05	1	2	2	2	1.7762e+07	525	59.5409	7.50342
Q9Y625	Glypican-6 OS=Homo sapiens GN=GPC6 PE=1 SV=1 - [GPC6_HUMAN]	1.08	1	1	1	2	1.26744e+08	555	62.6949	5.41455
P55145	Mesencephalic astrocyte-derived neurotrophic factor OS=Homo sapiens GN=MANF PE=1 SV=3 - [MANF_HUMAN]	15.38	1	3	3	3	4.53834e+06	182	20.6868	8.68994
P09110	3-ketoacyl-CoA thiolase, peroxisomal OS=Homo sapiens GN=ACAA1 PE=1 SV=2 - [THIK_HUMAN]	4.95	1	1	1	1	10432101	424	44.2639	8.44092
Q9NTJ5	Phosphatidylinositide phosphatase SAC1 OS=Homo sapiens GN=SACM1L PE=1 SV=2 - [SAC1_HUMAN]	2.73	1	1	1	1	5.74883e+06	587	66.924	7.12256
Q9C0H2	Protein tweety homolog 3 OS=Homo sapiens GN=TTYH3 PE=1 SV=3 - [TTYH3_HUMAN]	5.54	1	2	2	2	1.02793e+06	523	57.5079	5.38916
P53680	AP-2 complex subunit sigma OS=Homo sapiens GN=AP2S1 PE=1 SV=2 - [AP2S1_HUMAN]	10.56	1	2	2	2	5.76683e+06	142	17.0067	6.17627
O43175	D-3-phosphoglycerate dehydrogenase OS=Homo sapiens GN=PHGDH PE=1 SV=4 - [SERA_HUMAN]	4.32	1	2	2	2	4.46078e+06	533	56.6144	6.7124
O60493	Sorting nexin-3 OS=Homo sapiens GN=SNX3 PE=1 SV=3 - [SNX3_HUMAN]	14.2	1	2	2	2	6.03975e+06	162	18.7508	8.66064
P49006	MARCKS-related protein OS=Homo sapiens GN=MARCKSL1 PE=1 SV=2 - [MRP_HUMAN]	7.69	1	1	1	1	8.56999e+06	195	19.5172	4.66553
P49721	Proteasome subunit beta type-2 OS=Homo sapiens GN=PSMB2 PE=1 SV=1 - [PSB2_HUMAN]	7.46	1	1	1	1	1.13066e+07	201	22.8217	7.02002
P35080	Profilin-2 OS=Homo sapiens GN=PFN2 PE=1 SV=3 - [PROF2_HUMAN]	10	1	1	1	1	1.82581e+07	140	15.0363	6.99072
O75436	Vacuolar protein sorting-associated protein 26A OS=Homo sapiens GN=VPS26A PE=1 SV=2 - [VP26A_HUMAN]	5.5	1	1	1	1	5.1846e+06	327	38.1457	6.56592
Q27J81	Inverted formin-2 OS=Homo sapiens GN=INF2 PE=1 SV=2 - [INF2_HUMAN]	3.6	1	4	4	4	1.54783e+06	1249	135.54	5.37646
O15355	Protein phosphatase 1G OS=Homo sapiens GN=PPM1G PE=1 SV=1 - [PPM1G_HUMAN]	3.11	1	1	1	1	3.51335e+06	546	59.2347	4.36084
O94919	Endonuclease domain-containing 1 protein OS=Homo sapiens GN=ENDOD1 PE=1 SV=2 - [ENDD1_HUMAN]	2.2	1	1	1	2	1.12028e+06	500	54.9813	5.70654
Q9UBI6	Guanine nucleotide-binding protein G(I)/G(S)/G(O) subunit gamma-12 OS=Homo sapiens GN=GNG12 PE=1 SV=3 - [GBG12_HUMAN]	22.22	1	1	1	1	3.48089e+07	72	8.00117	8.96826
O14828	Secretory carrier-associated membrane protein 3 OS=Homo sapiens GN=SCAMP3 PE=1 SV=3 - [SCAM3_HUMAN]	4.61	1	1	1	1	2.32838e+06	347	38.2623	7.63525
P99999	Cytochrome c OS=Homo sapiens GN=CYCS PE=1 SV=2 - [CYC_HUMAN]	30.48	1	3	3	3	5.6369e+06	105	11.7411	9.56885
Q9P003	Protein cornichon homolog 4 OS=Homo sapiens GN=CNIH4 PE=1 SV=1 - [CNIH4_HUMAN]	14.39	1	1	1	1	7.51524e+06	139	16.0822	6.65381
Q96CS3	FAS-associated factor 2 OS=Homo sapiens GN=FAF2 PE=1 SV=2 - [FAF2_HUMAN]	10.11	1	2	2	2	5.36048e+06	445	52.5905	5.61768
O00764	Pyridoxal kinase OS=Homo sapiens GN=PDXK PE=1 SV=1 - [PDXK_HUMAN]	12.18	1	2	2	2	1.20866e+06	312	35.0799	6.12549
Q14558	Phosphoribosyl pyrophosphate synthase-associated protein 1 OS=Homo sapiens GN=PRPSAP1 PE=1 SV=2 - [KPRA_HUMAN]	7.3	1	2	2	2	1.1638e+06	356	39.3686	7.1958
P13473	Lysosome-associated membrane glycoprotein 2 OS=Homo sapiens GN=LAMP2 PE=1 SV=2 - [LAMP2_HUMAN]	4.88	1	2	2	2	2.44937e+06	410	44.9323	5.63037
Q63HR2	Tensin-like C1 domain-containing phosphatase OS=Homo sapiens GN=TENC1 PE=1 SV=2 - [TENC1_HUMAN]	0.92	3	1	1	1	3.37141e+06	1409	152.485	8.35303
P49821	NADH dehydrogenase [ubiquinone] flavoprotein 1, mitochondrial OS=Homo sapiens GN=NDUFV1 PE=1 SV=4 - [NDUV1_HUMAN]	8.19	1	4	4	4	1.21814e+06	464	50.7848	8.20654
P55769	NHP2-like protein 1 OS=Homo sapiens GN=NHP2L1 PE=1 SV=3 - [NH2L1_HUMAN]	17.97	1	2	2	2	9.7096e+06	128	14.1646	8.45557
O14907	Tax1-binding protein 3 OS=Homo sapiens GN=TAX1BP3 PE=1 SV=2 - [TX1B3_HUMAN]	13.71	1	1	1	1	4.4685e+06	124	13.7261	8.48486
P78347	General transcription factor II-I OS=Homo sapiens GN=GTF2I PE=1 SV=2 - [GTF2I_HUMAN]	4.21	1	3	3	3	6.74686e+06	998	112.346	6.39209
O75746	Calcium-binding mitochondrial carrier protein Aralar1 OS=Homo sapiens GN=SLC25A12 PE=1 SV=2 - [CMC1_HUMAN]	4.42	1	1	2	2	1.97531e+06	678	74.7149	8.38232
P31153	S-adenosylmethionine synthase isoform type-2 OS=Homo sapiens GN=MAT2A PE=1 SV=1 - [METK2_HUMAN]	3.8	1	1	1	1	11133016	395	43.6333	6.48096
P40222	Alpha-taxilin OS=Homo sapiens GN=TXLNA PE=1 SV=3 - [TXLNA_HUMAN]	3.48	1	1	1	1	1.75582e+06	546	61.8532	6.52197
P52630	Signal transducer and activator of transcription 2 OS=Homo sapiens GN=STAT2 PE=1 SV=1 - [STAT2_HUMAN]	2.82	1	1	1	1	4.17585e+06	851	97.8546	5.49072
P29144	Tripeptidyl-peptidase 2 OS=Homo sapiens GN=TPP2 PE=1 SV=4 - [TPP2_HUMAN]	5.12	1	4	4	4	3.07351e+06	1249	138.263	6.31592
Q92734	Protein TFG OS=Homo sapiens GN=TFG PE=1 SV=2 - [TFG_HUMAN]	5.75	4	2	2	2	2.62795e+06	400	43.4212	5.09717
O95070	Protein YIF1A OS=Homo sapiens GN=YIF1A PE=1 SV=2 - [YIF1A_HUMAN]	5.12	1	1	1	1	3.16143e+06	293	31.9905	8.95361
Q9Y613	FH1/FH2 domain-containing protein 1 OS=Homo sapiens GN=FHOD1 PE=1 SV=3 - [FHOD1_HUMAN]	4.64	1	3	3	3	1.11014e+06	1164	126.473	6.39209
P09960	Leukotriene A-4 hydrolase OS=Homo sapiens GN=LTA4H PE=1 SV=2 - [LKHA4_HUMAN]	8.51	1	4	4	4	4.4049e+06	611	69.2412	6.17627
Q16762	Thiosulfate sulfurtransferase OS=Homo sapiens GN=TST PE=1 SV=4 - [THTR_HUMAN]	13.8	1	2	2	2	4.44293e+06	297	33.4078	7.25439
P12955	Xaa-Pro dipeptidase OS=Homo sapiens GN=PEPD PE=1 SV=3 - [PEPD_HUMAN]	3.04	1	2	2	2	1.00065e+07	493	54.5129	5.99854
P39748	Flap endonuclease 1 OS=Homo sapiens GN=FEN1 PE=1 SV=1 - [FEN1_HUMAN]	5.26	1	1	1	1	4.99543e+06	380	42.5661	8.6167
Q13596	Sorting nexin-1 OS=Homo sapiens GN=SNX1 PE=1 SV=3 - [SNX1_HUMAN]	4.02	1	1	2	2	2.9859e+06	522	59.0331	5.14795
P18859	ATP synthase-coupling factor 6, mitochondrial OS=Homo sapiens GN=ATP5J PE=1 SV=1 - [ATP5J_HUMAN]	22.22	1	2	2	2	2.73011e+06	108	12.5796	9.5249
Q969X1	Protein lifeguard 3 OS=Homo sapiens GN=TMBIM1 PE=1 SV=2 - [LFG3_HUMAN]	4.5	1	1	1	1	8.88819e+06	311	34.5846	7.72314
P55735	Protein SEC13 homolog OS=Homo sapiens GN=SEC13 PE=1 SV=3 - [SEC13_HUMAN]	3.42	1	1	1	1	3368897	322	35.5181	5.47803
Q9H3K6	BolA-like protein 2 OS=Homo sapiens GN=BOLA2 PE=1 SV=1 - [BOLA2_HUMAN]	18.6	1	1	1	1	4.54216e+06	86	10.1102	6.52197
P61956	Small ubiquitin-related modifier 2 OS=Homo sapiens GN=SUMO2 PE=1 SV=3 - [SUMO2_HUMAN]	12.63	3	1	1	1	1.24333e+07	95	10.8644	5.50342
Q15185	Prostaglandin E synthase 3 OS=Homo sapiens GN=PTGES3 PE=1 SV=1 - [TEBP_HUMAN]	9.38	1	1	1	1	2.26349e+06	160	18.6854	4.53857
P08253	72 kDa type IV collagenase OS=Homo sapiens GN=MMP2 PE=1 SV=2 - [MMP2_HUMAN]	5.76	1	2	2	2	1.90916e+06	660	73.8347	5.46533
Q9Y680	Peptidyl-prolyl cis-trans isomerase FKBP7 OS=Homo sapiens GN=FKBP7 PE=1 SV=1 - [FKBP7_HUMAN]	5.79	1	1	1	1		259	29.9901	6.53662
P10619	Lysosomal protective protein OS=Homo sapiens GN=CTSA PE=1 SV=2 - [PPGB_HUMAN]	3.96	2	2	2	2	1.32076e+07	480	54.4311	6.60986
P21291	Cysteine and glycine-rich protein 1 OS=Homo sapiens GN=CSRP1 PE=1 SV=3 - [CSRP1_HUMAN]	11.4	1	1	1	1	4.63239e+06	193	20.5538	8.57275
Q99714	3-hydroxyacyl-CoA dehydrogenase type-2 OS=Homo sapiens GN=HSD17B10 PE=1 SV=3 - [HCD2_HUMAN]	12.64	1	2	2	2	3.65101e+06	261	26.9061	7.78174
P61086	Ubiquitin-conjugating enzyme E2 K OS=Homo sapiens GN=UBE2K PE=1 SV=3 - [UBE2K_HUMAN]	6	1	1	1	1	6.37025e+06	200	22.3926	5.43994
P17612	cAMP-dependent protein kinase catalytic subunit alpha OS=Homo sapiens GN=PRKACA PE=1 SV=2 - [KAPCA_HUMAN]	5.13	2	2	2	2	1.65201e+06	351	40.564	8.79248
Q92882	Osteoclast-stimulating factor 1 OS=Homo sapiens GN=OSTF1 PE=1 SV=2 - [OSTF1_HUMAN]	11.68	1	1	1	1	7.70162e+06	214	23.7719	5.68115
O75348	V-type proton ATPase subunit G 1 OS=Homo sapiens GN=ATP6V1G1 PE=1 SV=3 - [VATG1_HUMAN]	9.32	1	1	1	1	1.34952e+07	118	13.7491	8.79248
P05452	Tetranectin OS=Homo sapiens GN=CLEC3B PE=1 SV=3 - [TETN_HUMAN]	6.93	1	1	1	2	1.76404e+07	202	22.5223	5.66846
Q7Z7H5	Transmembrane emp24 domain-containing protein 4 OS=Homo sapiens GN=TMED4 PE=1 SV=1 - [TMED4_HUMAN]	4.85	1	1	1	1	8.28605e+06	227	25.9263	8.27979
P43897	Elongation factor Ts, mitochondrial OS=Homo sapiens GN=TSFM PE=1 SV=2 - [EFTS_HUMAN]	5.23	1	1	1	1	2.65604e+06	325	35.3682	8.38232
Q9Y3C6	Peptidyl-prolyl cis-trans isomerase-like 1 OS=Homo sapiens GN=PPIL1 PE=1 SV=1 - [PPIL1_HUMAN]	10.24	1	1	1	1	5.6691e+06	166	18.2251	7.98682
P48147	Prolyl endopeptidase OS=Homo sapiens GN=PREP PE=1 SV=2 - [PPCE_HUMAN]	2.39	1	1	1	1	4.18027e+06	710	80.648	5.85889
P46778	60S ribosomal protein L21 OS=Homo sapiens GN=RPL21 PE=1 SV=2 - [RL21_HUMAN]	15	1	2	2	2	7.99313e+06	160	18.5531	10.4917
Q8IVL6	Prolyl 3-hydroxylase 3 OS=Homo sapiens GN=LEPREL2 PE=1 SV=1 - [P3H3_HUMAN]	4.89	1	2	2	2	1.828e+06	736	81.7856	6.31592
P62330	ADP-ribosylation factor 6 OS=Homo sapiens GN=ARF6 PE=1 SV=2 - [ARF6_HUMAN]	18.29	1	2	2	2	5.60794e+06	175	20.0694	8.95361
P62306	Small nuclear ribonucleoprotein F OS=Homo sapiens GN=SNRPF PE=1 SV=1 - [RUXF_HUMAN]	15.12	1	1	1	1	1.01113e+07	86	9.71878	4.66553
Q9UNZ2	NSFL1 cofactor p47 OS=Homo sapiens GN=NSFL1C PE=1 SV=2 - [NSF1C_HUMAN]	4.05	1	1	1	1	2.41664e+06	370	40.5483	5.09717
P62899	60S ribosomal protein L31 OS=Homo sapiens GN=RPL31 PE=1 SV=1 - [RL31_HUMAN]	18.4	1	1	1	1	4.95897e+06	125	14.4539	10.5356
Q8TCJ2	Dolichyl-diphosphooligosaccharide--protein glycosyltransferase subunit STT3B OS=Homo sapiens GN=STT3B PE=1 SV=1 - [STT3B_HUMAN]	2.3	1	2	2	2	6.9266e+06	826	93.6137	8.90967
P49585	Choline-phosphate cytidylyltransferase A OS=Homo sapiens GN=PCYT1A PE=1 SV=2 - [PCY1A_HUMAN]	5.72	2	1	1	1	2.87521e+06	367	41.7048	7.25439
P48357	Leptin receptor OS=Homo sapiens GN=LEPR PE=1 SV=2 - [LEPR_HUMAN]	1.29	1	1	1	1	1.8619e+07	1165	132.408	6.52197
O15511	Actin-related protein 2/3 complex subunit 5 OS=Homo sapiens GN=ARPC5 PE=1 SV=3 - [ARPC5_HUMAN]	7.95	1	1	1	1	1.52877e+07	151	16.3103	5.66846
Q9NUU7	ATP-dependent RNA helicase DDX19A OS=Homo sapiens GN=DDX19A PE=1 SV=1 - [DD19A_HUMAN]	2.3	2	1	1	1	6.42639e+06	478	53.9408	6.58057
P61326	Protein mago nashi homolog OS=Homo sapiens GN=MAGOH PE=1 SV=1 - [MGN_HUMAN]	7.53	2	1	1	1	14479045	146	17.1528	6.11279
P17301	Integrin alpha-2 OS=Homo sapiens GN=ITGA2 PE=1 SV=1 - [ITA2_HUMAN]	1.1	1	1	1	1		1181	129.214	5.31299
P42126	Enoyl-CoA delta isomerase 1, mitochondrial OS=Homo sapiens GN=ECI1 PE=1 SV=1 - [ECI1_HUMAN]	4.97	1	1	1	1	5.08776e+06	302	32.7952	8.54346
P30049	ATP synthase subunit delta, mitochondrial OS=Homo sapiens GN=ATP5D PE=1 SV=2 - [ATPD_HUMAN]	8.33	1	1	1	1	4.50953e+06	168	17.4792	5.49072
Q15056	Eukaryotic translation initiation factor 4H OS=Homo sapiens GN=EIF4H PE=1 SV=5 - [IF4H_HUMAN]	5.24	1	1	1	1	7.24175e+06	248	27.3684	7.2251
P15559	NAD(P)H dehydrogenase [quinone] 1 OS=Homo sapiens GN=NQO1 PE=1 SV=1 - [NQO1_HUMAN]	6.57	1	1	1	1	8.9087e+06	274	30.848	8.88037
P28838	Cytosol aminopeptidase OS=Homo sapiens GN=LAP3 PE=1 SV=3 - [AMPL_HUMAN]	2.7	1	1	1	1	4.58381e+06	519	56.1308	7.92822
Q5BJH7	Protein YIF1B OS=Homo sapiens GN=YIF1B PE=1 SV=1 - [YIF1B_HUMAN]	4.14	1	1	1	1	8.83181e+06	314	34.413	9.15869
Q15631	Translin OS=Homo sapiens GN=TSN PE=1 SV=1 - [TSN_HUMAN]	5.7	1	1	1	1	2.06448e+06	228	26.1668	6.44287
Q15370	Transcription elongation factor B polypeptide 2 OS=Homo sapiens GN=TCEB2 PE=1 SV=1 - [ELOB_HUMAN]	10.17	1	1	1	1	11293116	118	13.1246	4.88135
Q13510	Acid ceramidase OS=Homo sapiens GN=ASAH1 PE=1 SV=5 - [ASAH1_HUMAN]	5.82	1	1	1	1	5.33864e+06	395	44.6308	7.62061
P47914	60S ribosomal protein L29 OS=Homo sapiens GN=RPL29 PE=1 SV=2 - [RL29_HUMAN]	9.43	1	1	1	1	2.1079e+07	159	17.7411	11.6636
O43143	Putative pre-mRNA-splicing factor ATP-dependent RNA helicase DHX15 OS=Homo sapiens GN=DHX15 PE=1 SV=2 - [DHX15_HUMAN]	5.03	1	4	4	5	3.36024e+06	795	90.8752	7.45947
Q5T653	39S ribosomal protein L2, mitochondrial OS=Homo sapiens GN=MRPL2 PE=1 SV=2 - [RM02_HUMAN]	8.2	1	1	1	1	3.63478e+06	305	33.2797	11.2974
Q9BR76	Coronin-1B OS=Homo sapiens GN=CORO1B PE=1 SV=1 - [COR1B_HUMAN]	5.93	1	1	1	2	1.00525e+07	489	54.2003	5.88428
Q13308	Inactive tyrosine-protein kinase 7 OS=Homo sapiens GN=PTK7 PE=1 SV=2 - [PTK7_HUMAN]	1.21	1	1	1	1	3.50801e+06	1070	118.317	7.09326
Q9Y3A6	Transmembrane emp24 domain-containing protein 5 OS=Homo sapiens GN=TMED5 PE=1 SV=1 - [TMED5_HUMAN]	5.24	1	1	1	1	6.23954e+06	229	25.9882	4.84326
P49756	RNA-binding protein 25 OS=Homo sapiens GN=RBM25 PE=1 SV=3 - [RBM25_HUMAN]	2.14	1	1	1	1	4.96077e+06	843	100.124	6.31592
O43251	RNA binding protein fox-1 homolog 2 OS=Homo sapiens GN=RBFOX2 PE=1 SV=3 - [RFOX2_HUMAN]	3.85	2	1	1	1	2758637	390	41.3484	7.26904
O60565	Gremlin-1 OS=Homo sapiens GN=GREM1 PE=1 SV=1 - [GREM1_HUMAN]	11.96	1	1	1	1	5.63979e+06	184	20.6835	9.39307
Q01085	Nucleolysin TIAR OS=Homo sapiens GN=TIAL1 PE=1 SV=1 - [TIAR_HUMAN]	2.93	1	1	1	1	5.65187e+06	375	41.5641	7.73779
O75964	ATP synthase subunit g, mitochondrial OS=Homo sapiens GN=ATP5L PE=1 SV=3 - [ATP5L_HUMAN]	12.62	1	1	1	1	1.40235e+07	103	11.4212	9.64209
Q969M3	Protein YIPF5 OS=Homo sapiens GN=YIPF5 PE=1 SV=1 - [YIPF5_HUMAN]	4.67	1	1	1	1	3.9495e+06	257	27.9706	4.36084
Q6EMK4	Vasorin OS=Homo sapiens GN=VASN PE=1 SV=1 - [VASN_HUMAN]	1.93	1	1	1	1		673	71.6675	7.38623
Q96N66	Lysophospholipid acyltransferase 7 OS=Homo sapiens GN=MBOAT7 PE=1 SV=2 - [MBOA7_HUMAN]	2.54	1	1	1	1	3.86658e+06	472	52.7303	8.96826
P61966	AP-1 complex subunit sigma-1A OS=Homo sapiens GN=AP1S1 PE=1 SV=1 - [AP1S1_HUMAN]	10.13	1	1	1	1	2.20571e+06	158	18.7206	5.73193
Q9HC38	Glyoxalase domain-containing protein 4 OS=Homo sapiens GN=GLOD4 PE=1 SV=1 - [GLOD4_HUMAN]	7.35	1	2	2	2	6.76473e+06	313	34.7713	5.60498
O60831	PRA1 family protein 2 OS=Homo sapiens GN=PRAF2 PE=1 SV=1 - [PRAF2_HUMAN]	6.18	1	1	1	1	7.39039e+06	178	19.2455	9.18799
P20591	Interferon-induced GTP-binding protein Mx1 OS=Homo sapiens GN=MX1 PE=1 SV=4 - [MX1_HUMAN]	3.47	2	1	1	1	2.88664e+06	662	75.4732	5.8335
Q15904	V-type proton ATPase subunit S1 OS=Homo sapiens GN=ATP6AP1 PE=1 SV=2 - [VAS1_HUMAN]	2.77	1	2	2	2	1.81842e+06	470	51.9926	6.13818
Q9H0N0	Ras-related protein Rab-6C OS=Homo sapiens GN=RAB6C PE=1 SV=2 - [RAB6C_HUMAN]	8.66	1	1	1	1	6.71808e+06	254	28.3374	7.7085
O00116	Alkyldihydroxyacetonephosphate synthase, peroxisomal OS=Homo sapiens GN=AGPS PE=1 SV=1 - [ADAS_HUMAN]	7.9	1	3	3	3	4.08978e+06	658	72.8658	7.34229
O95816	BAG family molecular chaperone regulator 2 OS=Homo sapiens GN=BAG2 PE=1 SV=1 - [BAG2_HUMAN]	5.21	1	1	1	1	3.25936e+06	211	23.7572	6.69775
Q12884	Prolyl endopeptidase FAP OS=Homo sapiens GN=FAP PE=1 SV=5 - [SEPR_HUMAN]	1.45	1	1	1	1	3.40951e+06	760	87.6567	6.65381
Q99442	Translocation protein SEC62 OS=Homo sapiens GN=SEC62 PE=1 SV=1 - [SEC62_HUMAN]	2.51	1	1	1	1	2.33241e+06	399	45.8331	7.12256
P50213	Isocitrate dehydrogenase [NAD] subunit alpha, mitochondrial OS=Homo sapiens GN=IDH3A PE=1 SV=1 - [IDH3A_HUMAN]	6.28	1	1	1	1	1.30481e+07	366	39.5661	6.91748
Q9Y5X1	Sorting nexin-9 OS=Homo sapiens GN=SNX9 PE=1 SV=1 - [SNX9_HUMAN]	4.87	1	1	1	1	4.88907e+06	595	66.5496	5.57959
P17050	Alpha-N-acetylgalactosaminidase OS=Homo sapiens GN=NAGA PE=1 SV=2 - [NAGAB_HUMAN]	2.68	1	1	1	1	6.98816e+06	411	46.5339	5.18604
P46782	40S ribosomal protein S5 OS=Homo sapiens GN=RPS5 PE=1 SV=4 - [RS5_HUMAN]	4.41	1	1	1	1	3.06301e+07	204	22.8621	9.71533
O75955	Flotillin-1 OS=Homo sapiens GN=FLOT1 PE=1 SV=3 - [FLOT1_HUMAN]	3.04	1	1	1	1	2.02077e+06	427	47.3256	7.48877
P05067	Amyloid beta A4 protein OS=Homo sapiens GN=APP PE=1 SV=3 - [A4_HUMAN]	3.12	1	2	2	2	2.90521e+06	770	86.8881	4.81787
Q15738	Sterol-4-alpha-carboxylate 3-dehydrogenase, decarboxylating OS=Homo sapiens GN=NSDHL PE=1 SV=2 - [NSDHL_HUMAN]	3.49	1	1	1	1	3.22985e+06	373	41.8736	8.06006
Q15287	RNA-binding protein with serine-rich domain 1 OS=Homo sapiens GN=RNPS1 PE=1 SV=1 - [RNPS1_HUMAN]	4.92	1	1	1	1	5.04345e+06	305	34.1877	11.8394
O14787	Transportin-2 OS=Homo sapiens GN=TNPO2 PE=1 SV=3 - [TNPO2_HUMAN]	2.12	1	1	1	1	2.75502e+06	897	101.322	5.0083
Q9NQR4	Omega-amidase NIT2 OS=Homo sapiens GN=NIT2 PE=1 SV=1 - [NIT2_HUMAN]	5.43	1	1	1	1	2.35639e+06	276	30.5886	7.21045
O43491	Band 4.1-like protein 2 OS=Homo sapiens GN=EPB41L2 PE=1 SV=1 - [E41L2_HUMAN]	1.59	1	1	1	1		1005	112.519	5.43994
Q92572	AP-3 complex subunit sigma-1 OS=Homo sapiens GN=AP3S1 PE=1 SV=1 - [AP3S1_HUMAN]	7.77	1	1	1	1	3.89344e+06	193	21.7181	5.38916
P33316	Deoxyuridine 5'-triphosphate nucleotidohydrolase, mitochondrial OS=Homo sapiens GN=DUT PE=1 SV=4 - [DUT_HUMAN]	6.75	1	1	1	1	1.70623e+06	252	26.5466	9.36377
Q08431	Lactadherin OS=Homo sapiens GN=MFGE8 PE=1 SV=2 - [MFGM_HUMAN]	2.84	1	1	1	1	3.21747e+06	387	43.0955	8.14795
O43747	AP-1 complex subunit gamma-1 OS=Homo sapiens GN=AP1G1 PE=1 SV=5 - [AP1G1_HUMAN]	2.92	1	1	1	1	3.31476e+06	822	91.2931	6.80029
P46776	60S ribosomal protein L27a OS=Homo sapiens GN=RPL27A PE=1 SV=2 - [RL27A_HUMAN]	7.43	1	1	1	1	4.00422e+07	148	16.551	11.0044
Q8NC51	Plasminogen activator inhibitor 1 RNA-binding protein OS=Homo sapiens GN=SERBP1 PE=1 SV=2 - [PAIRB_HUMAN]	3.92	1	1	1	1	1.53184e+07	408	44.9385	8.646
P61764	Syntaxin-binding protein 1 OS=Homo sapiens GN=STXBP1 PE=1 SV=1 - [STXB1_HUMAN]	2.53	1	1	1	1	1.39266e+06	594	67.5259	6.96143
Q8NBJ7	Sulfatase-modifying factor 2 OS=Homo sapiens GN=SUMF2 PE=1 SV=2 - [SUMF2_HUMAN]	4.98	1	1	1	1	3.60225e+06	301	33.8218	8.00146
P83111	Serine beta-lactamase-like protein LACTB, mitochondrial OS=Homo sapiens GN=LACTB PE=1 SV=2 - [LACTB_HUMAN]	2.19	1	1	1	1	8.41706e+06	547	60.655	8.52881
P49321	Nuclear autoantigenic sperm protein OS=Homo sapiens GN=NASP PE=1 SV=2 - [NASP_HUMAN]	6.09	1	3	3	3	2.92463e+06	788	85.1861	4.29736
Q13185	Chromobox protein homolog 3 OS=Homo sapiens GN=CBX3 PE=1 SV=4 - [CBX3_HUMAN]	7.65	1	1	1	1	8.43438e+06	183	20.7984	5.32568
P25787	Proteasome subunit alpha type-2 OS=Homo sapiens GN=PSMA2 PE=1 SV=2 - [PSA2_HUMAN]	17.09	1	2	2	2	7.36819e+06	234	25.8823	7.43018
Q14247	Src substrate cortactin OS=Homo sapiens GN=CTTN PE=1 SV=2 - [SRC8_HUMAN]	2.18	1	1	1	1	3.28005e+06	550	61.5485	5.40186
P25788	Proteasome subunit alpha type-3 OS=Homo sapiens GN=PSMA3 PE=1 SV=2 - [PSA3_HUMAN]	4.71	1	1	1	1	2.4227e+07	255	28.4151	5.32568
Q86V81	THO complex subunit 4 OS=Homo sapiens GN=ALYREF PE=1 SV=3 - [THOC4_HUMAN]	4.28	1	1	1	1	1.26256e+07	257	26.8716	11.1509
Q9NY26	Zinc transporter ZIP1 OS=Homo sapiens GN=SLC39A1 PE=1 SV=1 - [S39A1_HUMAN]	3.7	1	1	1	1	1.81461e+06	324	34.2275	5.92236
Q8N163	Cell cycle and apoptosis regulator protein 2 OS=Homo sapiens GN=CCAR2 PE=1 SV=2 - [CCAR2_HUMAN]	4.23	1	2	2	2	2.8776e+06	923	102.838	5.22412
O15431	High affinity copper uptake protein 1 OS=Homo sapiens GN=SLC31A1 PE=1 SV=1 - [COPT1_HUMAN]	10	1	1	1	1	3.60395e+06	190	21.0763	7.41553
O15400	Syntaxin-7 OS=Homo sapiens GN=STX7 PE=1 SV=4 - [STX7_HUMAN]	5.75	1	1	1	1	3.30345e+06	261	29.7973	5.5542
Q63ZY3	KN motif and ankyrin repeat domain-containing protein 2 OS=Homo sapiens GN=KANK2 PE=1 SV=1 - [KANK2_HUMAN]	2.23	1	2	2	2	2599885	851	91.1179	5.63037
Q9NX62	Inositol monophosphatase 3 OS=Homo sapiens GN=IMPAD1 PE=1 SV=1 - [IMPA3_HUMAN]	7.24	1	1	1	1	2.27321e+06	359	38.657	6.85889
P06132	Uroporphyrinogen decarboxylase OS=Homo sapiens GN=UROD PE=1 SV=2 - [DCUP_HUMAN]	4.36	1	1	1	1	5.25953e+06	367	40.7608	6.13818
P20962	Parathymosin OS=Homo sapiens GN=PTMS PE=1 SV=2 - [PTMS_HUMAN]	10.78	1	1	1	1	1.61236e+07	102	11.5232	4.15771
Q8N684	Cleavage and polyadenylation specificity factor subunit 7 OS=Homo sapiens GN=CPSF7 PE=1 SV=1 - [CPSF7_HUMAN]	2.34	1	1	1	1	2.92385e+06	471	52.0183	8.00146
Q9UBR2	Cathepsin Z OS=Homo sapiens GN=CTSZ PE=1 SV=1 - [CATZ_HUMAN]	3.96	1	1	1	1	4.96691e+06	303	33.8462	7.10791
Q3SY69	Mitochondrial 10-formyltetrahydrofolate dehydrogenase OS=Homo sapiens GN=ALDH1L2 PE=1 SV=2 - [AL1L2_HUMAN]	4.23	2	2	2	2	5.11195e+06	923	101.681	6.52197
P63220	40S ribosomal protein S21 OS=Homo sapiens GN=RPS21 PE=1 SV=1 - [RS21_HUMAN]	12.05	1	1	1	1	26640482	83	9.10557	8.49951
Q9BRK5	45 kDa calcium-binding protein OS=Homo sapiens GN=SDF4 PE=1 SV=1 - [CAB45_HUMAN]	3.31	1	1	1	1	6.9504e+06	362	41.7805	4.85596
Q9UHL4	Dipeptidyl peptidase 2 OS=Homo sapiens GN=DPP7 PE=1 SV=3 - [DPP2_HUMAN]	2.44	1	1	1	1	2.4043e+06	492	54.3072	6.31592
P48739	Phosphatidylinositol transfer protein beta isoform OS=Homo sapiens GN=PITPNB PE=1 SV=2 - [PIPNB_HUMAN]	4.8	1	1	1	1	5.65847e+06	271	31.5199	6.87354
Q9BZE1	39S ribosomal protein L37, mitochondrial OS=Homo sapiens GN=MRPL37 PE=1 SV=2 - [RM37_HUMAN]	3.78	1	1	1	1	1.92786e+06	423	48.0871	8.5874
Q14696	LDLR chaperone MESD OS=Homo sapiens GN=MESDC2 PE=1 SV=2 - [MESD_HUMAN]	9.4	1	1	1	1	6.15377e+06	234	26.0603	7.78174
O00483	Cytochrome c oxidase subunit NDUFA4 OS=Homo sapiens GN=NDUFA4 PE=1 SV=1 - [NDUA4_HUMAN]	12.35	1	1	1	1	1.10766e+07	81	9.36391	9.37842
Q06323	Proteasome activator complex subunit 1 OS=Homo sapiens GN=PSME1 PE=1 SV=1 - [PSME1_HUMAN]	5.62	1	1	1	1	8.56619e+06	249	28.705	6.02393
P50897	Palmitoyl-protein thioesterase 1 OS=Homo sapiens GN=PPT1 PE=1 SV=1 - [PPT1_HUMAN]	4.9	1	1	1	1	1.67211e+06	306	34.1713	6.52197
Q14192	Four and a half LIM domains protein 2 OS=Homo sapiens GN=FHL2 PE=1 SV=3 - [FHL2_HUMAN]	3.94	1	1	1	1	3.65646e+06	279	32.1706	7.54736
P62714	Serine/threonine-protein phosphatase 2A catalytic subunit beta isoform OS=Homo sapiens GN=PPP2CB PE=1 SV=1 - [PP2AB_HUMAN]	11.65	2	2	2	2	4.54588e+06	309	35.5523	5.42725
P60510	Serine/threonine-protein phosphatase 4 catalytic subunit OS=Homo sapiens GN=PPP4C PE=1 SV=1 - [PP4C_HUMAN]	3.58	1	1	1	1	3.95746e+06	307	35.0574	5.05908
P43304	Glycerol-3-phosphate dehydrogenase, mitochondrial OS=Homo sapiens GN=GPD2 PE=1 SV=3 - [GPDM_HUMAN]	3.03	1	1	1	1	5.33987e+06	727	80.8016	7.69385
P02792	Ferritin light chain OS=Homo sapiens GN=FTL PE=1 SV=2 - [FRIL_HUMAN]	8.57	1	1	1	1	4.05122e+06	175	20.0071	5.78271
P62140	Serine/threonine-protein phosphatase PP1-beta catalytic subunit OS=Homo sapiens GN=PPP1CB PE=1 SV=3 - [PP1B_HUMAN]	8.26	2	1	2	2	5.69938e+06	327	37.1626	6.18896
O95470	Sphingosine-1-phosphate lyase 1 OS=Homo sapiens GN=SGPL1 PE=1 SV=3 - [SGPL1_HUMAN]	2.64	1	1	1	1	3034044	568	63.4827	9.15869
O95167	NADH dehydrogenase [ubiquinone] 1 alpha subcomplex subunit 3 OS=Homo sapiens GN=NDUFA3 PE=1 SV=1 - [NDUA3_HUMAN]	28.57	1	1	1	1	2.37831e+06	84	9.27285	8.45557
Q8N1G4	Leucine-rich repeat-containing protein 47 OS=Homo sapiens GN=LRRC47 PE=1 SV=1 - [LRC47_HUMAN]	3.09	1	1	1	1	2.00227e+06	583	63.4337	8.27979
Q9H845	Acyl-CoA dehydrogenase family member 9, mitochondrial OS=Homo sapiens GN=ACAD9 PE=1 SV=1 - [ACAD9_HUMAN]	3.7	1	2	2	2	1.97684e+06	621	68.7167	7.95752
P27487	Dipeptidyl peptidase 4 OS=Homo sapiens GN=DPP4 PE=1 SV=2 - [DPP4_HUMAN]	1.83	1	1	1	1	1.89257e+06	766	88.2225	6.03662
P27449	V-type proton ATPase 16 kDa proteolipid subunit OS=Homo sapiens GN=ATP6V0C PE=1 SV=1 - [VATL_HUMAN]	11.61	1	1	1	1		155	15.7255	8.44092
P62829	60S ribosomal protein L23 OS=Homo sapiens GN=RPL23 PE=1 SV=1 - [RL23_HUMAN]	10.71	1	1	1	1	2.32437e+06	140	14.8561	10.5063
P46108	Adapter molecule crk OS=Homo sapiens GN=CRK PE=1 SV=2 - [CRK_HUMAN]	5.92	1	1	1	1	2.23064e+06	304	33.81	5.5542
Q99848	Probable rRNA-processing protein EBP2 OS=Homo sapiens GN=EBNA1BP2 PE=1 SV=2 - [EBP2_HUMAN]	3.27	1	1	1	1	4.60397e+06	306	34.8304	10.0962
Q9Y224	UPF0568 protein C14orf166 OS=Homo sapiens GN=C14orf166 PE=1 SV=1 - [CN166_HUMAN]	18.85	1	3	3	3	3.11837e+06	244	28.0507	6.65381
Q16666	Gamma-interferon-inducible protein 16 OS=Homo sapiens GN=IFI16 PE=1 SV=3 - [IF16_HUMAN]	3.44	1	2	2	2	1.3354e+07	785	88.1994	9.27588
P60981	Destrin OS=Homo sapiens GN=DSTN PE=1 SV=3 - [DEST_HUMAN]	6.67	1	1	1	1	51229994	165	18.4935	7.85498
Q96E39	RNA binding motif protein, X-linked-like-1 OS=Homo sapiens GN=RBMXL1 PE=1 SV=1 - [RMXL1_HUMAN]	3.33	2	1	1	1	2.80539e+07	390	42.1162	9.89111
P35611	Alpha-adducin OS=Homo sapiens GN=ADD1 PE=1 SV=2 - [ADDA_HUMAN]	3.66	1	2	2	2	1.86166e+06	737	80.9047	5.8335
Q9Y617	Phosphoserine aminotransferase OS=Homo sapiens GN=PSAT1 PE=1 SV=2 - [SERC_HUMAN]	2.7	1	1	1	1	4.22301e+06	370	40.3968	7.66455
Q9H4I3	TraB domain-containing protein OS=Homo sapiens GN=TRABD PE=1 SV=1 - [TRABD_HUMAN]	3.19	1	1	1	1	1.55808e+07	376	42.2939	8.00146
Q15121	Astrocytic phosphoprotein PEA-15 OS=Homo sapiens GN=PEA15 PE=1 SV=2 - [PEA15_HUMAN]	7.69	1	1	1	1	1.77283e+07	130	15.0308	5.021
Q9BZZ5	Apoptosis inhibitor 5 OS=Homo sapiens GN=API5 PE=1 SV=3 - [API5_HUMAN]	2.48	1	1	1	1	4.45059e+06	524	58.9679	7.34229
P46734	Dual specificity mitogen-activated protein kinase kinase 3 OS=Homo sapiens GN=MAP2K3 PE=1 SV=2 - [MP2K3_HUMAN]	4.03	1	1	1	1	2.87467e+06	347	39.2929	7.43018
Q96HY6	DDRGK domain-containing protein 1 OS=Homo sapiens GN=DDRGK1 PE=1 SV=2 - [DDRGK_HUMAN]	6.05	1	1	1	1	4.91945e+06	314	35.5895	5.12256
O00391	Sulfhydryl oxidase 1 OS=Homo sapiens GN=QSOX1 PE=1 SV=3 - [QSOX1_HUMAN]	1.74	1	1	1	1	4.84676e+06	747	82.5255	8.92432
P30038	Delta-1-pyrroline-5-carboxylate dehydrogenase, mitochondrial OS=Homo sapiens GN=ALDH4A1 PE=1 SV=3 - [AL4A1_HUMAN]	6.04	1	2	2	2	2.1063e+06	563	61.6806	8.07471
Q96IU4	Alpha/beta hydrolase domain-containing protein 14B OS=Homo sapiens GN=ABHD14B PE=1 SV=1 - [ABHEB_HUMAN]	10.48	1	1	1	1	2.32879e+06	210	22.3316	6.40479
P49915	GMP synthase [glutamine-hydrolyzing] OS=Homo sapiens GN=GMPS PE=1 SV=1 - [GUAA_HUMAN]	7.5	1	3	3	4	2.31022e+06	693	76.667	6.87354
Q16832	Discoidin domain-containing receptor 2 OS=Homo sapiens GN=DDR2 PE=1 SV=2 - [DDR2_HUMAN]	4.68	1	2	2	2	2.1916e+06	855	96.6739	5.36377
Q9Y2X3	Nucleolar protein 58 OS=Homo sapiens GN=NOP58 PE=1 SV=1 - [NOP58_HUMAN]	6.62	1	2	2	3	1.51908e+06	529	59.5405	8.92432
Q12904	Aminoacyl tRNA synthase complex-interacting multifunctional protein 1 OS=Homo sapiens GN=AIMP1 PE=1 SV=2 - [AIMP1_HUMAN]	5.45	1	1	1	1	5.80578e+06	312	34.3311	8.42627
Q8N1A0	Keratin-like protein KRT222 OS=Homo sapiens GN=KRT222 PE=2 SV=1 - [KT222_HUMAN]	9.15	2	1	2	2	8.79402e+06	295	34.1367	5.87158
P62873	Guanine nucleotide-binding protein G(I)/G(S)/G(T) subunit beta-1 OS=Homo sapiens GN=GNB1 PE=1 SV=3 - [GBB1_HUMAN]	3.24	3	1	1	1	3.52415e+07	340	37.353	5.99854
P30559	Oxytocin receptor OS=Homo sapiens GN=OXTR PE=1 SV=2 - [OXYR_HUMAN]	5.14	1	1	1	1	634676	389	42.7436	9.49561
P23921	Ribonucleoside-diphosphate reductase large subunit OS=Homo sapiens GN=RRM1 PE=1 SV=1 - [RIR1_HUMAN]	1.89	1	1	1	1		792	90.0125	7.15186
O43583	Density-regulated protein OS=Homo sapiens GN=DENR PE=1 SV=2 - [DENR_HUMAN]	9.09	1	1	1	2	1.20406e+06	198	22.0781	5.30029
Q9NR45	Sialic acid synthase OS=Homo sapiens GN=NANS PE=1 SV=2 - [SIAS_HUMAN]	3.9	1	1	1	1	1.02485e+07	359	40.2815	6.7417
Q9BPW8	Protein NipSnap homolog 1 OS=Homo sapiens GN=NIPSNAP1 PE=1 SV=1 - [NIPS1_HUMAN]	7.04	2	2	2	2	2.5224e+06	284	33.2888	9.30518
Q9UHY1	Nuclear receptor-binding protein OS=Homo sapiens GN=NRBP1 PE=1 SV=1 - [NRBP_HUMAN]	2.62	1	1	1	1	3.98774e+06	535	59.8071	5.08447
P22033	Methylmalonyl-CoA mutase, mitochondrial OS=Homo sapiens GN=MUT PE=1 SV=4 - [MUTA_HUMAN]	2.93	1	2	2	2	2.29679e+06	750	83.0818	6.93213
Q7L576	Cytoplasmic FMR1-interacting protein 1 OS=Homo sapiens GN=CYFIP1 PE=1 SV=1 - [CYFP1_HUMAN]	0.88	2	1	1	1	4.33078e+06	1253	145.089	6.90283
Q53TN4	Cytochrome b reductase 1 OS=Homo sapiens GN=CYBRD1 PE=1 SV=1 - [CYBR1_HUMAN]	6.29	1	1	1	1		286	31.6207	8.76318
O75886	Signal transducing adapter molecule 2 OS=Homo sapiens GN=STAM2 PE=1 SV=1 - [STAM2_HUMAN]	1.9	2	1	1	1	2447382	525	58.1277	5.07178
Q14677	Clathrin interactor 1 OS=Homo sapiens GN=CLINT1 PE=1 SV=1 - [EPN4_HUMAN]	2.24	1	1	1	1	3.32797e+06	625	68.2158	6.41748
O15269	Serine palmitoyltransferase 1 OS=Homo sapiens GN=SPTLC1 PE=1 SV=1 - [SPTC1_HUMAN]	2.96	1	1	1	1	1.7304e+06	473	52.7105	6.01123
Q7L5N1	COP9 signalosome complex subunit 6 OS=Homo sapiens GN=COPS6 PE=1 SV=1 - [CSN6_HUMAN]	6.73	1	2	2	2	2.89736e+06	327	36.1402	5.73193
Q86U42	Polyadenylate-binding protein 2 OS=Homo sapiens GN=PABPN1 PE=1 SV=3 - [PABP2_HUMAN]	3.59	1	1	1	1	3.74743e+06	306	32.729	5.05908
Q9HA77	Probable cysteine--tRNA ligase, mitochondrial OS=Homo sapiens GN=CARS2 PE=1 SV=1 - [SYCM_HUMAN]	5.5	1	2	2	2	2.11287e+06	564	62.1847	8.33838
Q96DZ1	Endoplasmic reticulum lectin 1 OS=Homo sapiens GN=ERLEC1 PE=1 SV=1 - [ERLEC_HUMAN]	2.07	1	1	1	1	4.37886e+06	483	54.8233	6.27783
Q16740	ATP-dependent Clp protease proteolytic subunit, mitochondrial OS=Homo sapiens GN=CLPP PE=1 SV=1 - [CLPP_HUMAN]	6.5	1	1	1	1	1.06882e+07	277	30.1606	8.08936
Q14137	Ribosome biogenesis protein BOP1 OS=Homo sapiens GN=BOP1 PE=1 SV=2 - [BOP1_HUMAN]	7.64	1	3	3	3	2.12778e+06	746	83.5772	6.18896
Q9Y5L4	Mitochondrial import inner membrane translocase subunit Tim13 OS=Homo sapiens GN=TIMM13 PE=1 SV=1 - [TIM13_HUMAN]	10.53	1	1	1	1		95	10.493	8.17725
Q15427	Splicing factor 3B subunit 4 OS=Homo sapiens GN=SF3B4 PE=1 SV=1 - [SF3B4_HUMAN]	3.3	1	1	1	1	7.25089e+06	424	44.3571	8.55811
P09661	U2 small nuclear ribonucleoprotein A' OS=Homo sapiens GN=SNRPA1 PE=1 SV=2 - [RU2A_HUMAN]	16.47	1	2	2	2	2.4995e+06	255	28.3981	8.6167
Q13610	Periodic tryptophan protein 1 homolog OS=Homo sapiens GN=PWP1 PE=1 SV=1 - [PWP1_HUMAN]	2.4	1	1	1	1	2.20827e+06	501	55.7931	4.76709
Q96DB5	Regulator of microtubule dynamics protein 1 OS=Homo sapiens GN=RMDN1 PE=1 SV=1 - [RMD1_HUMAN]	4.14	1	1	1	1	4.26029e+06	314	35.7854	8.49951
O95747	Serine/threonine-protein kinase OSR1 OS=Homo sapiens GN=OXSR1 PE=1 SV=1 - [OXSR1_HUMAN]	5.88	1	2	2	2	2.13409e+06	527	57.9861	6.43018
P14927	Cytochrome b-c1 complex subunit 7 OS=Homo sapiens GN=UQCRB PE=1 SV=2 - [QCR7_HUMAN]	18.02	1	2	2	2	4.17009e+06	111	13.522	8.77783
P27701	CD82 antigen OS=Homo sapiens GN=CD82 PE=1 SV=1 - [CD82_HUMAN]	4.49	1	1	1	1	1.92507e+06	267	29.6058	5.23682
O60313	Dynamin-like 120 kDa protein, mitochondrial OS=Homo sapiens GN=OPA1 PE=1 SV=3 - [OPA1_HUMAN]	3.02	1	2	2	2	2.00539e+06	960	111.561	7.86963
Q8N3C0	Activating signal cointegrator 1 complex subunit 3 OS=Homo sapiens GN=ASCC3 PE=1 SV=3 - [ASCC3_HUMAN]	0.91	1	1	1	1	7.14001e+07	2202	251.301	7.09326
Q14699	Raftlin OS=Homo sapiens GN=RFTN1 PE=1 SV=4 - [RFTN1_HUMAN]	3.46	1	1	1	1	2.19441e+06	578	63.1065	5.66846
Q9Y512	Sorting and assembly machinery component 50 homolog OS=Homo sapiens GN=SAMM50 PE=1 SV=3 - [SAM50_HUMAN]	9.81	1	2	2	2	3.35931e+06	469	51.9433	6.90283
Q9Y2Q5	Ragulator complex protein LAMTOR2 OS=Homo sapiens GN=LAMTOR2 PE=1 SV=1 - [LTOR2_HUMAN]	9.6	1	1	1	1	2.34702e+06	125	13.4989	5.40186
P35030	Trypsin-3 OS=Homo sapiens GN=PRSS3 PE=1 SV=2 - [TRY3_HUMAN]	4.28	1	1	1	1	4.52344e+06	304	32.508	7.48877
P31146	Coronin-1A OS=Homo sapiens GN=CORO1A PE=1 SV=4 - [COR1A_HUMAN]	2.17	1	1	1	1	3.60936e+06	461	50.9938	6.68311
Q08722	Leukocyte surface antigen CD47 OS=Homo sapiens GN=CD47 PE=1 SV=1 - [CD47_HUMAN]	3.41	1	1	1	1	5.70981e+06	323	35.1907	7.21045
P26440	Isovaleryl-CoA dehydrogenase, mitochondrial OS=Homo sapiens GN=IVD PE=1 SV=1 - [IVD_HUMAN]	4.96	1	2	2	2	1.00857e+06	423	46.2896	8.19189
Q9BY67	Cell adhesion molecule 1 OS=Homo sapiens GN=CADM1 PE=1 SV=2 - [CADM1_HUMAN]	5.88	1	1	1	1	2.51158e+06	442	48.4784	5.07178
Q9NR12	PDZ and LIM domain protein 7 OS=Homo sapiens GN=PDLIM7 PE=1 SV=1 - [PDLI7_HUMAN]	2.41	1	1	1	1	9.7091e+06	457	49.8126	8.41162
Q9UJ70	N-acetyl-D-glucosamine kinase OS=Homo sapiens GN=NAGK PE=1 SV=4 - [NAGK_HUMAN]	5.81	1	1	1	1	9346389	344	37.3519	6.23975
Q13425	Beta-2-syntrophin OS=Homo sapiens GN=SNTB2 PE=1 SV=1 - [SNTB2_HUMAN]	2.41	1	1	1	1	1.36193e+06	540	57.913	8.82178
P07477	Trypsin-1 OS=Homo sapiens GN=PRSS1 PE=1 SV=1 - [TRY1_HUMAN]	8.1	3	1	1	1	9.3296e+06	247	26.5411	6.50732
Q15165	Serum paraoxonase/arylesterase 2 OS=Homo sapiens GN=PON2 PE=1 SV=3 - [PON2_HUMAN]	4.52	1	1	1	1	2599342	354	39.3723	5.60498
Q13724	Mannosyl-oligosaccharide glucosidase OS=Homo sapiens GN=MOGS PE=1 SV=5 - [MOGS_HUMAN]	3.58	1	2	2	3	1.5083e+06	837	91.8606	8.89502
Q15746	Myosin light chain kinase, smooth muscle OS=Homo sapiens GN=MYLK PE=1 SV=4 - [MYLK_HUMAN]	0.57	1	1	1	1		1914	210.583	6.15088
O00767	Acyl-CoA desaturase OS=Homo sapiens GN=SCD PE=1 SV=2 - [ACOD_HUMAN]	3.62	1	1	1	1	7.10802e+06	359	41.4961	8.99756
Q9Y3D6	Mitochondrial fission 1 protein OS=Homo sapiens GN=FIS1 PE=1 SV=2 - [FIS1_HUMAN]	8.55	1	1	1	1	6.65452e+06	152	16.927	8.79248
Q15269	Periodic tryptophan protein 2 homolog OS=Homo sapiens GN=PWP2 PE=1 SV=2 - [PWP2_HUMAN]	1.74	1	1	1	1	955775	919	102.387	6.15088
P63208	S-phase kinase-associated protein 1 OS=Homo sapiens GN=SKP1 PE=1 SV=2 - [SKP1_HUMAN]	7.98	1	1	1	1	8.0366e+06	163	18.6462	4.53857
O94906	Pre-mRNA-processing factor 6 OS=Homo sapiens GN=PRPF6 PE=1 SV=1 - [PRP6_HUMAN]	1.28	1	1	1	1	5.03121e+06	941	106.858	8.25049
P40189	Interleukin-6 receptor subunit beta OS=Homo sapiens GN=IL6ST PE=1 SV=2 - [IL6RB_HUMAN]	1.31	1	1	1	1		918	103.471	5.94775
Q07092	Collagen alpha-1(XVI) chain OS=Homo sapiens GN=COL16A1 PE=1 SV=2 - [COGA1_HUMAN]	0.69	1	1	1	1	963238	1604	157.653	7.84033
Q71UM5	40S ribosomal protein S27-like OS=Homo sapiens GN=RPS27L PE=1 SV=3 - [RS27L_HUMAN]	13.1	1	1	1	2	10066183	84	9.47087	9.45166
Q92878	DNA repair protein RAD50 OS=Homo sapiens GN=RAD50 PE=1 SV=1 - [RAD50_HUMAN]	0.91	1	1	1	1	4.03477e+06	1312	153.797	6.88818
Q9BVC6	Transmembrane protein 109 OS=Homo sapiens GN=TMEM109 PE=1 SV=1 - [TM109_HUMAN]	4.94	1	1	1	1	10321393	243	26.1936	10.4771
Q92616	Translational activator GCN1 OS=Homo sapiens GN=GCN1L1 PE=1 SV=6 - [GCN1L_HUMAN]	1.95	1	3	3	3	2.12918e+06	2671	292.572	7.47412
P25789	Proteasome subunit alpha type-4 OS=Homo sapiens GN=PSMA4 PE=1 SV=1 - [PSA4_HUMAN]	3.83	1	1	1	1	2.08769e+07	261	29.4652	7.72314
Q8IWJ2	GRIP and coiled-coil domain-containing protein 2 OS=Homo sapiens GN=GCC2 PE=1 SV=4 - [GCC2_HUMAN]	0.83	1	1	1	1	635778	1684	195.789	5.13525
Q9Y3B7	39S ribosomal protein L11, mitochondrial OS=Homo sapiens GN=MRPL11 PE=1 SV=1 - [RM11_HUMAN]	9.38	1	1	1	1	928848	192	20.6704	9.90576
Q9H074	Polyadenylate-binding protein-interacting protein 1 OS=Homo sapiens GN=PAIP1 PE=1 SV=1 - [PAIP1_HUMAN]	2.3	1	1	1	1	2.82908e+06	479	53.4911	4.80518
P31431	Syndecan-4 OS=Homo sapiens GN=SDC4 PE=1 SV=2 - [SDC4_HUMAN]	6.57	1	1	1	1	2.38756e+06	198	21.628	4.50049
O75787	Renin receptor OS=Homo sapiens GN=ATP6AP2 PE=1 SV=2 - [RENR_HUMAN]	3.14	1	1	1	1	5.0457e+06	350	38.9833	6.1001
Q9BX68	Histidine triad nucleotide-binding protein 2, mitochondrial OS=Homo sapiens GN=HINT2 PE=1 SV=1 - [HINT2_HUMAN]	12.27	1	1	1	1	4.17373e+06	163	17.1512	9.15869
Q9NUY8	TBC1 domain family member 23 OS=Homo sapiens GN=TBC1D23 PE=1 SV=3 - [TBC23_HUMAN]	3	1	1	1	1	2.32243e+06	699	78.2721	5.41455
Q9NRN5	Olfactomedin-like protein 3 OS=Homo sapiens GN=OLFML3 PE=2 SV=1 - [OLFL3_HUMAN]	3.45	1	1	1	1	3.06639e+06	406	45.9813	6.56592
Q04760	Lactoylglutathione lyase OS=Homo sapiens GN=GLO1 PE=1 SV=4 - [LGUL_HUMAN]	9.24	1	2	2	2	4.96228e+06	184	20.7642	5.31299
P26885	Peptidyl-prolyl cis-trans isomerase FKBP2 OS=Homo sapiens GN=FKBP2 PE=1 SV=2 - [FKBP2_HUMAN]	28.17	1	2	2	2	7.55769e+06	142	15.6393	9.12939
O43324	Eukaryotic translation elongation factor 1 epsilon-1 OS=Homo sapiens GN=EEF1E1 PE=1 SV=1 - [MCA3_HUMAN]	6.32	1	1	1	1	7.67719e+06	174	19.7983	8.54346
O00743	Serine/threonine-protein phosphatase 6 catalytic subunit OS=Homo sapiens GN=PPP6C PE=1 SV=1 - [PPP6_HUMAN]	6.23	1	1	1	1	973207	305	35.1215	5.69385
P54289	Voltage-dependent calcium channel subunit alpha-2/delta-1 OS=Homo sapiens GN=CACNA2D1 PE=1 SV=3 - [CA2D1_HUMAN]	1.27	1	1	1	1	5.48354e+06	1103	124.49	5.2749
P41221	Protein Wnt-5a OS=Homo sapiens GN=WNT5A PE=1 SV=2 - [WNT5A_HUMAN]	3.16	1	1	1	1	4.99188e+06	380	42.3114	8.45557
Q13177	Serine/threonine-protein kinase PAK 2 OS=Homo sapiens GN=PAK2 PE=1 SV=3 - [PAK2_HUMAN]	2.48	1	1	1	1	2.04927e+06	524	58.0059	5.96045
P62081	40S ribosomal protein S7 OS=Homo sapiens GN=RPS7 PE=1 SV=1 - [RS7_HUMAN]	31.44	1	3	3	4	2.0385e+07	194	22.1133	10.0962
Q93050	V-type proton ATPase 116 kDa subunit a isoform 1 OS=Homo sapiens GN=ATP6V0A1 PE=2 SV=3 - [VPP1_HUMAN]	1.79	1	1	1	1	3.28197e+06	837	96.3501	6.43018
Q99426	Tubulin-folding cofactor B OS=Homo sapiens GN=TBCB PE=1 SV=2 - [TBCB_HUMAN]	3.69	1	1	1	1	3.80526e+06	244	27.3085	5.14795
P56381	ATP synthase subunit epsilon, mitochondrial OS=Homo sapiens GN=ATP5E PE=1 SV=2 - [ATP5E_HUMAN]	15.69	2	1	1	1	5.37543e+06	51	5.77611	9.92041
P61970	Nuclear transport factor 2 OS=Homo sapiens GN=NUTF2 PE=1 SV=1 - [NTF2_HUMAN]	6.3	1	1	1	1	1.00362e+07	127	14.469	5.37646
Q9UIQ6	Leucyl-cystinyl aminopeptidase OS=Homo sapiens GN=LNPEP PE=1 SV=3 - [LCAP_HUMAN]	1.17	1	1	1	1	1.85342e+06	1025	117.274	5.73193
Q93052	Lipoma-preferred partner OS=Homo sapiens GN=LPP PE=1 SV=1 - [LPP_HUMAN]	2.29	1	1	1	1	2.4086e+07	612	65.7038	7.37158
P31930	Cytochrome b-c1 complex subunit 1, mitochondrial OS=Homo sapiens GN=UQCRC1 PE=1 SV=3 - [QCR1_HUMAN]	6.04	1	1	1	1	3.46613e+06	480	52.6124	6.3667
P54821	Paired mesoderm homeobox protein 1 OS=Homo sapiens GN=PRRX1 PE=1 SV=2 - [PRRX1_HUMAN]	5.31	2	1	1	1	3.132e+06	245	27.2798	9.46631
Q9UBQ5	Eukaryotic translation initiation factor 3 subunit K OS=Homo sapiens GN=EIF3K PE=1 SV=1 - [EIF3K_HUMAN]	5.05	1	1	1	1	1.12897e+07	218	25.0434	4.93213
Q8NC56	LEM domain-containing protein 2 OS=Homo sapiens GN=LEMD2 PE=1 SV=1 - [LEMD2_HUMAN]	2.58	1	1	1	1	2.83598e+06	503	56.9395	8.99756
P13611	Versican core protein OS=Homo sapiens GN=VCAN PE=1 SV=3 - [CSPG2_HUMAN]	0.38	1	1	1	1	3.47714e+06	3396	372.59	4.51318
O94851	Protein-methionine sulfoxide oxidase MICAL2 OS=Homo sapiens GN=MICAL2 PE=1 SV=1 - [MICA2_HUMAN]	1.07	1	1	1	1	4.14621e+06	1124	126.609	8.646
Q14980	Nuclear mitotic apparatus protein 1 OS=Homo sapiens GN=NUMA1 PE=1 SV=2 - [NUMA1_HUMAN]	1.09	1	2	2	2	5.61472e+06	2115	238.115	5.78271
Q96A49	Synapse-associated protein 1 OS=Homo sapiens GN=SYAP1 PE=1 SV=1 - [SYAP1_HUMAN]	8.52	1	1	1	1		352	39.9089	4.52588
Q13045	Protein flightless-1 homolog OS=Homo sapiens GN=FLII PE=1 SV=2 - [FLII_HUMAN]	2.05	1	2	2	2	1.53102e+06	1269	144.66	6.04932
Q9NZB2	Constitutive coactivator of PPAR-gamma-like protein 1 OS=Homo sapiens GN=FAM120A PE=1 SV=2 - [F120A_HUMAN]	1.16	1	1	1	1	4323919	1118	121.811	8.88037
Q12849	G-rich sequence factor 1 OS=Homo sapiens GN=GRSF1 PE=1 SV=3 - [GRSF1_HUMAN]	2.29	1	1	1	1	2.33806e+07	480	53.0926	6.18896
Q10713	Mitochondrial-processing peptidase subunit alpha OS=Homo sapiens GN=PMPCA PE=1 SV=2 - [MPPA_HUMAN]	2.1	1	1	1	1	2724699	525	58.2156	6.91748
Q9NPJ3	Acyl-coenzyme A thioesterase 13 OS=Homo sapiens GN=ACOT13 PE=1 SV=1 - [ACO13_HUMAN]	7.14	1	1	1	1	3.83044e+06	140	14.9509	9.14404
Q8TDQ7	Glucosamine-6-phosphate isomerase 2 OS=Homo sapiens GN=GNPDA2 PE=1 SV=1 - [GNPI2_HUMAN]	4.35	2	1	1	1		276	31.0646	6.94678
O75715	Epididymal secretory glutathione peroxidase OS=Homo sapiens GN=GPX5 PE=1 SV=1 - [GPX5_HUMAN]	5.43	1	1	1	1	1.14483e+07	221	25.186	8.646
Q13336	Urea transporter 1 OS=Homo sapiens GN=SLC14A1 PE=1 SV=2 - [UT1_HUMAN]	2.57	1	1	1	1	6363489	389	42.4998	7.15186
Q8NBX0	Saccharopine dehydrogenase-like oxidoreductase OS=Homo sapiens GN=SCCPDH PE=1 SV=1 - [SCPDL_HUMAN]	3.03	1	1	1	1	2.06065e+06	429	47.1215	9.14404
Q9NQW7	Xaa-Pro aminopeptidase 1 OS=Homo sapiens GN=XPNPEP1 PE=1 SV=3 - [XPP1_HUMAN]	12.2	1	4	4	5	2.93622e+06	623	69.8732	5.66846
Q9NS86	LanC-like protein 2 OS=Homo sapiens GN=LANCL2 PE=1 SV=1 - [LANC2_HUMAN]	3.11	1	1	1	1	1.62892e+06	450	50.8214	7.43018
Q9GZS3	WD repeat-containing protein 61 OS=Homo sapiens GN=WDR61 PE=1 SV=1 - [WDR61_HUMAN]	9.51	1	1	1	1	4.7816e+06	305	33.5598	5.46533
P56192	Methionine--tRNA ligase, cytoplasmic OS=Homo sapiens GN=MARS PE=1 SV=2 - [SYMC_HUMAN]	4.67	1	3	3	3	1.71959e+06	900	101.052	6.16357
P02787	Serotransferrin OS=Homo sapiens GN=TF PE=1 SV=3 - [TRFE_HUMAN]	1.58	1	1	1	1	265373351	698	77.0136	7.12256
Q8WX93	Palladin OS=Homo sapiens GN=PALLD PE=1 SV=3 - [PALLD_HUMAN]	1.66	1	2	2	2	2.73979e+06	1383	150.47	7.09326
P30042	ES1 protein homolog, mitochondrial OS=Homo sapiens GN=C21orf33 PE=1 SV=3 - [ES1_HUMAN]	9.33	1	1	1	1	7.59632e+06	268	28.1527	8.26514
Q96HS1	Serine/threonine-protein phosphatase PGAM5, mitochondrial OS=Homo sapiens GN=PGAM5 PE=1 SV=2 - [PGAM5_HUMAN]	4.15	1	1	1	1	2.79107e+06	289	31.9846	8.67529
Q8WVV9	Heterogeneous nuclear ribonucleoprotein L-like OS=Homo sapiens GN=HNRNPLL PE=1 SV=1 - [HNRLL_HUMAN]	2.4	1	1	1	1	1.45114e+06	542	60.0449	7.72314
P61081	NEDD8-conjugating enzyme Ubc12 OS=Homo sapiens GN=UBE2M PE=1 SV=1 - [UBC12_HUMAN]	4.37	1	1	1	1	4.7279e+06	183	20.8866	7.69385
P10155	60 kDa SS-A/Ro ribonucleoprotein OS=Homo sapiens GN=TROVE2 PE=1 SV=2 - [RO60_HUMAN]	2.04	1	1	1	1	3.18385e+06	538	60.6312	8.03076
O60423	Phospholipid-transporting ATPase IK OS=Homo sapiens GN=ATP8B3 PE=2 SV=4 - [AT8B3_HUMAN]	2.46	1	1	1	3	1.38647e+07	1300	146.658	7.89893
P19022	Cadherin-2 OS=Homo sapiens GN=CDH2 PE=1 SV=4 - [CADH2_HUMAN]	2.87	1	1	1	1	2.07339e+06	906	99.7473	4.80518
P49589	Cysteine--tRNA ligase, cytoplasmic OS=Homo sapiens GN=CARS PE=1 SV=3 - [SYCC_HUMAN]	2.01	1	1	1	1	1.57701e+06	748	85.4192	6.75635
Q15434	RNA-binding motif, single-stranded-interacting protein 2 OS=Homo sapiens GN=RBMS2 PE=1 SV=1 - [RBMS2_HUMAN]	3.19	1	1	1	1	3.37464e+06	407	43.9307	9.0708
P62495	Eukaryotic peptide chain release factor subunit 1 OS=Homo sapiens GN=ETF1 PE=1 SV=3 - [ERF1_HUMAN]	8.7	1	2	2	2	5.48219e+06	437	49.0002	5.70654
P42167	Lamina-associated polypeptide 2, isoforms beta/gamma OS=Homo sapiens GN=TMPO PE=1 SV=2 - [LAP2B_HUMAN]	3.52	2	1	1	1	2.52765e+06	454	50.6395	9.37842
Q9Y6B6	GTP-binding protein SAR1b OS=Homo sapiens GN=SAR1B PE=1 SV=1 - [SAR1B_HUMAN]	17.17	1	1	2	2	9.40697e+06	198	22.3955	6.11279
O75251	NADH dehydrogenase [ubiquinone] iron-sulfur protein 7, mitochondrial OS=Homo sapiens GN=NDUFS7 PE=1 SV=3 - [NDUS7_HUMAN]	4.23	1	1	1	1	1.92196e+06	213	23.5481	9.99365
Q9NUI1	Peroxisomal 2,4-dienoyl-CoA reductase OS=Homo sapiens GN=DECR2 PE=1 SV=1 - [DECR2_HUMAN]	5.48	1	1	1	1	1.38519e+06	292	30.758	9.21729
P11387	DNA topoisomerase 1 OS=Homo sapiens GN=TOP1 PE=1 SV=2 - [TOP1_HUMAN]	3.27	1	2	2	2	2.49902e+06	765	90.6689	9.30518
P06239	Tyrosine-protein kinase Lck OS=Homo sapiens GN=LCK PE=1 SV=6 - [LCK_HUMAN]	6.09	26	1	2	2	1.92652e+06	509	57.9639	5.36377
O94898	Leucine-rich repeats and immunoglobulin-like domains protein 2 OS=Homo sapiens GN=LRIG2 PE=2 SV=3 - [LRIG2_HUMAN]	1.31	1	1	1	1	7.76241e+06	1065	118.89	5.5542
P21359	Neurofibromin OS=Homo sapiens GN=NF1 PE=1 SV=2 - [NF1_HUMAN]	0.46	1	1	1	1	695121	2839	319.168	7.38623
Q9Y383	Putative RNA-binding protein Luc7-like 2 OS=Homo sapiens GN=LUC7L2 PE=1 SV=2 - [LC7L2_HUMAN]	3.83	1	1	1	1	6.55085e+06	392	46.4856	10.0083
O43520	Phospholipid-transporting ATPase IC OS=Homo sapiens GN=ATP8B1 PE=1 SV=3 - [AT8B1_HUMAN]	1.12	1	1	1	1	1.9178e+07	1251	143.604	7.15186
P17405	Sphingomyelin phosphodiesterase OS=Homo sapiens GN=SMPD1 PE=1 SV=4 - [ASM_HUMAN]	1.91	1	1	1	1	1.62959e+06	629	69.7072	7.28369
Q8NEU8	DCC-interacting protein 13-beta OS=Homo sapiens GN=APPL2 PE=1 SV=3 - [DP13B_HUMAN]	5.57	1	2	2	2	546397	664	74.4463	4.94482
P43686	26S protease regulatory subunit 6B OS=Homo sapiens GN=PSMC4 PE=1 SV=2 - [PRS6B_HUMAN]	17.22	1	3	3	3	2.18159e+06	418	47.3365	5.21143
Q5JTZ9	Alanine--tRNA ligase, mitochondrial OS=Homo sapiens GN=AARS2 PE=1 SV=1 - [SYAM_HUMAN]	1.32	1	1	1	1	787304	985	107.273	6.26514
Q9BWF3	RNA-binding protein 4 OS=Homo sapiens GN=RBM4 PE=1 SV=1 - [RBM4_HUMAN]	4.4	1	1	1	1	1.40127e+06	364	40.2887	7.07861
Q14520	Hyaluronan-binding protein 2 OS=Homo sapiens GN=HABP2 PE=1 SV=1 - [HABP2_HUMAN]	1.61	1	1	1	1	4.76467e+06	560	62.6304	6.53662
P30519	Heme oxygenase 2 OS=Homo sapiens GN=HMOX2 PE=1 SV=2 - [HMOX2_HUMAN]	7.28	1	1	1	1	5.12818e+06	316	36.0098	5.41455
Q9BZQ8	Protein Niban OS=Homo sapiens GN=FAM129A PE=1 SV=1 - [NIBAN_HUMAN]	2.59	1	2	2	2	832418	928	103.07	4.77979
A1L0T0	Acetolactate synthase-like protein OS=Homo sapiens GN=ILVBL PE=1 SV=2 - [ILVBL_HUMAN]	3.01	1	1	1	1	1.20939e+06	632	67.8248	8.14795
A8MWD9	Putative small nuclear ribonucleoprotein G-like protein 15 OS=Homo sapiens GN=SNRPGP15 PE=5 SV=2 - [RUXGL_HUMAN]	17.11	2	2	2	2	1.21023e+06	76	8.53845	8.83643
P61009	Signal peptidase complex subunit 3 OS=Homo sapiens GN=SPCS3 PE=1 SV=1 - [SPCS3_HUMAN]	6.11	1	1	1	1	7.07415e+06	180	20.3005	8.6167
Q9BYT8	Neurolysin, mitochondrial OS=Homo sapiens GN=NLN PE=1 SV=1 - [NEUL_HUMAN]	2.27	1	1	1	1	2.54334e+06	704	80.5997	6.63916
Q92888	Rho guanine nucleotide exchange factor 1 OS=Homo sapiens GN=ARHGEF1 PE=1 SV=2 - [ARHG1_HUMAN]	1.54	1	1	1	1	3.1818e+06	912	102.371	5.65576
Q08209	Serine/threonine-protein phosphatase 2B catalytic subunit alpha isoform OS=Homo sapiens GN=PPP3CA PE=1 SV=1 - [PP2BA_HUMAN]	4.22	3	2	2	2	4.62208e+06	521	58.6503	5.85889
Q15012	Lysosomal-associated transmembrane protein 4A OS=Homo sapiens GN=LAPTM4A PE=1 SV=1 - [LAP4A_HUMAN]	5.58	1	1	1	1	9.75944e+06	233	26.7825	6.49365
Q9Y5K8	V-type proton ATPase subunit D OS=Homo sapiens GN=ATP6V1D PE=1 SV=1 - [VATD_HUMAN]	6.48	1	1	1	1	1.99329e+06	247	28.2453	9.36377
P26583	High mobility group protein B2 OS=Homo sapiens GN=HMGB2 PE=1 SV=2 - [HMGB2_HUMAN]	6.22	1	1	1	1	1.08991e+07	209	24.0187	7.81104
Q9UN86	Ras GTPase-activating protein-binding protein 2 OS=Homo sapiens GN=G3BP2 PE=1 SV=2 - [G3BP2_HUMAN]	3.53	1	1	1	1	717904	482	54.0878	5.5542
Q8TAQ2	SWI/SNF complex subunit SMARCC2 OS=Homo sapiens GN=SMARCC2 PE=1 SV=1 - [SMRC2_HUMAN]	1.73	1	1	1	1	1.53705e+06	1214	132.797	5.69385
Q15363	Transmembrane emp24 domain-containing protein 2 OS=Homo sapiens GN=TMED2 PE=1 SV=1 - [TMED2_HUMAN]	13.93	1	2	2	3	3.98383e+06	201	22.7464	5.17334
P37235	Hippocalcin-like protein 1 OS=Homo sapiens GN=HPCAL1 PE=1 SV=3 - [HPCL1_HUMAN]	4.15	3	1	1	1	4.7502e+06	193	22.299	5.35107
O00161	Synaptosomal-associated protein 23 OS=Homo sapiens GN=SNAP23 PE=1 SV=1 - [SNP23_HUMAN]	6.64	1	1	1	1		211	23.3395	5.0083
Q9HAU4	E3 ubiquitin-protein ligase SMURF2 OS=Homo sapiens GN=SMURF2 PE=1 SV=1 - [SMUF2_HUMAN]	1.2	2	1	1	1	1.28172e+06	748	86.1417	7.95752
Q8TB61	Adenosine 3'-phospho 5'-phosphosulfate transporter 1 OS=Homo sapiens GN=SLC35B2 PE=1 SV=1 - [S35B2_HUMAN]	5.56	1	2	2	2	3.23472e+06	432	47.4836	9.15869
Q2M389	WASH complex subunit 7 OS=Homo sapiens GN=KIAA1033 PE=1 SV=2 - [WASH7_HUMAN]	0.94	1	1	1	1	691847	1173	136.316	7.44482
O95218	Zinc finger Ran-binding domain-containing protein 2 OS=Homo sapiens GN=ZRANB2 PE=1 SV=2 - [ZRAB2_HUMAN]	6.06	1	1	1	1	529421	330	37.382	10.0083
Q12846	Syntaxin-4 OS=Homo sapiens GN=STX4 PE=1 SV=2 - [STX4_HUMAN]	13.8	1	2	2	3		297	34.1589	6.27783
P25445	Tumor necrosis factor receptor superfamily member 6 OS=Homo sapiens GN=FAS PE=1 SV=1 - [TNR6_HUMAN]	8.36	1	2	2	2	710594	335	37.708	7.94287
Q9H2D6	TRIO and F-actin-binding protein OS=Homo sapiens GN=TRIOBP PE=1 SV=3 - [TARA_HUMAN]	0.47	1	1	1	1	1.59176e+06	2365	261.217	8.48486
Q02218	2-oxoglutarate dehydrogenase, mitochondrial OS=Homo sapiens GN=OGDH PE=1 SV=3 - [ODO1_HUMAN]	1.56	1	1	1	1		1023	115.861	6.85889
Q13492	Phosphatidylinositol-binding clathrin assembly protein OS=Homo sapiens GN=PICALM PE=1 SV=2 - [PICAL_HUMAN]	2.76	2	2	2	2	2.73317e+06	652	70.71	7.89893
Q9H488	GDP-fucose protein O-fucosyltransferase 1 OS=Homo sapiens GN=POFUT1 PE=1 SV=1 - [OFUT1_HUMAN]	9.02	1	2	2	2	2.18701e+06	388	43.9272	8.52881
Q9HCH3	Copine-5 OS=Homo sapiens GN=CPNE5 PE=1 SV=2 - [CPNE5_HUMAN]	3.88	7	1	2	2	4.00561e+06	593	65.6917	5.98584
Q96A26	Protein FAM162A OS=Homo sapiens GN=FAM162A PE=1 SV=2 - [F162A_HUMAN]	11.04	1	1	1	1	1.35667e+06	154	17.3312	9.77393
P78559	Microtubule-associated protein 1A OS=Homo sapiens GN=MAP1A PE=1 SV=6 - [MAP1A_HUMAN]	1.71	1	2	3	3	1.18577e+06	2803	305.298	4.91943
O75821	Eukaryotic translation initiation factor 3 subunit G OS=Homo sapiens GN=EIF3G PE=1 SV=2 - [EIF3G_HUMAN]	5	1	1	1	1	2.00742e+06	320	35.5889	6.12549
P23786	Carnitine O-palmitoyltransferase 2, mitochondrial OS=Homo sapiens GN=CPT2 PE=1 SV=2 - [CPT2_HUMAN]	1.67	1	1	1	1	1.15028e+06	658	73.7304	8.17725
Q9UEU0	Vesicle transport through interaction with t-SNAREs homolog 1B OS=Homo sapiens GN=VTI1B PE=1 SV=3 - [VTI1B_HUMAN]	8.62	1	1	1	1	1.78492e+06	232	26.6719	9.0415
P28330	Long-chain specific acyl-CoA dehydrogenase, mitochondrial OS=Homo sapiens GN=ACADL PE=2 SV=2 - [ACADL_HUMAN]	3.02	1	1	1	1	3.80546e+06	430	47.6253	7.79639
O15212	Prefoldin subunit 6 OS=Homo sapiens GN=PFDN6 PE=1 SV=1 - [PFD6_HUMAN]	9.3	1	1	1	1	3.36228e+06	129	14.5738	8.88037
Q5VW36	Focadhesin OS=Homo sapiens GN=FOCAD PE=1 SV=1 - [FOCAD_HUMAN]	0.72	1	1	1	1		1801	199.944	6.62451
P13995	Bifunctional methylenetetrahydrofolate dehydrogenase/cyclohydrolase, mitochondrial OS=Homo sapiens GN=MTHFD2 PE=1 SV=2 - [MTDC_HUMAN]	6.57	1	1	1	1		350	37.8712	8.73389
Q05519	Serine/arginine-rich splicing factor 11 OS=Homo sapiens GN=SRSF11 PE=1 SV=1 - [SRS11_HUMAN]	3.51	1	1	1	1	1.58831e+06	484	53.5102	10.521
Q7L2H7	Eukaryotic translation initiation factor 3 subunit M OS=Homo sapiens GN=EIF3M PE=1 SV=1 - [EIF3M_HUMAN]	4.28	1	1	1	1	2.1922e+06	374	42.4758	5.63037
Q16610	Extracellular matrix protein 1 OS=Homo sapiens GN=ECM1 PE=1 SV=2 - [ECM1_HUMAN]	2.41	1	1	1	1	1.94894e+06	540	60.6353	6.7124
Q9UM22	Mammalian ependymin-related protein 1 OS=Homo sapiens GN=EPDR1 PE=1 SV=2 - [EPDR1_HUMAN]	4.91	1	1	1	1	4.37072e+06	224	25.4206	6.59521
O14773	Tripeptidyl-peptidase 1 OS=Homo sapiens GN=TPP1 PE=1 SV=2 - [TPP1_HUMAN]	3.2	1	1	1	1	2778128	563	61.2096	6.48096
O95299	NADH dehydrogenase [ubiquinone] 1 alpha subcomplex subunit 10, mitochondrial OS=Homo sapiens GN=NDUFA10 PE=1 SV=1 - [NDUAA_HUMAN]	3.38	1	1	1	1	2.17596e+06	355	40.7249	8.48486
P04921	Glycophorin-C OS=Homo sapiens GN=GYPC PE=1 SV=1 - [GLPC_HUMAN]	20.31	1	1	1	1	2.60145e+06	128	13.8017	4.84326
Q8NCW5	NAD(P)H-hydrate epimerase OS=Homo sapiens GN=APOA1BP PE=1 SV=2 - [NNRE_HUMAN]	12.85	1	2	2	2	1.34987e+06	288	31.6542	7.66455
Q9UNF1	Melanoma-associated antigen D2 OS=Homo sapiens GN=MAGED2 PE=1 SV=2 - [MAGD2_HUMAN]	1.98	2	1	1	1	2.61297e+06	606	64.9144	9.31982
Q9H0E2	Toll-interacting protein OS=Homo sapiens GN=TOLLIP PE=1 SV=1 - [TOLIP_HUMAN]	5.84	1	1	1	1	3.62286e+06	274	30.2622	5.97314
O94776	Metastasis-associated protein MTA2 OS=Homo sapiens GN=MTA2 PE=1 SV=1 - [MTA2_HUMAN]	2.4	1	1	1	1	3.38034e+06	668	74.9757	9.65674
Q4G0F5	Vacuolar protein sorting-associated protein 26B OS=Homo sapiens GN=VPS26B PE=1 SV=2 - [VP26B_HUMAN]	5.36	1	1	1	1	4.81946e+06	336	39.1302	7.35693
P28288	ATP-binding cassette sub-family D member 3 OS=Homo sapiens GN=ABCD3 PE=1 SV=1 - [ABCD3_HUMAN]	2.88	1	1	1	1	1.09211e+06	659	75.4276	9.36377
O60613	15 kDa selenoprotein OS=Homo sapiens GN=SEP15 PE=1 SV=3 - [SEP15_HUMAN]	9.88	1	1	1	1	3.05104e+06	162	17.7799	5.03369
P04004	Vitronectin OS=Homo sapiens GN=VTN PE=1 SV=1 - [VTNC_HUMAN]	3.14	1	1	1	2	4.65616e+07	478	54.2712	5.79541
P61587	Rho-related GTP-binding protein RhoE OS=Homo sapiens GN=RND3 PE=1 SV=1 - [RND3_HUMAN]	5.74	1	1	1	1	1.54098e+06	244	27.3507	8.48486
Q06481	Amyloid-like protein 2 OS=Homo sapiens GN=APLP2 PE=1 SV=2 - [APLP2_HUMAN]	1.31	1	1	1	1	2.24453e+06	763	86.9002	4.79248
O75694	Nuclear pore complex protein Nup155 OS=Homo sapiens GN=NUP155 PE=1 SV=1 - [NU155_HUMAN]	4.6	1	4	4	5	2.10601e+07	1391	155.1	6.16357
Q9NW15	Anoctamin-10 OS=Homo sapiens GN=ANO10 PE=1 SV=2 - [ANO10_HUMAN]	1.52	1	1	1	2	5.07738e+06	660	76.2798	7.40088
Q96GG9	DCN1-like protein 1 OS=Homo sapiens GN=DCUN1D1 PE=1 SV=1 - [DCNL1_HUMAN]	6.56	1	1	1	1	1.20687e+06	259	30.1051	5.33838
Q04446	1,4-alpha-glucan-branching enzyme OS=Homo sapiens GN=GBE1 PE=1 SV=3 - [GLGB_HUMAN]	2.99	1	2	2	2	2.7886e+06	702	80.4226	6.31592
Q96K19	E3 ubiquitin-protein ligase RNF170 OS=Homo sapiens GN=RNF170 PE=1 SV=2 - [RN170_HUMAN]	5.43	1	1	1	1	1.1637e+06	258	29.7952	5.57959
P13798	Acylamino-acid-releasing enzyme OS=Homo sapiens GN=APEH PE=1 SV=4 - [ACPH_HUMAN]	6.28	1	3	3	3	1.92092e+06	732	81.1726	5.47803
P55287	Cadherin-11 OS=Homo sapiens GN=CDH11 PE=1 SV=2 - [CAD11_HUMAN]	1.26	1	1	1	1	4.55736e+06	796	87.9108	4.90674
P01024	Complement C3 OS=Homo sapiens GN=C3 PE=1 SV=2 - [CO3_HUMAN]	0.42	1	1	1	1	4.27858e+06	1663	187.03	6.40479
Q8NHS0	DnaJ homolog subfamily B member 8 OS=Homo sapiens GN=DNAJB8 PE=1 SV=1 - [DNJB8_HUMAN]	4.31	3	1	1	1	3.36236e+06	232	25.6702	6.41748
O75306	NADH dehydrogenase [ubiquinone] iron-sulfur protein 2, mitochondrial OS=Homo sapiens GN=NDUFS2 PE=1 SV=2 - [NDUS2_HUMAN]	8.42	1	3	3	3	1.24135e+06	463	52.5117	7.54736
P52306	Rap1 GTPase-GDP dissociation stimulator 1 OS=Homo sapiens GN=RAP1GDS1 PE=1 SV=3 - [GDS1_HUMAN]	2.14	1	1	1	1	1.54189e+06	607	66.2745	5.31299
O15260	Surfeit locus protein 4 OS=Homo sapiens GN=SURF4 PE=1 SV=3 - [SURF4_HUMAN]	3.35	1	1	1	1	7.29118e+06	269	30.3738	7.78174
O43615	Mitochondrial import inner membrane translocase subunit TIM44 OS=Homo sapiens GN=TIMM44 PE=1 SV=2 - [TIM44_HUMAN]	5.53	1	2	2	2	1.9047e+06	452	51.3235	8.32373
P49590	Probable histidine--tRNA ligase, mitochondrial OS=Homo sapiens GN=HARS2 PE=1 SV=1 - [SYHM_HUMAN]	1.78	2	1	1	1	4.06266e+06	506	56.8517	8.23584
Q96DI7	U5 small nuclear ribonucleoprotein 40 kDa protein OS=Homo sapiens GN=SNRNP40 PE=1 SV=1 - [SNR40_HUMAN]	3.36	1	1	1	1	2.10028e+06	357	39.2857	8.104
O43681	ATPase ASNA1 OS=Homo sapiens GN=ASNA1 PE=1 SV=2 - [ASNA_HUMAN]	6.03	1	1	1	1	1.41991e+08	348	38.7674	4.90674
P30622	CAP-Gly domain-containing linker protein 1 OS=Homo sapiens GN=CLIP1 PE=1 SV=2 - [CLIP1_HUMAN]	0.9	1	1	1	1	1.31217e+06	1438	162.147	5.36377
Q15435	Protein phosphatase 1 regulatory subunit 7 OS=Homo sapiens GN=PPP1R7 PE=1 SV=1 - [PP1R7_HUMAN]	7.78	1	2	2	2	1.61885e+06	360	41.5385	4.90674
Q14019	Coactosin-like protein OS=Homo sapiens GN=COTL1 PE=1 SV=3 - [COTL1_HUMAN]	5.63	1	1	1	1	5.16103e+06	142	15.935	5.66846
O14776	Transcription elongation regulator 1 OS=Homo sapiens GN=TCERG1 PE=1 SV=2 - [TCRG1_HUMAN]	1.09	1	1	1	1	1936130	1098	123.823	8.646
Q9Y263	Phospholipase A-2-activating protein OS=Homo sapiens GN=PLAA PE=1 SV=2 - [PLAP_HUMAN]	2.14	1	1	1	1	1.53785e+06	795	87.1014	6.3667
O00151	PDZ and LIM domain protein 1 OS=Homo sapiens GN=PDLIM1 PE=1 SV=4 - [PDLI1_HUMAN]	3.04	1	1	1	1	4.43072e+06	329	36.049	7.02002
P63167	Dynein light chain 1, cytoplasmic OS=Homo sapiens GN=DYNLL1 PE=1 SV=1 - [DYL1_HUMAN]	12.36	2	1	1	1	5.37746e+06	89	10.3591	7.40088
Q9Y3B4	Splicing factor 3B subunit 6 OS=Homo sapiens GN=SF3B6 PE=1 SV=1 - [SF3B6_HUMAN]	9.6	1	1	1	1	4.09581e+06	125	14.5756	9.37842
Q9BRT3	Migration and invasion enhancer 1 OS=Homo sapiens GN=MIEN1 PE=1 SV=1 - [MIEN1_HUMAN]	9.57	1	1	1	1		115	12.3952	4.37354
P52948	Nuclear pore complex protein Nup98-Nup96 OS=Homo sapiens GN=NUP98 PE=1 SV=4 - [NUP98_HUMAN]	0.61	1	1	1	1	1.87152e+06	1817	197.457	6.40479
Q9Y3B3	Transmembrane emp24 domain-containing protein 7 OS=Homo sapiens GN=TMED7 PE=1 SV=2 - [TMED7_HUMAN]	4.46	1	1	1	1	1.27395e+07	224	25.1556	6.88818
P07711	Cathepsin L1 OS=Homo sapiens GN=CTSL PE=1 SV=2 - [CATL1_HUMAN]	4.2	1	1	1	1	4.27398e+06	333	37.5397	5.45264
P0DJD0	RANBP2-like and GRIP domain-containing protein 1 OS=Homo sapiens GN=RGPD1 PE=2 SV=1 - [RGPD1_HUMAN]	0.69	7	1	1	1	1.19381e+06	1748	196.539	6.13818
Q9Y2D5	A-kinase anchor protein 2 OS=Homo sapiens GN=AKAP2 PE=1 SV=3 - [AKAP2_HUMAN]	1.4	1	1	1	1		859	94.6028	5.10986
P61011	Signal recognition particle 54 kDa protein OS=Homo sapiens GN=SRP54 PE=1 SV=1 - [SRP54_HUMAN]	5.75	1	2	2	2	2.87615e+06	504	55.6683	8.74854
Q9NVZ3	Adaptin ear-binding coat-associated protein 2 OS=Homo sapiens GN=NECAP2 PE=1 SV=1 - [NECP2_HUMAN]	10.27	1	1	1	1	2.87823e+06	263	28.3213	8.38232
Q6NUQ4	Transmembrane protein 214 OS=Homo sapiens GN=TMEM214 PE=1 SV=2 - [TM214_HUMAN]	1.16	1	1	1	1	3.12568e+06	689	77.1014	9.14404
Q12791	Calcium-activated potassium channel subunit alpha-1 OS=Homo sapiens GN=KCNMA1 PE=1 SV=2 - [KCMA1_HUMAN]	1.78	1	1	1	1		1236	137.471	7.06396
Q15800	Methylsterol monooxygenase 1 OS=Homo sapiens GN=MSMO1 PE=1 SV=1 - [MSMO1_HUMAN]	4.78	1	1	1	1	2.28261e+06	293	35.1926	7.2251
Q9BZF1	Oxysterol-binding protein-related protein 8 OS=Homo sapiens GN=OSBPL8 PE=1 SV=3 - [OSBL8_HUMAN]	1.24	1	1	1	1	1.42627e+06	889	101.132	6.96143
Q08257	Quinone oxidoreductase OS=Homo sapiens GN=CRYZ PE=1 SV=1 - [QOR_HUMAN]	8.21	1	1	1	1	1.77568e+06	329	35.1845	8.44092
Q8IUX7	Adipocyte enhancer-binding protein 1 OS=Homo sapiens GN=AEBP1 PE=1 SV=1 - [AEBP1_HUMAN]	2.85	1	2	2	2	6.05988e+06	1158	130.847	5.10986
Q9H3Z4	DnaJ homolog subfamily C member 5 OS=Homo sapiens GN=DNAJC5 PE=1 SV=1 - [DNJC5_HUMAN]	15.66	1	2	2	2		198	22.1343	5.07178
Q9BRR6	ADP-dependent glucokinase OS=Homo sapiens GN=ADPGK PE=1 SV=1 - [ADPGK_HUMAN]	3.02	1	1	1	1	2.80207e+06	497	54.0547	6.20166
Q9BX67	Junctional adhesion molecule C OS=Homo sapiens GN=JAM3 PE=1 SV=1 - [JAM3_HUMAN]	3.23	1	1	1	1	1.50446e+06	310	34.9978	7.59131
P01608	Ig kappa chain V-I region Roy OS=Homo sapiens PE=1 SV=1 - [KV116_HUMAN]	7.41	1	1	1	1	2.57926e+07	108	11.7748	5.36377
P28066	Proteasome subunit alpha type-5 OS=Homo sapiens GN=PSMA5 PE=1 SV=3 - [PSA5_HUMAN]	7.88	1	2	2	2	2.85196e+06	241	26.3942	4.79248
Q149N8	E3 ubiquitin-protein ligase SHPRH OS=Homo sapiens GN=SHPRH PE=1 SV=2 - [SHPRH_HUMAN]	1.07	1	1	1	1	1.11063e+06	1683	192.957	7.47412
P57088	Transmembrane protein 33 OS=Homo sapiens GN=TMEM33 PE=1 SV=2 - [TMM33_HUMAN]	4.86	1	1	1	1	1.48706e+06	247	27.9598	9.70068
P02647	Apolipoprotein A-I OS=Homo sapiens GN=APOA1 PE=1 SV=1 - [APOA1_HUMAN]	10.11	1	2	2	2	6.30491e+06	267	30.7589	5.75732
P29590	Protein PML OS=Homo sapiens GN=PML PE=1 SV=3 - [PML_HUMAN]	3.85	1	2	2	2	2.55552e+06	882	97.4889	6.21436
Q15262	Receptor-type tyrosine-protein phosphatase kappa OS=Homo sapiens GN=PTPRK PE=1 SV=2 - [PTPRK_HUMAN]	1.46	1	1	1	1	2.18861e+06	1439	161.998	5.89697
P78344	Eukaryotic translation initiation factor 4 gamma 2 OS=Homo sapiens GN=EIF4G2 PE=1 SV=1 - [IF4G2_HUMAN]	1.21	1	1	1	1	2.06123e+06	907	102.297	7.13721
O95347	Structural maintenance of chromosomes protein 2 OS=Homo sapiens GN=SMC2 PE=1 SV=2 - [SMC2_HUMAN]	0.92	1	1	1	1	1.67757e+06	1197	135.572	8.42627
Q96K17	Transcription factor BTF3 homolog 4 OS=Homo sapiens GN=BTF3L4 PE=1 SV=1 - [BT3L4_HUMAN]	16.46	1	1	1	1	892326	158	17.26	6.354
Q9Y3D9	28S ribosomal protein S23, mitochondrial OS=Homo sapiens GN=MRPS23 PE=1 SV=2 - [RT23_HUMAN]	8.42	1	1	1	1		190	21.7573	8.89502
Q2M238	Putative RRN3-like protein RRN3P1 OS=Homo sapiens GN=RRN3P1 PE=5 SV=1 - [RN3P1_HUMAN]	5.26	2	1	1	1	8.66682e+06	152	17.2438	8.79248
P07602	Prosaposin OS=Homo sapiens GN=PSAP PE=1 SV=2 - [SAP_HUMAN]	2.86	1	2	2	2	7.64232e+06	524	58.0739	5.17334
Q8IXB1	DnaJ homolog subfamily C member 10 OS=Homo sapiens GN=DNAJC10 PE=1 SV=2 - [DJC10_HUMAN]	1.39	1	1	1	1	3.76122e+06	793	91.0213	7.18115
P21964	Catechol O-methyltransferase OS=Homo sapiens GN=COMT PE=1 SV=2 - [COMT_HUMAN]	2.95	1	1	1	1	6.38841e+06	271	30.0176	5.46533
O95881	Thioredoxin domain-containing protein 12 OS=Homo sapiens GN=TXNDC12 PE=1 SV=1 - [TXD12_HUMAN]	5.23	1	1	1	1	4.2034e+06	172	19.1936	5.40186
Q96B01	RAD51-associated protein 1 OS=Homo sapiens GN=RAD51AP1 PE=1 SV=1 - [R51A1_HUMAN]	2.56	1	1	1	1	1.78791e+07	352	38.4339	9.11475
O15321	Transmembrane 9 superfamily member 1 OS=Homo sapiens GN=TM9SF1 PE=2 SV=2 - [TM9S1_HUMAN]	1.98	1	1	1	1	1.88728e+06	606	68.8163	7.1665
P08621	U1 small nuclear ribonucleoprotein 70 kDa OS=Homo sapiens GN=SNRNP70 PE=1 SV=2 - [RU17_HUMAN]	7.09	1	2	2	2	2.08427e+06	437	51.5258	9.93506
P04179	Superoxide dismutase [Mn], mitochondrial OS=Homo sapiens GN=SOD2 PE=1 SV=2 - [SODM_HUMAN]	15.77	1	2	2	2	1.83484e+06	222	24.7066	8.25049
Q8TED1	Probable glutathione peroxidase 8 OS=Homo sapiens GN=GPX8 PE=1 SV=2 - [GPX8_HUMAN]	4.78	1	1	1	1	4.51617e+06	209	23.8658	9.34912
P68036	Ubiquitin-conjugating enzyme E2 L3 OS=Homo sapiens GN=UBE2L3 PE=1 SV=1 - [UB2L3_HUMAN]	46.1	1	4	4	6	5.65811e+06	154	17.8502	8.51416
Q92597	Protein NDRG1 OS=Homo sapiens GN=NDRG1 PE=1 SV=1 - [NDRG1_HUMAN]	3.55	1	1	1	1	3.58527e+06	394	42.8077	5.8208
O14653	Golgi SNAP receptor complex member 2 OS=Homo sapiens GN=GOSR2 PE=1 SV=2 - [GOSR2_HUMAN]	5.19	1	1	1	1		212	24.7598	8.06006
Q9Y295	Developmentally-regulated GTP-binding protein 1 OS=Homo sapiens GN=DRG1 PE=1 SV=1 - [DRG1_HUMAN]	3.81	1	1	1	1	1.00069e+06	367	40.5168	8.89502
Q96HC4	PDZ and LIM domain protein 5 OS=Homo sapiens GN=PDLIM5 PE=1 SV=5 - [PDLI5_HUMAN]	2.01	1	1	1	1	1.55972e+06	596	63.9045	8.20654
Q8NEP9	Zinc finger protein 555 OS=Homo sapiens GN=ZNF555 PE=2 SV=4 - [ZN555_HUMAN]	2.23	1	1	1	1	4.97939e+07	628	73.0366	9.0415
O00429	Dynamin-1-like protein OS=Homo sapiens GN=DNM1L PE=1 SV=2 - [DNM1L_HUMAN]	8.97	1	4	4	5	1.20153e+06	736	81.8261	6.81494
P60468	Protein transport protein Sec61 subunit beta OS=Homo sapiens GN=SEC61B PE=1 SV=2 - [SC61B_HUMAN]	10.42	1	1	1	1	35282997	96	9.9681	11.561
P00739	Haptoglobin-related protein OS=Homo sapiens GN=HPR PE=1 SV=2 - [HPTR_HUMAN]	4.31	2	2	2	2	7.28718e+06	348	39.0047	7.09326
Q9NZD8	Maspardin OS=Homo sapiens GN=SPG21 PE=1 SV=1 - [SPG21_HUMAN]	3.9	1	1	1	1	6.97158e+06	308	34.9376	6.27783
P19525	Interferon-induced, double-stranded RNA-activated protein kinase OS=Homo sapiens GN=EIF2AK2 PE=1 SV=2 - [E2AK2_HUMAN]	2	1	1	1	1	1.43914e+06	551	62.0556	8.39697
Q9Y4F1	FERM, RhoGEF and pleckstrin domain-containing protein 1 OS=Homo sapiens GN=FARP1 PE=1 SV=1 - [FARP1_HUMAN]	1.05	1	1	1	1	3.24384e+06	1045	118.559	8.14795
P00441	Superoxide dismutase [Cu-Zn] OS=Homo sapiens GN=SOD1 PE=1 SV=2 - [SODC_HUMAN]	7.79	1	1	1	1	2.60917e+06	154	15.9259	6.12549
Q6ZSZ5	Rho guanine nucleotide exchange factor 18 OS=Homo sapiens GN=ARHGEF18 PE=1 SV=3 - [ARHGI_HUMAN]	1.71	1	1	1	1		1173	130.7	7.07861
O14737	Programmed cell death protein 5 OS=Homo sapiens GN=PDCD5 PE=1 SV=3 - [PDCD5_HUMAN]	10.4	1	1	1	1	2.06447e+06	125	14.2763	6.03662
Q9NQ29	Putative RNA-binding protein Luc7-like 1 OS=Homo sapiens GN=LUC7L PE=1 SV=1 - [LUC7L_HUMAN]	4.04	1	1	1	1	1.07049e+06	371	43.7013	9.92041
O43432	Eukaryotic translation initiation factor 4 gamma 3 OS=Homo sapiens GN=EIF4G3 PE=1 SV=2 - [IF4G3_HUMAN]	1.32	1	1	2	2	6.70755e+06	1585	176.542	5.37646
O15335	Chondroadherin OS=Homo sapiens GN=CHAD PE=2 SV=2 - [CHAD_HUMAN]	9.19	1	2	2	2	1.50046e+06	359	40.4503	9.39307
Q96PK6	RNA-binding protein 14 OS=Homo sapiens GN=RBM14 PE=1 SV=2 - [RBM14_HUMAN]	1.2	1	1	1	1	1.81939e+06	669	69.4489	9.67139
P30419	Glycylpeptide N-tetradecanoyltransferase 1 OS=Homo sapiens GN=NMT1 PE=1 SV=2 - [NMT1_HUMAN]	4.03	1	1	1	1	1.8122e+06	496	56.7699	7.79639
P20810	Calpastatin OS=Homo sapiens GN=CAST PE=1 SV=4 - [ICAL_HUMAN]	2.4	1	1	1	1	2.94895e+06	708	76.5263	5.07178
P05997	Collagen alpha-2(V) chain OS=Homo sapiens GN=COL5A2 PE=1 SV=3 - [CO5A2_HUMAN]	3.34	1	2	2	2	2.95615e+06	1499	144.821	6.45557
Q6PI78	Transmembrane protein 65 OS=Homo sapiens GN=TMEM65 PE=1 SV=2 - [TMM65_HUMAN]	5	1	1	1	1	7.16792e+06	240	25.4814	8.60205
Q6DKJ4	Nucleoredoxin OS=Homo sapiens GN=NXN PE=1 SV=2 - [NXN_HUMAN]	5.98	1	2	2	2	981959	435	48.3616	4.97021
Q8N129	Protein canopy homolog 4 OS=Homo sapiens GN=CNPY4 PE=2 SV=1 - [CNPY4_HUMAN]	4.03	1	1	1	1	7187507	248	28.2919	4.64014
Q7L5N7	Lysophosphatidylcholine acyltransferase 2 OS=Homo sapiens GN=LPCAT2 PE=1 SV=1 - [PCAT2_HUMAN]	1.65	1	1	1	1	2.29549e+06	544	60.1694	6.55127
Q9UPS6	Histone-lysine N-methyltransferase SETD1B OS=Homo sapiens GN=SETD1B PE=1 SV=3 - [SET1B_HUMAN]	0.71	1	1	1	2		1966	212.67	4.95752
O75534	Cold shock domain-containing protein E1 OS=Homo sapiens GN=CSDE1 PE=1 SV=2 - [CSDE1_HUMAN]	2.13	1	1	1	1	1.93972e+06	798	88.8289	6.25244
P12429	Annexin A3 OS=Homo sapiens GN=ANXA3 PE=1 SV=3 - [ANXA3_HUMAN]	2.79	1	1	1	1	2.8802e+06	323	36.3527	5.92236
P07738	Bisphosphoglycerate mutase OS=Homo sapiens GN=BPGM PE=1 SV=2 - [PMGE_HUMAN]	3.86	1	1	1	1	4191876	259	29.9865	6.53662
Q53H12	Acylglycerol kinase, mitochondrial OS=Homo sapiens GN=AGK PE=1 SV=2 - [AGK_HUMAN]	5.45	1	2	2	2	1.32306e+06	422	47.1074	8.08936
P53999	Activated RNA polymerase II transcriptional coactivator p15 OS=Homo sapiens GN=SUB1 PE=1 SV=3 - [TCP4_HUMAN]	7.09	1	1	1	1	4.01525e+06	127	14.3864	9.59814
Q96EK5	KIF1-binding protein OS=Homo sapiens GN=KIAA1279 PE=1 SV=1 - [KBP_HUMAN]	3.38	1	1	1	1	2.17993e+06	621	71.7684	5.49072
P56378	6.8 kDa mitochondrial proteolipid OS=Homo sapiens GN=MP68 PE=1 SV=1 - [68MP_HUMAN]	12.07	1	1	1	1	5.2907e+06	58	6.65759	10.0815
Q92542	Nicastrin OS=Homo sapiens GN=NCSTN PE=1 SV=2 - [NICA_HUMAN]	1.69	1	1	1	1	1.25545e+06	709	78.3615	5.98584
Q9Y4K4	Mitogen-activated protein kinase kinase kinase kinase 5 OS=Homo sapiens GN=MAP4K5 PE=1 SV=1 - [M4K5_HUMAN]	1.3	1	1	1	1	2.31387e+06	846	94.9793	7.63525
Q14573	Inositol 1,4,5-trisphosphate receptor type 3 OS=Homo sapiens GN=ITPR3 PE=1 SV=2 - [ITPR3_HUMAN]	0.49	1	1	1	1	1.498e+06	2671	303.912	6.48096
Q96L12	Calreticulin-3 OS=Homo sapiens GN=CALR3 PE=1 SV=2 - [CALR3_HUMAN]	1.82	1	1	1	1	1.05798e+07	384	44.9673	6.65381
Q9UKM9	RNA-binding protein Raly OS=Homo sapiens GN=RALY PE=1 SV=1 - [RALY_HUMAN]	2.94	1	1	1	1		306	32.4436	9.17334
Q969P6	DNA topoisomerase I, mitochondrial OS=Homo sapiens GN=TOP1MT PE=1 SV=1 - [TOP1M_HUMAN]	2	1	1	1	1	31728886	601	69.8282	9.40771
Q6NUK1	Calcium-binding mitochondrial carrier protein SCaMC-1 OS=Homo sapiens GN=SLC25A24 PE=1 SV=2 - [SCMC1_HUMAN]	1.89	1	1	1	1	2.23447e+06	477	53.3203	6.32861
P11908	Ribose-phosphate pyrophosphokinase 2 OS=Homo sapiens GN=PRPS2 PE=1 SV=2 - [PRPS2_HUMAN]	2.2	3	1	1	1	5.86989e+06	318	34.747	6.60986
Q99615	DnaJ homolog subfamily C member 7 OS=Homo sapiens GN=DNAJC7 PE=1 SV=2 - [DNJC7_HUMAN]	2.43	1	1	1	1		494	56.4047	6.96143
Q13488	V-type proton ATPase 116 kDa subunit a isoform 3 OS=Homo sapiens GN=TCIRG1 PE=1 SV=3 - [VPP3_HUMAN]	5.18	1	2	2	2	1.58748e+06	830	92.9084	7.12256
Q8IV04	Carabin OS=Homo sapiens GN=TBC1D10C PE=1 SV=1 - [TB10C_HUMAN]	2.02	1	1	1	1	1.09199e+07	446	49.6807	8.76318
Q14008	Cytoskeleton-associated protein 5 OS=Homo sapiens GN=CKAP5 PE=1 SV=3 - [CKAP5_HUMAN]	1.38	1	2	2	2	1.48831e+06	2032	225.352	7.79639
Q14161	ARF GTPase-activating protein GIT2 OS=Homo sapiens GN=GIT2 PE=1 SV=2 - [GIT2_HUMAN]	1.58	1	1	1	1	623314	759	84.4902	7.2251
P36551	Oxygen-dependent coproporphyrinogen-III oxidase, mitochondrial OS=Homo sapiens GN=CPOX PE=1 SV=3 - [HEM6_HUMAN]	4.85	1	2	2	2	1.00373e+06	454	50.12	8.25049
P09669	Cytochrome c oxidase subunit 6C OS=Homo sapiens GN=COX6C PE=1 SV=2 - [COX6C_HUMAN]	9.33	1	1	1	1	1.31058e+07	75	8.77569	10.3892
P14735	Insulin-degrading enzyme OS=Homo sapiens GN=IDE PE=1 SV=4 - [IDE_HUMAN]	1.08	1	1	1	1	2.38574e+06	1019	117.893	6.60986
Q7L9L4	MOB kinase activator 1B OS=Homo sapiens GN=MOB1B PE=1 SV=3 - [MOB1B_HUMAN]	3.24	2	1	1	1	1.8898e+06	216	25.0746	6.72705
P14543	Nidogen-1 OS=Homo sapiens GN=NID1 PE=1 SV=3 - [NID1_HUMAN]	0.72	1	1	1	1	985193	1247	136.291	5.2876
P11169	Solute carrier family 2, facilitated glucose transporter member 3 OS=Homo sapiens GN=SLC2A3 PE=1 SV=1 - [GTR3_HUMAN]	3.02	2	1	2	2	1.58697e+06	496	53.8893	7.1958
Q9UBM7	7-dehydrocholesterol reductase OS=Homo sapiens GN=DHCR7 PE=1 SV=1 - [DHCR7_HUMAN]	1.47	1	1	1	1	3.90948e+06	475	54.4538	8.70459
P08243	Asparagine synthetase [glutamine-hydrolyzing] OS=Homo sapiens GN=ASNS PE=1 SV=4 - [ASNS_HUMAN]	1.96	1	1	1	1	2.03377e+06	561	64.3286	6.85889
P16930	Fumarylacetoacetase OS=Homo sapiens GN=FAH PE=1 SV=2 - [FAAA_HUMAN]	7.16	1	2	2	3	5.82094e+06	419	46.3442	6.94678
Q7L1Q6	Basic leucine zipper and W2 domain-containing protein 1 OS=Homo sapiens GN=BZW1 PE=1 SV=1 - [BZW1_HUMAN]	3.1	1	2	2	2	2.44189e+06	419	48.0127	5.92236
Q8WZ42	Titin OS=Homo sapiens GN=TTN PE=1 SV=4 - [TITIN_HUMAN]	0.05	1	2	2	2	6.13454e+06	34350	3813.65	6.354
Q9UP95	Solute carrier family 12 member 4 OS=Homo sapiens GN=SLC12A4 PE=1 SV=2 - [S12A4_HUMAN]	0.74	2	1	1	1	1.12212e+06	1085	120.572	6.44287
P85298	Rho GTPase-activating protein 8 OS=Homo sapiens GN=ARHGAP8 PE=1 SV=1 - [RHG08_HUMAN]	1.29	1	1	1	1	1.24787e+07	464	53.45	9.40771
Q3MIR4	Cell cycle control protein 50B OS=Homo sapiens GN=TMEM30B PE=1 SV=1 - [CC50B_HUMAN]	2.28	2	1	1	1		351	38.9164	7.88428
Q09161	Nuclear cap-binding protein subunit 1 OS=Homo sapiens GN=NCBP1 PE=1 SV=1 - [NCBP1_HUMAN]	1.27	1	1	1	1	2.22119e+06	790	91.7805	6.43018
Q5JSL3	Dedicator of cytokinesis protein 11 OS=Homo sapiens GN=DOCK11 PE=1 SV=2 - [DOC11_HUMAN]	0.53	1	1	1	1	8.58587e+06	2073	237.519	7.73779
P22234	Multifunctional protein ADE2 OS=Homo sapiens GN=PAICS PE=1 SV=3 - [PUR6_HUMAN]	3.29	1	2	2	2	3.01409e+06	425	47.0491	7.2251
Q00059	Transcription factor A, mitochondrial OS=Homo sapiens GN=TFAM PE=1 SV=1 - [TFAM_HUMAN]	4.47	1	1	1	1		246	29.0782	9.71533
Q9BXT2	Voltage-dependent calcium channel gamma-6 subunit OS=Homo sapiens GN=CACNG6 PE=2 SV=1 - [CCG6_HUMAN]	2.69	1	1	1	1	15947635	260	28.1108	9.17334
P49959	Double-strand break repair protein MRE11A OS=Homo sapiens GN=MRE11A PE=1 SV=3 - [MRE11_HUMAN]	1.84	1	1	1	1	997061	708	80.5433	5.89697
Q9UNF0	Protein kinase C and casein kinase substrate in neurons protein 2 OS=Homo sapiens GN=PACSIN2 PE=1 SV=2 - [PACN2_HUMAN]	2.26	1	1	1	1	5156970	486	55.7039	5.19873
Q9NYL9	Tropomodulin-3 OS=Homo sapiens GN=TMOD3 PE=1 SV=1 - [TMOD3_HUMAN]	13.35	1	3	3	3	2.18707e+06	352	39.5703	5.18604
Q9UNS2	COP9 signalosome complex subunit 3 OS=Homo sapiens GN=COPS3 PE=1 SV=3 - [CSN3_HUMAN]	3.55	1	1	1	1	2.11495e+06	423	47.842	6.65381
Q86VR2	Protein FAM134C OS=Homo sapiens GN=FAM134C PE=1 SV=1 - [F134C_HUMAN]	3.22	1	1	1	1	989644	466	51.3637	4.97021
P32322	Pyrroline-5-carboxylate reductase 1, mitochondrial OS=Homo sapiens GN=PYCR1 PE=1 SV=2 - [P5CR1_HUMAN]	5.33	1	1	1	1	437037	319	33.3396	7.60596
P51970	NADH dehydrogenase [ubiquinone] 1 alpha subcomplex subunit 8 OS=Homo sapiens GN=NDUFA8 PE=1 SV=3 - [NDUA8_HUMAN]	4.07	1	1	1	1	4.66336e+06	172	20.0921	7.6499
P47985	Cytochrome b-c1 complex subunit Rieske, mitochondrial OS=Homo sapiens GN=UQCRFS1 PE=1 SV=2 - [UCRI_HUMAN]	5.11	1	1	1	1	3.29245e+06	274	29.6494	8.32373
P05090	Apolipoprotein D OS=Homo sapiens GN=APOD PE=1 SV=1 - [APOD_HUMAN]	3.17	1	1	1	1	1.35463e+07	189	21.2618	5.14795
Q6P1J9	Parafibromin OS=Homo sapiens GN=CDC73 PE=1 SV=1 - [CDC73_HUMAN]	1.88	1	1	1	1	5.17555e+07	531	60.5391	9.61279
Q14839	Chromodomain-helicase-DNA-binding protein 4 OS=Homo sapiens GN=CHD4 PE=1 SV=2 - [CHD4_HUMAN]	0.63	2	1	1	1	924246	1912	217.867	5.85889
Q9BTT0	Acidic leucine-rich nuclear phosphoprotein 32 family member E OS=Homo sapiens GN=ANP32E PE=1 SV=1 - [AN32E_HUMAN]	2.24	1	1	1	1	2.70505e+06	268	30.6738	3.85303
Q9BXJ9	N-alpha-acetyltransferase 15, NatA auxiliary subunit OS=Homo sapiens GN=NAA15 PE=1 SV=1 - [NAA15_HUMAN]	4.04	1	2	2	2	1.07541e+06	866	101.208	7.41553
Q9NZL4	Hsp70-binding protein 1 OS=Homo sapiens GN=HSPBP1 PE=1 SV=1 - [HPBP1_HUMAN]	3.04	1	1	1	1	848491	362	39.4485	5.21143
Q16630	Cleavage and polyadenylation specificity factor subunit 6 OS=Homo sapiens GN=CPSF6 PE=1 SV=2 - [CPSF6_HUMAN]	4.36	1	2	2	2	2.64689e+07	551	59.1734	7.15186
P21266	Glutathione S-transferase Mu 3 OS=Homo sapiens GN=GSTM3 PE=1 SV=3 - [GSTM3_HUMAN]	3.11	1	1	1	1	8.08785e+06	225	26.5421	5.5415
Q13948	Protein CASP OS=Homo sapiens GN=CUX1 PE=1 SV=2 - [CASP_HUMAN]	1.92	2	1	1	1	1.20037e+06	678	77.408	5.43994
Q8WVS4	WD repeat-containing protein 60 OS=Homo sapiens GN=WDR60 PE=1 SV=3 - [WDR60_HUMAN]	1.13	1	1	1	1	6.25025e+06	1066	122.496	7.31299
P17540	Creatine kinase S-type, mitochondrial OS=Homo sapiens GN=CKMT2 PE=1 SV=2 - [KCRS_HUMAN]	6.44	2	1	2	2	7.73338e+06	419	47.4744	8.19189
Q9BYG3	MKI67 FHA domain-interacting nucleolar phosphoprotein OS=Homo sapiens GN=NIFK PE=1 SV=1 - [MK67I_HUMAN]	4.78	1	1	1	1	667892	293	34.201	9.87646
P40261	Nicotinamide N-methyltransferase OS=Homo sapiens GN=NNMT PE=1 SV=1 - [NNMT_HUMAN]	6.44	1	1	1	1	1.28131e+06	264	29.5551	5.74463
Q9H2W6	39S ribosomal protein L46, mitochondrial OS=Homo sapiens GN=MRPL46 PE=1 SV=1 - [RM46_HUMAN]	4.66	1	1	1	1	2.26666e+06	279	31.6854	7.04932
Q8IZS6	Tctex1 domain-containing protein 3 OS=Homo sapiens GN=TCTE3 PE=1 SV=1 - [TC1D3_HUMAN]	4.04	1	1	1	1	9.84529e+07	198	23.1612	9.33447
Q15036	Sorting nexin-17 OS=Homo sapiens GN=SNX17 PE=1 SV=1 - [SNX17_HUMAN]	3.4	1	1	1	1		470	52.8682	7.45947
P46783	40S ribosomal protein S10 OS=Homo sapiens GN=RPS10 PE=1 SV=1 - [RS10_HUMAN]	13.94	2	2	2	2	4.55136e+06	165	18.8859	10.1548
Q5T4S7	E3 ubiquitin-protein ligase UBR4 OS=Homo sapiens GN=UBR4 PE=1 SV=1 - [UBR4_HUMAN]	0.66	1	2	2	2	932112	5183	573.476	6.03662
P54802	Alpha-N-acetylglucosaminidase OS=Homo sapiens GN=NAGLU PE=1 SV=2 - [ANAG_HUMAN]	1.08	1	1	1	1	4.56875e+06	743	82.2136	6.65381
Q07157	Tight junction protein ZO-1 OS=Homo sapiens GN=TJP1 PE=1 SV=3 - [ZO1_HUMAN]	2	1	2	2	2	5.58434e+06	1748	195.34	6.69775
Q16739	Ceramide glucosyltransferase OS=Homo sapiens GN=UGCG PE=1 SV=1 - [CEGT_HUMAN]	7.11	1	2	2	2	2.00105e+06	394	44.8239	7.78174
O76003	Glutaredoxin-3 OS=Homo sapiens GN=GLRX3 PE=1 SV=2 - [GLRX3_HUMAN]	6.87	1	2	2	2	4.46249e+06	335	37.4082	5.38916
Q9BSR8	Protein YIPF4 OS=Homo sapiens GN=YIPF4 PE=1 SV=1 - [YIPF4_HUMAN]	3.69	1	1	1	1	708400	244	27.0653	4.65283
O75044	SLIT-ROBO Rho GTPase-activating protein 2 OS=Homo sapiens GN=SRGAP2 PE=1 SV=2 - [SRGP2_HUMAN]	1.12	2	1	1	1	2.50907e+06	1071	120.805	6.69775
Q9BVT8	Transmembrane and ubiquitin-like domain-containing protein 1 OS=Homo sapiens GN=TMUB1 PE=1 SV=1 - [TMUB1_HUMAN]	4.07	1	1	1	1	1.20269e+06	246	26.2446	5.71924
Q86WV6	Stimulator of interferon genes protein OS=Homo sapiens GN=TMEM173 PE=1 SV=1 - [STING_HUMAN]	5.8	1	2	2	2	2.60018e+06	379	42.1658	7.04932
Q16850	Lanosterol 14-alpha demethylase OS=Homo sapiens GN=CYP51A1 PE=1 SV=3 - [CP51A_HUMAN]	5.77	1	3	3	3	1.34924e+08	503	56.7695	8.52881
Q03001	Dystonin OS=Homo sapiens GN=DST PE=1 SV=4 - [DYST_HUMAN]	0.32	1	2	2	2	11782462	7570	860.127	5.24951
P09417	Dihydropteridine reductase OS=Homo sapiens GN=QDPR PE=1 SV=2 - [DHPR_HUMAN]	4.51	1	1	1	1	1.98638e+06	244	25.773	7.37158
Q8IY81	pre-rRNA processing protein FTSJ3 OS=Homo sapiens GN=FTSJ3 PE=1 SV=2 - [SPB1_HUMAN]	4.13	1	2	2	2	1.4448e+06	847	96.4992	8.39697
Q9UBW7	Zinc finger MYM-type protein 2 OS=Homo sapiens GN=ZMYM2 PE=1 SV=1 - [ZMYM2_HUMAN]	0.8	1	1	1	1	3.20564e+06	1377	154.81	6.34131
Q8N2C7	Protein unc-80 homolog OS=Homo sapiens GN=UNC80 PE=2 SV=2 - [UNC80_HUMAN]	0.4	1	1	1	1	1.21185e+06	3258	363.161	6.85889
Q96LA8	Protein arginine N-methyltransferase 6 OS=Homo sapiens GN=PRMT6 PE=1 SV=1 - [ANM6_HUMAN]	3.73	1	1	1	1	6.72724e+08	375	41.9111	5.43994
Q6PI48	Aspartate--tRNA ligase, mitochondrial OS=Homo sapiens GN=DARS2 PE=1 SV=1 - [SYDM_HUMAN]	1.4	1	1	1	1	750639	645	73.5161	8.01611
Q5T749	Keratinocyte proline-rich protein OS=Homo sapiens GN=KPRP PE=1 SV=1 - [KPRP_HUMAN]	1.04	1	1	1	1	2.35772e+06	579	64.0932	8.26514
P55010	Eukaryotic translation initiation factor 5 OS=Homo sapiens GN=EIF5 PE=1 SV=2 - [IF5_HUMAN]	4.41	1	2	2	2	607248	431	49.1918	5.57959
Q5VZB9	Doublesex- and mab-3-related transcription factor A1 OS=Homo sapiens GN=DMRTA1 PE=2 SV=1 - [DMRTA_HUMAN]	1.19	2	1	1	1	6.10504e+06	504	53.0915	8.89502
Q9P015	39S ribosomal protein L15, mitochondrial OS=Homo sapiens GN=MRPL15 PE=1 SV=1 - [RM15_HUMAN]	5.41	1	1	1	1	1.13477e+06	296	33.3989	10.0083
Q6IQ20	N-acyl-phosphatidylethanolamine-hydrolyzing phospholipase D OS=Homo sapiens GN=NAPEPLD PE=1 SV=2 - [NAPEP_HUMAN]	1.53	1	1	1	1	2.41244e+06	393	45.5665	6.06201
Q13617	Cullin-2 OS=Homo sapiens GN=CUL2 PE=1 SV=2 - [CUL2_HUMAN]	2.15	1	1	2	2	2.86753e+06	745	86.9268	6.91748
O95714	E3 ubiquitin-protein ligase HERC2 OS=Homo sapiens GN=HERC2 PE=1 SV=2 - [HERC2_HUMAN]	0.14	1	1	1	1	4.72481e+06	4834	526.895	6.27783
P81605	Dermcidin OS=Homo sapiens GN=DCD PE=1 SV=2 - [DCD_HUMAN]	10	1	1	1	1	5.61768e+06	110	11.2768	6.53662
P51151	Ras-related protein Rab-9A OS=Homo sapiens GN=RAB9A PE=1 SV=1 - [RAB9A_HUMAN]	6.97	1	1	1	1	2.15483e+06	201	22.8232	5.46533
P11166	Solute carrier family 2, facilitated glucose transporter member 1 OS=Homo sapiens GN=SLC2A1 PE=1 SV=2 - [GTR1_HUMAN]	2.85	1	1	2	2	1.54411e+06	492	54.0485	8.71924
Q9Y4W6	AFG3-like protein 2 OS=Homo sapiens GN=AFG3L2 PE=1 SV=2 - [AFG32_HUMAN]	1.25	1	1	1	1	1.69087e+06	797	88.5282	8.66064
O95169	NADH dehydrogenase [ubiquinone] 1 beta subcomplex subunit 8, mitochondrial OS=Homo sapiens GN=NDUFB8 PE=1 SV=1 - [NDUB8_HUMAN]	4.84	1	1	1	1	945506	186	21.7514	6.80029
Q14728	Major facilitator superfamily domain-containing protein 10 OS=Homo sapiens GN=MFSD10 PE=2 SV=1 - [MFS10_HUMAN]	2.86	1	1	1	1	664016	455	48.3079	9.59814
Q17R98	Zinc finger protein 827 OS=Homo sapiens GN=ZNF827 PE=2 SV=1 - [ZN827_HUMAN]	0.74	1	1	1	1	70223557	1081	119.09	6.88818
Q96S97	Myeloid-associated differentiation marker OS=Homo sapiens GN=MYADM PE=1 SV=2 - [MYADM_HUMAN]	1.86	1	1	1	1	3.66355e+06	322	35.2503	8.14795
Q99720	Sigma non-opioid intracellular receptor 1 OS=Homo sapiens GN=SIGMAR1 PE=1 SV=1 - [SGMR1_HUMAN]	3.59	1	1	1	1	6.05679e+06	223	25.1118	5.96045
Q9UBB5	Methyl-CpG-binding domain protein 2 OS=Homo sapiens GN=MBD2 PE=1 SV=1 - [MBD2_HUMAN]	2.43	1	1	1	1	2.53792e+06	411	43.2279	10.0376
O75844	CAAX prenyl protease 1 homolog OS=Homo sapiens GN=ZMPSTE24 PE=1 SV=2 - [FACE1_HUMAN]	1.68	1	1	1	1	5.73867e+06	475	54.7775	7.48877
P62877	E3 ubiquitin-protein ligase RBX1 OS=Homo sapiens GN=RBX1 PE=1 SV=1 - [RBX1_HUMAN]	5.56	1	1	1	1	3.68178e+06	108	12.2657	6.96143
Q9NZJ7	Mitochondrial carrier homolog 1 OS=Homo sapiens GN=MTCH1 PE=1 SV=1 - [MTCH1_HUMAN]	2.06	1	1	1	1	2.7402e+06	389	41.5173	9.31982
Q9UKX5	Integrin alpha-11 OS=Homo sapiens GN=ITGA11 PE=1 SV=2 - [ITA11_HUMAN]	1.01	1	1	1	1	1.47842e+06	1188	133.386	6.69775
P21283	V-type proton ATPase subunit C 1 OS=Homo sapiens GN=ATP6V1C1 PE=1 SV=4 - [VATC1_HUMAN]	6.02	1	2	2	2	1.3133e+06	382	43.914	7.45947
P29218	Inositol monophosphatase 1 OS=Homo sapiens GN=IMPA1 PE=1 SV=1 - [IMPA1_HUMAN]	3.97	1	1	1	1	2.12565e+06	277	30.1692	5.26221
P40763	Signal transducer and activator of transcription 3 OS=Homo sapiens GN=STAT3 PE=1 SV=2 - [STAT3_HUMAN]	1.82	1	1	1	1	1.93427e+06	770	88.0114	6.30322
O94855	Protein transport protein Sec24D OS=Homo sapiens GN=SEC24D PE=1 SV=2 - [SC24D_HUMAN]	2.42	1	2	2	2	1.98207e+06	1032	112.936	7.25439
P05107	Integrin beta-2 OS=Homo sapiens GN=ITGB2 PE=1 SV=2 - [ITB2_HUMAN]	0.91	1	1	1	1	1.57993e+06	769	84.7261	6.94678
P35052	Glypican-1 OS=Homo sapiens GN=GPC1 PE=1 SV=2 - [GPC1_HUMAN]	2.51	1	1	1	1	2.47236e+06	558	61.641	7.29834
O75340	Programmed cell death protein 6 OS=Homo sapiens GN=PDCD6 PE=1 SV=1 - [PDCD6_HUMAN]	6.81	1	1	1	1	1.96737e+06	191	21.8548	5.40186
Q96KG9	N-terminal kinase-like protein OS=Homo sapiens GN=SCYL1 PE=1 SV=1 - [NTKL_HUMAN]	1.24	1	1	1	1	2.01811e+06	808	89.5752	6.30322
Q16099	Glutamate receptor ionotropic, kainate 4 OS=Homo sapiens GN=GRIK4 PE=2 SV=2 - [GRIK4_HUMAN]	0.63	1	1	1	1	2.10598e+06	956	107.176	6.72705
O75794	Cell division cycle protein 123 homolog OS=Homo sapiens GN=CDC123 PE=1 SV=1 - [CD123_HUMAN]	1.79	1	1	1	1	1.53533e+07	336	39.1102	4.80518
Q9Y371	Endophilin-B1 OS=Homo sapiens GN=SH3GLB1 PE=1 SV=1 - [SHLB1_HUMAN]	2.19	1	1	1	1	1.8591e+06	365	40.7708	6.03662
Q16563	Synaptophysin-like protein 1 OS=Homo sapiens GN=SYPL1 PE=1 SV=1 - [SYPL1_HUMAN]	4.25	1	1	1	1	3.91528e+06	259	28.5467	8.42627
P22102	Trifunctional purine biosynthetic protein adenosine-3 OS=Homo sapiens GN=GART PE=1 SV=1 - [PUR2_HUMAN]	2.38	1	2	2	2	842419	1010	107.699	6.69775
Q8WZ74	Cortactin-binding protein 2 OS=Homo sapiens GN=CTTNBP2 PE=1 SV=1 - [CTTB2_HUMAN]	0.54	1	1	1	1	8.95138e+07	1663	180.938	7.92822
Q8N4U5	T-complex protein 11-like protein 2 OS=Homo sapiens GN=TCP11L2 PE=2 SV=1 - [T11L2_HUMAN]	1.16	2	1	1	1	4.0309e+06	519	58.0545	4.95752
Q9NT62	Ubiquitin-like-conjugating enzyme ATG3 OS=Homo sapiens GN=ATG3 PE=1 SV=1 - [ATG3_HUMAN]	4.14	1	1	1	1	1.6008e+06	314	35.8415	4.7417
Q02742	Beta-1,3-galactosyl-O-glycosyl-glycoprotein beta-1,6-N-acetylglucosaminyltransferase OS=Homo sapiens GN=GCNT1 PE=1 SV=2 - [GCNT1_HUMAN]	2.8	1	1	1	1	1.38526e+07	428	49.7665	8.41162
Q13242	Serine/arginine-rich splicing factor 9 OS=Homo sapiens GN=SRSF9 PE=1 SV=1 - [SRSF9_HUMAN]	4.98	1	1	1	1	3.05219e+06	221	25.5264	8.646
Q16576	Histone-binding protein RBBP7 OS=Homo sapiens GN=RBBP7 PE=1 SV=1 - [RBBP7_HUMAN]	4	2	2	2	2	3.27132e+06	425	47.7902	5.04639
Q7RTS9	Dymeclin OS=Homo sapiens GN=DYM PE=1 SV=1 - [DYM_HUMAN]	1.49	1	1	1	1	941878	669	75.887	5.85889
Q06265	Exosome complex component RRP45 OS=Homo sapiens GN=EXOSC9 PE=1 SV=3 - [EXOS9_HUMAN]	2.51	1	1	1	1	2.07714e+06	439	48.9181	5.2876
Q8N6T3	ADP-ribosylation factor GTPase-activating protein 1 OS=Homo sapiens GN=ARFGAP1 PE=1 SV=2 - [ARFG1_HUMAN]	3.69	1	1	1	1	2.37172e+06	406	44.6403	5.65576
O14925	Mitochondrial import inner membrane translocase subunit Tim23 OS=Homo sapiens GN=TIMM23 PE=1 SV=1 - [TIM23_HUMAN]	8.13	2	1	1	1	891600	209	21.929	8.60205
Q9NWB6	Arginine and glutamate-rich protein 1 OS=Homo sapiens GN=ARGLU1 PE=1 SV=1 - [ARGL1_HUMAN]	2.93	1	1	1	1	2.81181e+06	273	33.1968	10.3452
O60684	Importin subunit alpha-7 OS=Homo sapiens GN=KPNA6 PE=1 SV=1 - [IMA7_HUMAN]	1.12	2	1	1	1	2.01852e+06	536	59.9915	4.98291
Q00005	Serine/threonine-protein phosphatase 2A 55 kDa regulatory subunit B beta isoform OS=Homo sapiens GN=PPP2R2B PE=1 SV=1 - [2ABB_HUMAN]	3.16	3	1	1	1	321074	443	51.6776	6.44287
Q9Y2T4	Serine/threonine-protein phosphatase 2A 55 kDa regulatory subunit B gamma isoform OS=Homo sapiens GN=PPP2R2C PE=1 SV=4 - [2ABG_HUMAN]	8.5	1	1	1	1	137216	447	51.4825	6.3667
P54619	5'-AMP-activated protein kinase subunit gamma-1 OS=Homo sapiens GN=PRKAG1 PE=1 SV=1 - [AAKG1_HUMAN]	3.32	1	1	1	1	2.53579e+06	331	37.5558	6.91748
P17174	Aspartate aminotransferase, cytoplasmic OS=Homo sapiens GN=GOT1 PE=1 SV=3 - [AATC_HUMAN]	4.84	1	1	1	1	1.63496e+06	413	46.2185	7.00537
Q7Z5R6	Amyloid beta A4 precursor protein-binding family B member 1-interacting protein OS=Homo sapiens GN=APBB1IP PE=1 SV=1 - [AB1IP_HUMAN]	1.35	1	1	1	1	1.19885e+06	666	73.1368	5.59229
P78363	Retinal-specific ATP-binding cassette transporter OS=Homo sapiens GN=ABCA4 PE=1 SV=3 - [ABCA4_HUMAN]	0.84	1	1	1	1	1.52151e+07	2273	255.78	6.29053
Q86UQ4	ATP-binding cassette sub-family A member 13 OS=Homo sapiens GN=ABCA13 PE=2 SV=3 - [ABCAD_HUMAN]	0.42	1	1	1	1		5058	575.791	6.45557
Q8N2K0	Monoacylglycerol lipase ABHD12 OS=Homo sapiens GN=ABHD12 PE=1 SV=2 - [ABD12_HUMAN]	4.27	1	1	1	1	2.62736e+06	398	45.0682	8.646
Q8N0Z2	Actin-binding Rho-activating protein OS=Homo sapiens GN=ABRA PE=2 SV=1 - [ABRA_HUMAN]	2.89	1	1	1	1	6.37936e+06	381	43.0907	8.54346
O00400	Acetyl-coenzyme A transporter 1 OS=Homo sapiens GN=SLC33A1 PE=1 SV=1 - [ACATN_HUMAN]	2.37	1	1	1	1	1.10376e+06	549	60.8698	7.32764
Q9UKV3	Apoptotic chromatin condensation inducer in the nucleus OS=Homo sapiens GN=ACIN1 PE=1 SV=2 - [ACINU_HUMAN]	1.86	1	1	1	1		1341	151.771	6.43018
P21399	Cytoplasmic aconitate hydratase OS=Homo sapiens GN=ACO1 PE=1 SV=3 - [ACOC_HUMAN]	6.64	1	3	3	3	3.38563e+06	889	98.3366	6.68311
Q96CM8	Acyl-CoA synthetase family member 2, mitochondrial OS=Homo sapiens GN=ACSF2 PE=1 SV=2 - [ACSF2_HUMAN]	4.72	1	1	1	1	2.68312e+06	615	68.0808	7.54736
P18825	Alpha-2C adrenergic receptor OS=Homo sapiens GN=ADRA2C PE=2 SV=2 - [ADA2C_HUMAN]	5.63	1	1	1	1		462	49.4907	10.3013
P55263	Adenosine kinase OS=Homo sapiens GN=ADK PE=1 SV=2 - [ADK_HUMAN]	5.52	1	1	1	1	781738	362	40.5197	6.69775
Q16186	Proteasomal ubiquitin receptor ADRM1 OS=Homo sapiens GN=ADRM1 PE=1 SV=2 - [ADRM1_HUMAN]	1.47	1	1	1	1		407	42.1268	5.07178
O95394	Phosphoacetylglucosamine mutase OS=Homo sapiens GN=PGM3 PE=1 SV=1 - [AGM1_HUMAN]	1.29	1	1	1	1	1.86752e+06	542	59.8143	6.25244
O95433	Activator of 90 kDa heat shock protein ATPase homolog 1 OS=Homo sapiens GN=AHSA1 PE=1 SV=1 - [AHSA1_HUMAN]	6.51	1	1	1	1	1.34887e+06	338	38.2503	5.52881
Q9BRQ8	Apoptosis-inducing factor 2 OS=Homo sapiens GN=AIFM2 PE=1 SV=1 - [AIFM2_HUMAN]	3.49	1	1	1	1	1.77467e+06	373	40.5013	9.11475
Q02952	A-kinase anchor protein 12 OS=Homo sapiens GN=AKAP12 PE=1 SV=4 - [AKA12_HUMAN]	1.63	1	1	1	1	1.66884e+07	1782	191.367	4.41162
Q9H553	Alpha-1,3/1,6-mannosyltransferase ALG2 OS=Homo sapiens GN=ALG2 PE=1 SV=1 - [ALG2_HUMAN]	6.25	1	1	1	1		416	47.0613	7.04932
Q9H4A4	Aminopeptidase B OS=Homo sapiens GN=RNPEP PE=1 SV=2 - [AMPB_HUMAN]	3.08	1	1	1	1	2.77105e+06	650	72.5495	5.74463
P23109	AMP deaminase 1 OS=Homo sapiens GN=AMPD1 PE=1 SV=2 - [AMPD1_HUMAN]	5.64	1	2	2	2	1.44636e+06	780	90.1611	6.99072
O15123	Angiopoietin-2 OS=Homo sapiens GN=ANGPT2 PE=1 SV=1 - [ANGP2_HUMAN]	4.64	1	1	1	1		496	56.8829	5.57959
Q8IWZ3	Ankyrin repeat and KH domain-containing protein 1 OS=Homo sapiens GN=ANKHD1 PE=1 SV=1 - [ANKH1_HUMAN]	1.02	1	1	1	1		2542	269.291	5.73193
Q4KMQ2	Anoctamin-6 OS=Homo sapiens GN=ANO6 PE=1 SV=2 - [ANO6_HUMAN]	2.42	1	1	1	1	1.59214e+06	910	106.096	7.76709
Q9BXS5	AP-1 complex subunit mu-1 OS=Homo sapiens GN=AP1M1 PE=1 SV=3 - [AP1M1_HUMAN]	6.62	2	2	2	2	1.89648e+06	423	48.5561	7.29834
Q7Z6R9	Transcription factor AP-2-delta OS=Homo sapiens GN=TFAP2D PE=2 SV=1 - [AP2D_HUMAN]	3.32	1	1	1	1	1.80359e+07	452	49.5469	8.1626
Q6UXV4	MICOS complex subunit MIC27 OS=Homo sapiens GN=APOOL PE=1 SV=1 - [MIC27_HUMAN]	4.48	1	1	1	1		268	29.1403	9.5249
P53367	Arfaptin-1 OS=Homo sapiens GN=ARFIP1 PE=1 SV=2 - [ARFP1_HUMAN]	2.68	1	1	1	1	12836091	373	41.7126	6.69775
Q9Y4B4	Helicase ARIP4 OS=Homo sapiens GN=RAD54L2 PE=1 SV=4 - [ARIP4_HUMAN]	1.3	1	1	1	1		1467	162.667	6.0874
P40616	ADP-ribosylation factor-like protein 1 OS=Homo sapiens GN=ARL1 PE=1 SV=1 - [ARL1_HUMAN]	12.71	1	1	1	1		181	20.4044	5.71924
P04424	Argininosuccinate lyase OS=Homo sapiens GN=ASL PE=1 SV=4 - [ARLY_HUMAN]	6.47	1	1	1	1	613156	464	51.6253	6.48096
P15289	Arylsulfatase A OS=Homo sapiens GN=ARSA PE=1 SV=3 - [ARSA_HUMAN]	8.09	1	2	2	2	824552	507	53.5537	6.07471
P15848	Arylsulfatase B OS=Homo sapiens GN=ARSB PE=1 SV=1 - [ARSB_HUMAN]	1.31	1	1	1	1	1.20927e+06	533	59.6494	8.20654
Q9H1I8	Activating signal cointegrator 1 complex subunit 2 OS=Homo sapiens GN=ASCC2 PE=1 SV=3 - [ASCC2_HUMAN]	3.43	1	1	1	1	765115	757	86.3063	5.16064
Q96KQ4	Apoptosis-stimulating of p53 protein 1 OS=Homo sapiens GN=PPP1R13B PE=1 SV=3 - [ASPP1_HUMAN]	1.01	1	1	1	1	7.98407e+06	1090	119.492	6.75635
Q8IXJ9	Putative Polycomb group protein ASXL1 OS=Homo sapiens GN=ASXL1 PE=1 SV=3 - [ASXL1_HUMAN]	1.75	1	1	1	1	1.78031e+07	1541	165.345	6.21436
Q2TAZ0	Autophagy-related protein 2 homolog A OS=Homo sapiens GN=ATG2A PE=1 SV=3 - [ATG2A_HUMAN]	1.14	1	1	1	1		1938	212.726	5.88428
Q99766	ATP synthase subunit s, mitochondrial OS=Homo sapiens GN=ATP5S PE=1 SV=3 - [ATP5S_HUMAN]	7.44	1	1	1	1	1.27483e+06	215	24.8496	7.56201
Q9P281	BAH and coiled-coil domain-containing protein 1 OS=Homo sapiens GN=BAHCC1 PE=2 SV=3 - [BAHC1_HUMAN]	0.61	1	1	1	2		2608	276.76	8.80713
P51572	B-cell receptor-associated protein 31 OS=Homo sapiens GN=BCAP31 PE=1 SV=3 - [BAP31_HUMAN]	14.23	1	2	2	2	5.69e+06	246	27.974	8.44092
Q8TAM1	Bardet-Biedl syndrome 10 protein OS=Homo sapiens GN=BBS10 PE=1 SV=2 - [BBS10_HUMAN]	3.04	1	1	1	2		723	80.7853	7.76709
Q8NDZ0	BEN domain-containing protein 2 OS=Homo sapiens GN=BEND2 PE=2 SV=2 - [BEND2_HUMAN]	2.75	1	1	1	1		799	87.8632	5.41455
Q6UXY1	Brain-specific angiogenesis inhibitor 1-associated protein 2-like protein 2 OS=Homo sapiens GN=BAIAP2L2 PE=1 SV=1 - [BI2L2_HUMAN]	7.94	1	1	1	1		529	58.9496	9.51025
Q13867	Bleomycin hydrolase OS=Homo sapiens GN=BLMH PE=1 SV=1 - [BLMH_HUMAN]	2.64	1	1	1	1	2.45127e+06	455	52.528	6.26514
Q9NSY1	BMP-2-inducible protein kinase OS=Homo sapiens GN=BMP2K PE=1 SV=2 - [BMP2K_HUMAN]	1.89	1	1	1	1		1161	129.091	6.50732
O95696	Bromodomain-containing protein 1 OS=Homo sapiens GN=BRD1 PE=1 SV=1 - [BRD1_HUMAN]	3.59	1	1	1	1		1058	119.444	8.60205
Q96NH3	Protein broad-minded OS=Homo sapiens GN=TBC1D32 PE=2 SV=4 - [BROMI_HUMAN]	2.15	1	1	1	1		1257	144.663	6.7417
P20290	Transcription factor BTF3 OS=Homo sapiens GN=BTF3 PE=1 SV=1 - [BTF3_HUMAN]	12.14	1	1	1	1	8.96571e+06	206	22.1544	9.37842
Q69YN2	CWF19-like protein 1 OS=Homo sapiens GN=CWF19L1 PE=1 SV=2 - [C19L1_HUMAN]	5.95	1	1	1	1		538	60.5808	7.23975
Q5SNV9	Uncharacterized protein C1orf167 OS=Homo sapiens GN=C1orf167 PE=2 SV=2 - [CA167_HUMAN]	0.95	1	1	1	1	4.17443e+06	1468	162.321	10.6968
P55285	Cadherin-6 OS=Homo sapiens GN=CDH6 PE=1 SV=1 - [CADH6_HUMAN]	1.39	1	1	1	1		790	88.2542	4.93213
P20807	Calpain-3 OS=Homo sapiens GN=CAPN3 PE=1 SV=2 - [CAN3_HUMAN]	2.31	1	1	1	1	2.40186e+06	821	94.1936	6.17627
Q6ZVT6	Uncharacterized protein C3orf67 OS=Homo sapiens GN=C3orf67 PE=2 SV=2 - [CC067_HUMAN]	3.48	1	1	1	1	362902	689	76.2241	5.21143
Q8IYT3	Coiled-coil domain-containing protein 170 OS=Homo sapiens GN=CCDC170 PE=2 SV=3 - [CC170_HUMAN]	1.54	1	1	1	1	538062	715	82.2257	6.63916
Q9P1Z9	Coiled-coil domain-containing protein 180 OS=Homo sapiens GN=CCDC180 PE=2 SV=2 - [CC180_HUMAN]	1.09	1	1	1	1	2.14721e+07	1646	190.979	6.03662
P20248	Cyclin-A2 OS=Homo sapiens GN=CCNA2 PE=1 SV=2 - [CCNA2_HUMAN]	4.86	1	1	1	1	1.40759e+07	432	48.5201	6.53662
P15391	B-lymphocyte antigen CD19 OS=Homo sapiens GN=CD19 PE=1 SV=6 - [CD19_HUMAN]	7.19	1	1	1	1		556	61.0899	4.98291
Q99459	Cell division cycle 5-like protein OS=Homo sapiens GN=CDC5L PE=1 SV=2 - [CDC5L_HUMAN]	2.74	1	1	1	3	1.49463e+07	802	92.1937	8.17725
Q7Z7K6	Centromere protein V OS=Homo sapiens GN=CENPV PE=1 SV=1 - [CENPV_HUMAN]	4.73	1	1	1	1	1.90202e+06	275	29.9271	9.72998
P00751	Complement factor B OS=Homo sapiens GN=CFB PE=1 SV=2 - [CFAB_HUMAN]	1.18	1	1	1	1	3.00189e+06	764	85.4785	7.06396
O14647	Chromodomain-helicase-DNA-binding protein 2 OS=Homo sapiens GN=CHD2 PE=1 SV=2 - [CHD2_HUMAN]	1.7	1	1	1	1		1828	211.214	8.104
Q9UNE7	E3 ubiquitin-protein ligase CHIP OS=Homo sapiens GN=STUB1 PE=1 SV=2 - [CHIP_HUMAN]	3.96	1	1	1	1		303	34.8342	5.87158
Q9BY43	Charged multivesicular body protein 4a OS=Homo sapiens GN=CHMP4A PE=1 SV=3 - [CHM4A_HUMAN]	6.31	1	1	1	1	1.47011e+06	222	25.0828	4.70361
Q5SQS8	Uncharacterized protein C10orf120 OS=Homo sapiens GN=C10orf120 PE=2 SV=1 - [CJ120_HUMAN]	6.57	1	1	1	1	2.21804e+06	335	39.243	9.43701
P09496	Clathrin light chain A OS=Homo sapiens GN=CLTA PE=1 SV=1 - [CLCA_HUMAN]	2.82	2	1	1	1	3.50068e+06	248	27.06	4.51318
P51795	H(+)/Cl(-) exchange transporter 5 OS=Homo sapiens GN=CLCN5 PE=1 SV=1 - [CLCN5_HUMAN]	4.96	1	1	1	1	809564	746	83.093	6.81494
Q96KA5	Cleft lip and palate transmembrane protein 1-like protein OS=Homo sapiens GN=CLPTM1L PE=1 SV=1 - [CLP1L_HUMAN]	2.42	1	1	1	1	1.99716e+06	538	62.189	8.55811
O75153	Clustered mitochondria protein homolog OS=Homo sapiens GN=CLUH PE=1 SV=2 - [CLU_HUMAN]	0.84	1	1	1	1	5.45696e+06	1309	146.577	6.12549
Q7Z624	Calmodulin-lysine N-methyltransferase OS=Homo sapiens GN=CAMKMT PE=1 SV=2 - [CMKMT_HUMAN]	4.95	1	1	1	1		323	36.1052	6.82959
Q86XI2	Condensin-2 complex subunit G2 OS=Homo sapiens GN=NCAPG2 PE=1 SV=1 - [CNDG2_HUMAN]	3.15	1	1	1	2	658647	1143	130.876	6.87354
Q99439	Calponin-2 OS=Homo sapiens GN=CNN2 PE=1 SV=4 - [CNN2_HUMAN]	5.5	1	1	1	2	3.8704e+06	309	33.6753	7.32764
A5YKK6	CCR4-NOT transcription complex subunit 1 OS=Homo sapiens GN=CNOT1 PE=1 SV=2 - [CNOT1_HUMAN]	0.72	1	1	1	1		2376	266.768	7.10791
Q12860	Contactin-1 OS=Homo sapiens GN=CNTN1 PE=1 SV=1 - [CNTN1_HUMAN]	0.98	1	1	1	1	1.44375e+07	1018	113.249	5.89697
P20908	Collagen alpha-1(V) chain OS=Homo sapiens GN=COL5A1 PE=1 SV=3 - [CO5A1_HUMAN]	1.09	1	1	1	1	1.37313e+06	1838	183.447	5.05908
Q13057	Bifunctional coenzyme A synthase OS=Homo sapiens GN=COASY PE=1 SV=4 - [COASY_HUMAN]	4.08	1	1	1	1	2.18669e+06	564	62.29	6.99072
P13942	Collagen alpha-2(XI) chain OS=Homo sapiens GN=COL11A2 PE=1 SV=5 - [COBA2_HUMAN]	1.27	1	1	1	1	1.04887e+06	1736	171.686	6.21436
Q17RW2	Collagen alpha-1(XXIV) chain OS=Homo sapiens GN=COL24A1 PE=2 SV=2 - [COOA1_HUMAN]	1.28	1	1	1	1		1714	175.388	8.26514
P20674	Cytochrome c oxidase subunit 5A, mitochondrial OS=Homo sapiens GN=COX5A PE=1 SV=2 - [COX5A_HUMAN]	4.67	1	1	1	1	1.02144e+07	150	16.7517	6.78564
Q6UX73	UPF0764 protein C16orf89 OS=Homo sapiens GN=C16orf89 PE=1 SV=2 - [CP089_HUMAN]	6.47	1	1	1	1	1.15669e+07	402	45.362	6.18896
Q9HB55	Cytochrome P450 3A43 OS=Homo sapiens GN=CYP3A43 PE=1 SV=1 - [CP343_HUMAN]	4.77	1	1	1	1		503	57.6322	8.104
Q02928	Cytochrome P450 4A11 OS=Homo sapiens GN=CYP4A11 PE=1 SV=1 - [CP4AB_HUMAN]	5.2	2	1	1	1		519	59.3099	8.76318
Q8IUH2	Protein CREG2 OS=Homo sapiens GN=CREG2 PE=1 SV=1 - [CREG2_HUMAN]	10.69	1	1	1	1		290	32.088	8.98291
Q8N9M1	Uncharacterized protein C19orf47 OS=Homo sapiens GN=C19orf47 PE=1 SV=1 - [CS047_HUMAN]	3.79	1	1	1	1	686865	422	44.7185	10.1108
Q99062	Granulocyte colony-stimulating factor receptor OS=Homo sapiens GN=CSF3R PE=1 SV=1 - [CSF3R_HUMAN]	4.19	1	1	1	5	867188	836	92.0972	6.17627
P41240	Tyrosine-protein kinase CSK OS=Homo sapiens GN=CSK PE=1 SV=1 - [CSK_HUMAN]	2.44	1	1	1	1		450	50.6717	7.06396
Q9NUD7	Uncharacterized protein C20orf96 OS=Homo sapiens GN=C20orf96 PE=2 SV=2 - [CT096_HUMAN]	6.34	1	1	1	1		363	42.8323	8.67529
O14578	Citron Rho-interacting kinase OS=Homo sapiens GN=CIT PE=1 SV=2 - [CTRO_HUMAN]	0.54	1	1	1	1	4.57164e+06	2027	231.286	6.56592
Q9HB71	Calcyclin-binding protein OS=Homo sapiens GN=CACYBP PE=1 SV=2 - [CYBP_HUMAN]	3.07	1	1	1	1	3.29278e+06	228	26.1936	8.25049
Q9NR28	Diablo homolog, mitochondrial OS=Homo sapiens GN=DIABLO PE=1 SV=1 - [DBLOH_HUMAN]	11.3	1	2	2	2	1.62402e+06	239	27.1137	5.89697
Q96JK2	DDB1- and CUL4-associated factor 5 OS=Homo sapiens GN=DCAF5 PE=1 SV=2 - [DCAF5_HUMAN]	1.91	1	1	1	1	50578.6	942	103.899	5.75732
P43146	Netrin receptor DCC OS=Homo sapiens GN=DCC PE=1 SV=2 - [DCC_HUMAN]	1.17	1	1	1	1	318947	1447	158.357	6.771
Q96C86	m7GpppX diphosphatase OS=Homo sapiens GN=DCPS PE=1 SV=2 - [DCPS_HUMAN]	5.64	1	1	1	2	1.93202e+06	337	38.585	6.37939
Q7Z4W1	L-xylulose reductase OS=Homo sapiens GN=DCXR PE=1 SV=2 - [DCXR_HUMAN]	9.43	1	1	1	2	153986	244	25.8966	8.104
Q9GZR7	ATP-dependent RNA helicase DDX24 OS=Homo sapiens GN=DDX24 PE=1 SV=1 - [DDX24_HUMAN]	1.98	1	1	1	1	1.15734e+06	859	96.2715	9.05615
Q5H9U9	Probable ATP-dependent RNA helicase DDX60-like OS=Homo sapiens GN=DDX60L PE=2 SV=2 - [DDX6L_HUMAN]	0.41	1	1	1	1		1706	197.547	8.29443
O15121	Sphingolipid delta(4)-desaturase DES1 OS=Homo sapiens GN=DEGS1 PE=1 SV=1 - [DEGS1_HUMAN]	4.95	1	1	1	1	1.28984e+06	323	37.8412	7.45947
Q7L2E3	Putative ATP-dependent RNA helicase DHX30 OS=Homo sapiens GN=DHX30 PE=1 SV=1 - [DHX30_HUMAN]	2.01	1	1	1	1	1.0671e+06	1194	133.855	8.77783
P25685	DnaJ homolog subfamily B member 1 OS=Homo sapiens GN=DNAJB1 PE=1 SV=4 - [DNJB1_HUMAN]	5.29	1	1	1	1		340	38.0204	8.63135
Q9BTV6	Diphthamide biosynthesis protein 7 OS=Homo sapiens GN=DPH7 PE=1 SV=2 - [DPH7_HUMAN]	5.97	1	1	1	1		452	50.543	6.59521
P54098	DNA polymerase subunit gamma-1 OS=Homo sapiens GN=POLG PE=1 SV=1 - [DPOG1_HUMAN]	2.82	1	1	1	2		1239	139.473	6.90283
Q9NY33	Dipeptidyl peptidase 3 OS=Homo sapiens GN=DPP3 PE=1 SV=2 - [DPP3_HUMAN]	5.97	1	2	2	2	810177	737	82.5378	5.09717
Q86TI2	Dipeptidyl peptidase 9 OS=Homo sapiens GN=DPP9 PE=1 SV=3 - [DPP9_HUMAN]	2.2	1	1	1	1		863	98.201	6.45557
P55039	Developmentally-regulated GTP-binding protein 2 OS=Homo sapiens GN=DRG2 PE=1 SV=1 - [DRG2_HUMAN]	5.49	1	1	1	1	604531	364	40.7204	8.88037
Q96IM9	DPY30 domain-containing protein 2 OS=Homo sapiens GN=DYDC2 PE=2 SV=1 - [DYDC2_HUMAN]	7.91	1	1	1	2	25760095	177	20.573	5.60498
Q6ZR08	Dynein heavy chain 12, axonemal OS=Homo sapiens GN=DNAH12 PE=2 SV=2 - [DYH12_HUMAN]	0.74	1	1	1	1	307608	3092	356.713	6.18896
Q8TE73	Dynein heavy chain 5, axonemal OS=Homo sapiens GN=DNAH5 PE=1 SV=3 - [DYH5_HUMAN]	0.52	1	1	1	1	8.14753e+06	4624	528.684	6.1001
O60344	Endothelin-converting enzyme 2 OS=Homo sapiens GN=ECE2 PE=1 SV=4 - [ECE2_HUMAN]	2.27	1	1	1	1	401719	883	99.7104	5.09717
Q9NTX5	Ethylmalonyl-CoA decarboxylase OS=Homo sapiens GN=ECHDC1 PE=1 SV=2 - [ECHD1_HUMAN]	4.89	1	1	1	1	1.48172e+06	307	33.6765	8.20654
Q9H223	EH domain-containing protein 4 OS=Homo sapiens GN=EHD4 PE=1 SV=1 - [EHD4_HUMAN]	5.36	1	2	2	2	2.83078e+06	541	61.1365	6.75635
Q9NR50	Translation initiation factor eIF-2B subunit gamma OS=Homo sapiens GN=EIF2B3 PE=1 SV=1 - [EI2BG_HUMAN]	4.2	1	1	1	1		452	50.208	6.46826
Q9BY44	Eukaryotic translation initiation factor 2A OS=Homo sapiens GN=EIF2A PE=1 SV=3 - [EIF2A_HUMAN]	5.3	1	2	2	2	2.95783e+06	585	64.9492	8.86572
Q15369	Transcription elongation factor B polypeptide 1 OS=Homo sapiens GN=TCEB1 PE=1 SV=1 - [ELOC_HUMAN]	10.71	1	1	1	1	9.73794e+06	112	12.465	4.77979
Q9H9T3	Elongator complex protein 3 OS=Homo sapiens GN=ELP3 PE=1 SV=2 - [ELP3_HUMAN]	4.94	1	1	1	1		547	62.2191	8.88037
Q9HC35	Echinoderm microtubule-associated protein-like 4 OS=Homo sapiens GN=EML4 PE=1 SV=3 - [EMAL4_HUMAN]	0.92	1	1	1	1	1.99621e+06	981	108.848	6.40479
Q6ZMW3	Echinoderm microtubule-associated protein-like 6 OS=Homo sapiens GN=EML6 PE=2 SV=2 - [EMAL6_HUMAN]	1.07	1	1	1	1	1.6156e+07	1958	217.761	7.44482
Q9P0I2	ER membrane protein complex subunit 3 OS=Homo sapiens GN=EMC3 PE=1 SV=3 - [EMC3_HUMAN]	6.9	1	1	1	1	899199	261	29.9324	6.81494
Q9HCE0	Ectopic P granules protein 5 homolog OS=Homo sapiens GN=EPG5 PE=2 SV=2 - [EPG5_HUMAN]	1.47	1	1	1	1		2579	292.293	6.43018
P29323	Ephrin type-B receptor 2 OS=Homo sapiens GN=EPHB2 PE=1 SV=5 - [EPHB2_HUMAN]	1.99	1	1	1	1	3.55889e+06	1055	117.417	6.55127
Q9Y6I3	Epsin-1 OS=Homo sapiens GN=EPN1 PE=1 SV=2 - [EPN1_HUMAN]	1.74	1	1	1	1	1.93772e+06	576	60.2557	4.83057
Q9NZ08	Endoplasmic reticulum aminopeptidase 1 OS=Homo sapiens GN=ERAP1 PE=1 SV=3 - [ERAP1_HUMAN]	3.72	1	2	2	2	1.73455e+06	941	107.166	6.45557
Q96RQ1	Endoplasmic reticulum-Golgi intermediate compartment protein 2 OS=Homo sapiens GN=ERGIC2 PE=1 SV=2 - [ERGI2_HUMAN]	5.84	1	1	1	1	576719	377	42.5215	6.771
P10768	S-formylglutathione hydrolase OS=Homo sapiens GN=ESD PE=1 SV=2 - [ESTD_HUMAN]	8.16	1	1	1	1	2.66393e+06	282	31.4425	7.02002
Q16134	Electron transfer flavoprotein-ubiquinone oxidoreductase, mitochondrial OS=Homo sapiens GN=ETFDH PE=1 SV=2 - [ETFD_HUMAN]	3.4	1	1	1	1	926616	617	68.4519	7.54736
Q96A65	Exocyst complex component 4 OS=Homo sapiens GN=EXOC4 PE=1 SV=1 - [EXOC4_HUMAN]	3.39	1	2	2	2	1.04492e+06	974	110.429	6.49365
Q16394	Exostosin-1 OS=Homo sapiens GN=EXT1 PE=1 SV=2 - [EXT1_HUMAN]	3.08	1	1	1	1	3.79359e+06	746	86.1998	9.0415
Q9Y4C2	Protein FAM115A OS=Homo sapiens GN=FAM115A PE=1 SV=3 - [F115A_HUMAN]	2.82	1	1	1	1	556968	921	102.061	6.53662
A6NE01	Protein FAM186A OS=Homo sapiens GN=FAM186A PE=2 SV=3 - [F186A_HUMAN]	0.77	1	1	1	1	1.14783e+07	2351	262.595	8.60205
Q8WU58	Protein FAM222B OS=Homo sapiens GN=FAM222B PE=2 SV=1 - [F222B_HUMAN]	3.91	1	1	1	1		562	59.6142	9.23193
Q96M60	Protein FAM227B OS=Homo sapiens GN=FAM227B PE=2 SV=2 - [F227B_HUMAN]	1.77	1	1	1	1	288779373	508	59.9176	8.89502
P00742	Coagulation factor X OS=Homo sapiens GN=F10 PE=1 SV=2 - [FA10_HUMAN]	2.25	1	1	1	1	2.20395e+06	488	54.6965	5.93506
Q8NBR6	Protein FAM63B OS=Homo sapiens GN=FAM63B PE=1 SV=2 - [FA63B_HUMAN]	4.35	1	1	1	1	289598	621	67.0645	4.51318
Q8N5H3	Protein FAM89B OS=Homo sapiens GN=FAM89B PE=1 SV=2 - [FA89B_HUMAN]	11.11	1	1	1	1		189	20.1349	5.33838
Q14517	Protocadherin Fat 1 OS=Homo sapiens GN=FAT1 PE=1 SV=2 - [FAT1_HUMAN]	0.98	1	1	1	1	110202	4588	505.958	4.99561
P23142	Fibulin-1 OS=Homo sapiens GN=FBLN1 PE=1 SV=4 - [FBLN1_HUMAN]	1	1	1	1	1	1.31268e+06	703	77.1624	5.22412
P98095	Fibulin-2 OS=Homo sapiens GN=FBLN2 PE=1 SV=2 - [FBLN2_HUMAN]	1.52	1	1	1	1	1.71357e+06	1184	126.489	4.81787
P35555	Fibrillin-1 OS=Homo sapiens GN=FBN1 PE=1 SV=3 - [FBN1_HUMAN]	0.24	2	1	1	1	1.24929e+06	2871	312.022	4.93213
Q8TB52	F-box only protein 30 OS=Homo sapiens GN=FBXO30 PE=1 SV=3 - [FBX30_HUMAN]	1.61	1	1	1	1		745	82.2508	5.40186
P37268	Squalene synthase OS=Homo sapiens GN=FDFT1 PE=1 SV=1 - [FDFT_HUMAN]	4.32	1	1	1	1		417	48.0842	6.53662
A0PJY2	Fez family zinc finger protein 1 OS=Homo sapiens GN=FEZF1 PE=2 SV=1 - [FEZF1_HUMAN]	5.26	1	1	1	1		475	52.0043	9.5249
Q9NYL4	Peptidyl-prolyl cis-trans isomerase FKBP11 OS=Homo sapiens GN=FKBP11 PE=1 SV=1 - [FKB11_HUMAN]	5.47	1	1	1	1	8.63046e+06	201	22.1663	9.39307
P49354	Protein farnesyltransferase/geranylgeranyltransferase type-1 subunit alpha OS=Homo sapiens GN=FNTA PE=1 SV=1 - [FNTA_HUMAN]	9.5	1	2	2	2	1.22593e+06	379	44.3811	5.08447
A6ND01	Sperm-egg fusion protein Juno OS=Homo sapiens GN=IZUMO1R PE=1 SV=3 - [JUNO_HUMAN]	12.4	1	1	1	1	369925	250	28.6525	6.26514
A0AVI2	Fer-1-like protein 5 OS=Homo sapiens GN=FER1L5 PE=2 SV=2 - [FR1L5_HUMAN]	1.19	1	1	1	1		2093	241.808	7.95752
Q9BZ01	Protein FRG1B OS=Homo sapiens GN=FRG1B PE=2 SV=1 - [FRG1B_HUMAN]	17.58	1	1	1	1		182	20.7485	7.41553
P02794	Ferritin heavy chain OS=Homo sapiens GN=FTH1 PE=1 SV=2 - [FRIH_HUMAN]	5.46	1	1	1	1	2.88914e+06	183	21.2123	5.5542
Q5SYB0	FERM and PDZ domain-containing protein 1 OS=Homo sapiens GN=FRMPD1 PE=1 SV=1 - [FRPD1_HUMAN]	0.89	1	1	1	1	2.72689e+06	1578	173.328	5.24951
Q68CZ1	Protein fantom OS=Homo sapiens GN=RPGRIP1L PE=1 SV=2 - [FTM_HUMAN]	2.97	1	1	1	1		1315	151.107	5.35107
Q96I24	Far upstream element-binding protein 3 OS=Homo sapiens GN=FUBP3 PE=1 SV=2 - [FUBP3_HUMAN]	4.2	1	1	1	1	3.19259e+06	572	61.6022	8.38232
P04066	Tissue alpha-L-fucosidase OS=Homo sapiens GN=FUCA1 PE=1 SV=4 - [FUCO_HUMAN]	2.36	1	1	1	1	3.17442e+06	466	53.6547	6.84424
P22083	Alpha-(1,3)-fucosyltransferase 4 OS=Homo sapiens GN=FUT4 PE=1 SV=3 - [FUT4_HUMAN]	4.15	1	1	1	1		530	59.047	10.0083
Q9BQS8	FYVE and coiled-coil domain-containing protein 1 OS=Homo sapiens GN=FYCO1 PE=1 SV=3 - [FYCO1_HUMAN]	1.56	1	1	1	1	2.24804e+06	1478	166.879	4.91943
Q9Y2I7	1-phosphatidylinositol 3-phosphate 5-kinase OS=Homo sapiens GN=PIKFYVE PE=1 SV=3 - [FYV1_HUMAN]	2.29	1	2	2	2		2098	236.986	6.69775
Q13480	GRB2-associated-binding protein 1 OS=Homo sapiens GN=GAB1 PE=1 SV=2 - [GAB1_HUMAN]	1.87	1	1	1	1		694	76.5685	5.96045
Q96PS6	Putative uncharacterized protein GAFA-1 OS=Homo sapiens GN=GAFA1 PE=4 SV=1 - [GAFA1_HUMAN]	32.43	1	1	1	1	516393	74	8.41917	8.22119
Q7Z7M9	Polypeptide N-acetylgalactosaminyltransferase 5 OS=Homo sapiens GN=GALNT5 PE=1 SV=1 - [GALT5_HUMAN]	1.7	1	1	1	1	308058	940	106.199	9.46631
Q8TET4	Neutral alpha-glucosidase C OS=Homo sapiens GN=GANC PE=2 SV=3 - [GANC_HUMAN]	1.86	1	1	1	1	2.31488e+06	914	104.268	6.22705
Q9H227	Cytosolic beta-glucosidase OS=Homo sapiens GN=GBA3 PE=1 SV=2 - [GBA3_HUMAN]	4.26	1	1	1	5		469	53.6616	5.63037
P18507	Gamma-aminobutyric acid receptor subunit gamma-2 OS=Homo sapiens GN=GABRG2 PE=1 SV=2 - [GBRG2_HUMAN]	3.85	1	1	1	1	1.41409e+06	467	54.1273	8.47021
P48546	Gastric inhibitory polypeptide receptor OS=Homo sapiens GN=GIPR PE=1 SV=1 - [GIPR_HUMAN]	3.86	1	1	1	1		466	53.1227	8.77783
Q8NEA9	Putative germ cell-less protein-like 1-like OS=Homo sapiens GN=GMCL1P1 PE=1 SV=1 - [GMCLL_HUMAN]	5.51	1	1	1	1		526	60.1621	7.79639
O60547	GDP-mannose 4,6 dehydratase OS=Homo sapiens GN=GMDS PE=1 SV=1 - [GMDS_HUMAN]	2.15	1	1	1	1	1.31129e+08	372	41.9233	7.31299
P60983	Glia maturation factor beta OS=Homo sapiens GN=GMFB PE=1 SV=2 - [GMFB_HUMAN]	7.75	1	1	1	1	1.37024e+06	142	16.7025	5.2876
Q3T8J9	GON-4-like protein OS=Homo sapiens GN=GON4L PE=1 SV=1 - [GON4L_HUMAN]	1.38	1	1	1	1		2241	248.465	5.0083
Q9NPR9	Protein GPR108 OS=Homo sapiens GN=GPR108 PE=2 SV=3 - [GP108_HUMAN]	6.45	1	1	1	1		543	60.5938	8.68994
Q9HC44	Vasculin-like protein 1 OS=Homo sapiens GN=GPBP1L1 PE=1 SV=1 - [GPBL1_HUMAN]	2.74	1	1	1	1	611840	474	52.2694	6.84424
Q92643	GPI-anchor transamidase OS=Homo sapiens GN=PIGK PE=1 SV=2 - [GPI8_HUMAN]	5.57	1	1	1	1	974280	395	45.2227	6.16357
O75791	GRB2-related adapter protein 2 OS=Homo sapiens GN=GRAP2 PE=1 SV=1 - [GRAP2_HUMAN]	3.33	1	1	1	3		330	37.8857	6.94678
Q9C091	GREB1-like protein OS=Homo sapiens GN=GREB1L PE=2 SV=2 - [GRB1L_HUMAN]	1.98	1	1	1	1		1923	214.219	6.62451
P39086	Glutamate receptor ionotropic, kainate 1 OS=Homo sapiens GN=GRIK1 PE=1 SV=1 - [GRIK1_HUMAN]	1.53	1	1	1	1	1.41183e+06	918	103.914	7.07861
P48506	Glutamate--cysteine ligase catalytic subunit OS=Homo sapiens GN=GCLC PE=1 SV=2 - [GSH1_HUMAN]	1.73	1	1	1	1	2.3104e+06	637	72.7193	6.0874
P13807	Glycogen [starch] synthase, muscle OS=Homo sapiens GN=GYS1 PE=1 SV=2 - [GYS1_HUMAN]	2.99	1	1	1	1	1.4541e+06	737	83.7325	6.17627
O00219	Hyaluronan synthase 3 OS=Homo sapiens GN=HAS3 PE=1 SV=3 - [HYAS3_HUMAN]	1.27	1	1	1	1	6.76549e+06	553	62.9572	8.48486
O14929	Histone acetyltransferase type B catalytic subunit OS=Homo sapiens GN=HAT1 PE=1 SV=1 - [HAT1_HUMAN]	4.3	1	1	1	1	662488	419	49.4808	5.69385
P49019	Hydroxycarboxylic acid receptor 3 OS=Homo sapiens GN=HCAR3 PE=1 SV=3 - [HCAR3_HUMAN]	5.94	1	1	1	1	287169	387	44.449	8.77783
P42858	Huntingtin OS=Homo sapiens GN=HTT PE=1 SV=2 - [HD_HUMAN]	0.92	1	1	1	1	323575	3142	347.383	6.20166
P08397	Porphobilinogen deaminase OS=Homo sapiens GN=HMBS PE=1 SV=2 - [HEM3_HUMAN]	5.26	1	1	1	1	436231	361	39.3056	7.18115
Q5GLZ8	Probable E3 ubiquitin-protein ligase HERC4 OS=Homo sapiens GN=HERC4 PE=1 SV=1 - [HERC4_HUMAN]	1.14	1	1	1	1	798031	1057	118.487	6.18896
Q9NWW9	HRAS-like suppressor 2 OS=Homo sapiens GN=HRASLS2 PE=1 SV=1 - [HRSL2_HUMAN]	5.56	1	1	1	1	1.45105e+07	162	17.3832	9.26123
Q6YN16	Hydroxysteroid dehydrogenase-like protein 2 OS=Homo sapiens GN=HSDL2 PE=1 SV=1 - [HSDL2_HUMAN]	4.31	1	1	1	1	979686	418	45.3655	7.98682
P83110	Serine protease HTRA3 OS=Homo sapiens GN=HTRA3 PE=1 SV=2 - [HTRA3_HUMAN]	1.77	1	1	1	1		453	48.5771	7.09326
Q7Z6Z7	E3 ubiquitin-protein ligase HUWE1 OS=Homo sapiens GN=HUWE1 PE=1 SV=3 - [HUWE1_HUMAN]	0.96	1	2	2	2	998629	4374	481.589	5.22412
P09017	Homeobox protein Hox-C4 OS=Homo sapiens GN=HOXC4 PE=1 SV=2 - [HXC4_HUMAN]	9.09	1	1	1	1		264	29.7926	9.12939
Q13907	Isopentenyl-diphosphate Delta-isomerase 1 OS=Homo sapiens GN=IDI1 PE=1 SV=2 - [IDI1_HUMAN]	8.81	1	1	1	1	2.06035e+06	227	26.3025	6.34131
O60841	Eukaryotic translation initiation factor 5B OS=Homo sapiens GN=EIF5B PE=1 SV=4 - [IF2P_HUMAN]	1.72	1	1	1	1	5.09553e+06	1220	138.742	5.49072
Q13325	Interferon-induced protein with tetratricopeptide repeats 5 OS=Homo sapiens GN=IFIT5 PE=1 SV=1 - [IFIT5_HUMAN]	3.94	1	1	1	1		482	55.8116	7.40088
Q6NXR0	Interferon-inducible GTPase 5 OS=Homo sapiens GN=IRGC PE=2 SV=1 - [IIGP5_HUMAN]	2.38	1	1	1	1		463	50.2568	5.35107
Q14005	Pro-interleukin-16 OS=Homo sapiens GN=IL16 PE=1 SV=4 - [IL16_HUMAN]	1.43	1	1	1	1	4.55164e+06	1332	141.665	8.06006
P12268	Inosine-5'-monophosphate dehydrogenase 2 OS=Homo sapiens GN=IMPDH2 PE=1 SV=2 - [IMDH2_HUMAN]	5.25	1	2	2	2	2.76142e+06	514	55.7696	6.90283
Q8NI35	InaD-like protein OS=Homo sapiens GN=INADL PE=1 SV=3 - [INADL_HUMAN]	0.33	1	1	1	2		1801	196.247	4.94482
Q9ULG1	DNA helicase INO80 OS=Homo sapiens GN=INO80 PE=1 SV=2 - [INO80_HUMAN]	2.25	1	1	1	1		1556	176.643	9.49561
Q9H0H0	Integrator complex subunit 2 OS=Homo sapiens GN=INTS2 PE=1 SV=2 - [INT2_HUMAN]	1.58	1	1	1	1	2.4577e+06	1204	134.237	6.04932
O15397	Importin-8 OS=Homo sapiens GN=IPO8 PE=1 SV=2 - [IPO8_HUMAN]	2.03	1	1	1	1		1037	119.861	5.16064
Q96P70	Importin-9 OS=Homo sapiens GN=IPO9 PE=1 SV=3 - [IPO9_HUMAN]	5.86	1	3	3	3	2.12879e+06	1041	115.889	4.80518
P48050	Inward rectifier potassium channel 4 OS=Homo sapiens GN=KCNJ4 PE=1 SV=1 - [KCNJ4_HUMAN]	7.64	1	1	1	1		445	49.4678	6.21436
P26006	Integrin alpha-3 OS=Homo sapiens GN=ITGA3 PE=1 SV=5 - [ITA3_HUMAN]	0.95	1	1	1	1	767020	1051	116.538	6.771
Q8IYV9	Izumo sperm-egg fusion protein 1 OS=Homo sapiens GN=IZUMO1 PE=1 SV=2 - [IZUM1_HUMAN]	9.14	1	1	1	1		350	38.9047	6.53662
Q9Y219	Protein jagged-2 OS=Homo sapiens GN=JAG2 PE=1 SV=3 - [JAG2_HUMAN]	1.21	1	1	1	1		1238	133.277	5.8335
P23458	Tyrosine-protein kinase JAK1 OS=Homo sapiens GN=JAK1 PE=1 SV=2 - [JAK1_HUMAN]	1.3	1	1	1	1	1.50523e+06	1154	133.191	7.54736
Q13387	C-Jun-amino-terminal kinase-interacting protein 2 OS=Homo sapiens GN=MAPK8IP2 PE=1 SV=2 - [JIP2_HUMAN]	3.64	1	1	1	1	714686	824	87.9201	4.4624
Q9P2H0	Uncharacterized protein KIAA1377 OS=Homo sapiens GN=KIAA1377 PE=1 SV=3 - [K1377_HUMAN]	1.25	1	1	1	1	1.03148e+07	1117	125.793	8.76318
P00568	Adenylate kinase isoenzyme 1 OS=Homo sapiens GN=AK1 PE=1 SV=3 - [KAD1_HUMAN]	7.22	1	1	1	1	1.45975e+06	194	21.6213	8.63135
P13861	cAMP-dependent protein kinase type II-alpha regulatory subunit OS=Homo sapiens GN=PRKAR2A PE=1 SV=2 - [KAP2_HUMAN]	7.67	1	2	2	2	1.19805e+06	404	45.49	5.07178
Q8N5Z5	BTB/POZ domain-containing protein KCTD17 OS=Homo sapiens GN=KCTD17 PE=1 SV=3 - [KCD17_HUMAN]	6.54	1	1	1	1		321	35.6475	4.85596
Q8NB78	Lysine-specific histone demethylase 1B OS=Homo sapiens GN=KDM1B PE=1 SV=3 - [KDM1B_HUMAN]	1.58	1	1	1	1		822	92.0392	7.86963
Q7LBC6	Lysine-specific demethylase 3B OS=Homo sapiens GN=KDM3B PE=1 SV=2 - [KDM3B_HUMAN]	0.68	1	1	1	1	899157	1761	191.461	7.18115
Q2TAC6	Kinesin-like protein KIF19 OS=Homo sapiens GN=KIF19 PE=2 SV=2 - [KIF19_HUMAN]	3.91	1	1	1	1		998	111.264	8.68994
Q02241	Kinesin-like protein KIF23 OS=Homo sapiens GN=KIF23 PE=1 SV=3 - [KIF23_HUMAN]	3.33	1	1	1	2		960	109.99	8.51416
O15066	Kinesin-like protein KIF3B OS=Homo sapiens GN=KIF3B PE=1 SV=1 - [KIF3B_HUMAN]	3.08	1	1	1	1		747	85.0728	7.69385
O95239	Chromosome-associated kinesin KIF4A OS=Homo sapiens GN=KIF4A PE=1 SV=3 - [KIF4A_HUMAN]	2.19	1	1	1	1		1232	139.794	6.26514
Q96J84	Kin of IRRE-like protein 1 OS=Homo sapiens GN=KIRREL PE=1 SV=2 - [KIRR1_HUMAN]	2.38	1	1	1	1	486446	757	83.4838	5.73193
Q53GT1	Kelch-like protein 22 OS=Homo sapiens GN=KLHL22 PE=1 SV=2 - [KLH22_HUMAN]	4.1	1	1	1	1		634	71.6212	5.49072
Q2TBA0	Kelch-like protein 40 OS=Homo sapiens GN=KLHL40 PE=1 SV=2 - [KLH40_HUMAN]	6.12	1	1	1	1	786924	621	69.213	5.2749
Q9UMN6	Histone-lysine N-methyltransferase 2B OS=Homo sapiens GN=KMT2B PE=1 SV=1 - [KMT2B_HUMAN]	0.41	1	1	1	1	966256	2715	293.33	8.22119
Q53H82	Beta-lactamase-like protein 2 OS=Homo sapiens GN=LACTB2 PE=1 SV=2 - [LACB2_HUMAN]	5.21	1	1	1	1	439063	288	32.7849	6.80029
P07942	Laminin subunit beta-1 OS=Homo sapiens GN=LAMB1 PE=1 SV=2 - [LAMB1_HUMAN]	1.23	1	1	1	1	664032	1786	197.909	4.94482
P55268	Laminin subunit beta-2 OS=Homo sapiens GN=LAMB2 PE=1 SV=2 - [LAMB2_HUMAN]	0.83	1	1	1	1	1.93448e+06	1798	195.854	6.52197
Q13751	Laminin subunit beta-3 OS=Homo sapiens GN=LAMB3 PE=1 SV=1 - [LAMB3_HUMAN]	1.88	1	1	1	1		1172	129.489	7.21045
Q659C4	La-related protein 1B OS=Homo sapiens GN=LARP1B PE=1 SV=2 - [LAR1B_HUMAN]	1.53	2	1	1	1	1.70038e+06	914	105.257	7.60596
Q71RC2	La-related protein 4 OS=Homo sapiens GN=LARP4 PE=1 SV=3 - [LARP4_HUMAN]	1.8	1	1	1	1	359946	724	80.5458	6.60986
Q14739	Lamin-B receptor OS=Homo sapiens GN=LBR PE=1 SV=2 - [LBR_HUMAN]	3.09	1	1	1	1	1.01287e+06	615	70.658	9.36377
P17931	Galectin-3 OS=Homo sapiens GN=LGALS3 PE=1 SV=5 - [LEG3_HUMAN]	4.4	1	1	1	1	2.06829e+07	250	26.1361	8.55811
Q99538	Legumain OS=Homo sapiens GN=LGMN PE=1 SV=1 - [LGMN_HUMAN]	3.93	1	1	1	1	531639	433	49.3794	6.55127
O43766	Lipoyl synthase, mitochondrial OS=Homo sapiens GN=LIAS PE=1 SV=3 - [LIAS_HUMAN]	10.48	1	1	1	1		372	41.8844	8.5874
Q6MZP7	Protein lin-54 homolog OS=Homo sapiens GN=LIN54 PE=1 SV=3 - [LIN54_HUMAN]	1.34	1	1	1	1	6.90587e+06	749	79.4441	9.01221
Q9Y4K0	Lysyl oxidase homolog 2 OS=Homo sapiens GN=LOXL2 PE=1 SV=1 - [LOXL2_HUMAN]	4.78	1	3	3	3	1.61683e+06	774	86.6683	6.37939
Q15345	Leucine-rich repeat-containing protein 41 OS=Homo sapiens GN=LRRC41 PE=1 SV=3 - [LRC41_HUMAN]	1.23	1	1	1	1	4.49531e+06	812	88.5935	8.38232
Q14114	Low-density lipoprotein receptor-related protein 8 OS=Homo sapiens GN=LRP8 PE=1 SV=4 - [LRP8_HUMAN]	2.18	1	1	1	2	769976617	963	105.565	5.04639
Q9BYS8	Leucine-rich repeat-containing protein 2 OS=Homo sapiens GN=LRRC2 PE=2 SV=2 - [LRRC2_HUMAN]	6.2	1	1	1	1	6.61048e+06	371	42.9162	6.1001
Q32MZ4	Leucine-rich repeat flightless-interacting protein 1 OS=Homo sapiens GN=LRRFIP1 PE=1 SV=2 - [LRRF1_HUMAN]	1.73	1	1	1	1		808	89.1987	4.65283
Q9NPC1	Leukotriene B4 receptor 2 OS=Homo sapiens GN=LTB4R2 PE=1 SV=1 - [LT4R2_HUMAN]	9.25	1	1	1	2		389	41.4983	10.9897
P48163	NADP-dependent malic enzyme OS=Homo sapiens GN=ME1 PE=1 SV=1 - [MAOX_HUMAN]	3.67	1	1	1	1	1.23355e+06	572	64.1091	6.12549
Q96L34	MAP/microtubule affinity-regulating kinase 4 OS=Homo sapiens GN=MARK4 PE=1 SV=1 - [MARK4_HUMAN]	2.53	4	1	1	1		752	82.4684	9.65674
Q9NZL9	Methionine adenosyltransferase 2 subunit beta OS=Homo sapiens GN=MAT2B PE=1 SV=1 - [MAT2B_HUMAN]	2.99	1	1	1	1	879711	334	37.5282	7.35693
P49736	DNA replication licensing factor MCM2 OS=Homo sapiens GN=MCM2 PE=1 SV=4 - [MCM2_HUMAN]	2.43	1	1	1	1	1.84378e+06	904	101.832	5.51611
P25205	DNA replication licensing factor MCM3 OS=Homo sapiens GN=MCM3 PE=1 SV=3 - [MCM3_HUMAN]	4.7	1	2	2	2	1.24297e+06	808	90.924	5.77002
P33991	DNA replication licensing factor MCM4 OS=Homo sapiens GN=MCM4 PE=1 SV=5 - [MCM4_HUMAN]	0.93	1	1	1	1	626668	863	96.4976	6.7417
O15553	Pyrin OS=Homo sapiens GN=MEFV PE=1 SV=1 - [MEFV_HUMAN]	2.3	1	1	1	1	509255	781	86.39	8.03076
O95772	MLN64 N-terminal domain homolog OS=Homo sapiens GN=STARD3NL PE=1 SV=1 - [MENTO_HUMAN]	4.7	1	1	1	1	2.36587e+06	234	26.6377	4.80518
Q9BUU2	Methyltransferase-like protein 22 OS=Homo sapiens GN=METTL22 PE=1 SV=2 - [MET22_HUMAN]	8.66	1	1	1	1		404	44.4583	5.07178
Q8TCB7	Methyltransferase-like protein 6 OS=Homo sapiens GN=METTL6 PE=2 SV=2 - [METL6_HUMAN]	11.62	1	2	2	2	164176	284	33.2298	6.18896
P28482	Mitogen-activated protein kinase 1 OS=Homo sapiens GN=MAPK1 PE=1 SV=3 - [MK01_HUMAN]	4.17	2	1	1	2	2.68601e+06	360	41.3632	6.97607
Q9ULZ9	Matrix metalloproteinase-17 OS=Homo sapiens GN=MMP17 PE=1 SV=4 - [MMP17_HUMAN]	1.33	1	1	1	1	2.05643e+06	603	66.6111	6.56592
P53985	Monocarboxylate transporter 1 OS=Homo sapiens GN=SLC16A1 PE=1 SV=3 - [MOT1_HUMAN]	2.4	1	1	1	1	1.54372e+07	500	53.9089	8.66064
Q9HCE1	Putative helicase MOV-10 OS=Homo sapiens GN=MOV10 PE=1 SV=2 - [MOV10_HUMAN]	1.5	1	1	1	1	8.08689e+06	1003	113.599	8.82178
A6NES4	Maestro heat-like repeat-containing protein family member 2A OS=Homo sapiens GN=MROH2A PE=4 SV=3 - [MRO2A_HUMAN]	2.05	1	1	1	1	466867	1706	193.051	6.68311
O15439	Multidrug resistance-associated protein 4 OS=Homo sapiens GN=ABCC4 PE=1 SV=3 - [MRP4_HUMAN]	0.68	1	1	1	1	2.42852e+06	1325	149.432	8.19189
Q7L0Y3	Mitochondrial ribonuclease P protein 1 OS=Homo sapiens GN=TRMT10C PE=1 SV=2 - [MRRP1_HUMAN]	4.22	1	1	1	1	912956	403	47.3166	9.36377
P20585	DNA mismatch repair protein Msh3 OS=Homo sapiens GN=MSH3 PE=1 SV=4 - [MSH3_HUMAN]	1.58	1	1	1	2	3.15537e+06	1137	127.332	8.01611
P04731	Metallothionein-1A OS=Homo sapiens GN=MT1A PE=1 SV=2 - [MT1A_HUMAN]	19.67	1	1	1	1	1.38982e+06	61	6.11521	7.95752
Q13126	S-methyl-5'-thioadenosine phosphorylase OS=Homo sapiens GN=MTAP PE=1 SV=2 - [MTAP_HUMAN]	12.01	1	2	2	2	910387	283	31.2158	7.18115
Q9Y6C9	Mitochondrial carrier homolog 2 OS=Homo sapiens GN=MTCH2 PE=1 SV=1 - [MTCH2_HUMAN]	3.63	1	1	1	1	1.22689e+07	303	33.3089	7.97217
Q9NYA4	Myotubularin-related protein 4 OS=Homo sapiens GN=MTMR4 PE=1 SV=2 - [MTMR4_HUMAN]	3.18	1	1	1	1		1195	133.268	6.03662
P10244	Myb-related protein B OS=Homo sapiens GN=MYBL2 PE=1 SV=1 - [MYBB_HUMAN]	3.57	1	1	1	1	655537	700	78.7154	6.87354
Q99417	C-Myc-binding protein OS=Homo sapiens GN=MYCBP PE=1 SV=3 - [MYCBP_HUMAN]	10.68	1	1	1	1	3.38358e+06	103	11.9593	5.90967
Q9Y2K3	Myosin-15 OS=Homo sapiens GN=MYH15 PE=1 SV=5 - [MYH15_HUMAN]	1.34	1	1	1	1		1946	224.479	5.84619
P15173	Myogenin OS=Homo sapiens GN=MYOG PE=2 SV=2 - [MYOG_HUMAN]	9.82	1	1	1	1		224	25.0214	5.64307
Q86W25	NACHT, LRR and PYD domains-containing protein 13 OS=Homo sapiens GN=NLRP13 PE=2 SV=2 - [NAL13_HUMAN]	2.88	1	1	1	1		1043	118.807	5.65576
Q9H0A0	N-acetyltransferase 10 OS=Homo sapiens GN=NAT10 PE=1 SV=2 - [NAT10_HUMAN]	3.8	1	2	2	2	1.57753e+06	1025	115.657	8.26514
Q6IPT4	NADH-cytochrome b5 reductase-like OS=Homo sapiens GN=CYB5RL PE=1 SV=3 - [NB5R5_HUMAN]	12.06	1	1	1	2		315	35.8686	5.14795
A2RRP1	Neuroblastoma-amplified sequence OS=Homo sapiens GN=NBAS PE=1 SV=2 - [NBAS_HUMAN]	0.97	1	1	1	1	850393	2371	268.401	5.96045
Q3BBV0	Neuroblastoma breakpoint family member 1 OS=Homo sapiens GN=NBPF1 PE=2 SV=1 - [NBPF1_HUMAN]	3.21	1	1	1	1		1214	139.256	4.77979
O60721	Sodium/potassium/calcium exchanger 1 OS=Homo sapiens GN=SLC24A1 PE=1 SV=1 - [NCKX1_HUMAN]	1.36	1	1	1	1	1.07646e+06	1099	121.297	4.94482
Q8NI08	Nuclear receptor coactivator 7 OS=Homo sapiens GN=NCOA7 PE=1 SV=2 - [NCOA7_HUMAN]	3.18	1	1	1	1		942	106.095	5.59229
O60502	Protein O-GlcNAcase OS=Homo sapiens GN=MGEA5 PE=1 SV=2 - [OGA_HUMAN]	3.71	1	2	2	2	1.79706e+06	916	102.849	4.90674
P16435	NADPH--cytochrome P450 reductase OS=Homo sapiens GN=POR PE=1 SV=2 - [NCPR_HUMAN]	8.42	1	3	3	3	3.58276e+06	677	76.6413	5.57959
O43678	NADH dehydrogenase [ubiquinone] 1 alpha subcomplex subunit 2 OS=Homo sapiens GN=NDUFA2 PE=1 SV=3 - [NDUA2_HUMAN]	21.21	1	1	1	1	1.62758e+06	99	10.9148	9.56885
Q16718	NADH dehydrogenase [ubiquinone] 1 alpha subcomplex subunit 5 OS=Homo sapiens GN=NDUFA5 PE=1 SV=3 - [NDUA5_HUMAN]	12.93	1	1	1	1	2.79592e+06	116	13.4502	5.98584
Q9P0J0	NADH dehydrogenase [ubiquinone] 1 alpha subcomplex subunit 13 OS=Homo sapiens GN=NDUFA13 PE=1 SV=3 - [NDUAD_HUMAN]	9.03	1	1	1	1	2.27845e+06	144	16.6876	8.42627
Q9UMX5	Neudesin OS=Homo sapiens GN=NENF PE=1 SV=1 - [NENF_HUMAN]	5.23	1	1	1	1	2.06586e+06	172	18.8448	5.69385
Q8N0W4	Neuroligin-4, X-linked OS=Homo sapiens GN=NLGN4X PE=1 SV=1 - [NLGNX_HUMAN]	3.68	1	1	1	1	819222	816	91.8569	6.21436
Q9BZE4	Nucleolar GTP-binding protein 1 OS=Homo sapiens GN=GTPBP4 PE=1 SV=3 - [NOG1_HUMAN]	3.94	1	1	1	1		634	73.9178	9.49561
Q8TAT6	Nuclear protein localization protein 4 homolog OS=Homo sapiens GN=NPLOC4 PE=1 SV=3 - [NPL4_HUMAN]	2.3	1	1	1	1	2.7863e+06	608	68.0769	6.37939
Q9UFN0	Protein NipSnap homolog 3A OS=Homo sapiens GN=NIPSNAP3A PE=1 SV=2 - [NPS3A_HUMAN]	7.29	1	1	1	1	2.4511e+06	247	28.4485	9.15869
Q9NXE4	Sphingomyelin phosphodiesterase 4 OS=Homo sapiens GN=SMPD4 PE=1 SV=2 - [NSMA3_HUMAN]	1.57	1	1	1	1	1.1732e+06	827	93.2921	7.97217
Q6X4W1	NMDA receptor synaptonuclear signaling and neuronal migration factor OS=Homo sapiens GN=NSMF PE=1 SV=1 - [NSMF_HUMAN]	3.77	1	1	1	1	239968	530	60.1054	9.0708
Q08J23	tRNA (cytosine(34)-C(5))-methyltransferase OS=Homo sapiens GN=NSUN2 PE=1 SV=2 - [NSUN2_HUMAN]	2.35	1	1	1	1	949396	767	86.4158	6.771
Q96CB9	5-methylcytosine rRNA methyltransferase NSUN4 OS=Homo sapiens GN=NSUN4 PE=1 SV=2 - [NSUN4_HUMAN]	5.73	1	1	1	1		384	43.0611	8.17725
Q12769	Nuclear pore complex protein Nup160 OS=Homo sapiens GN=NUP160 PE=1 SV=3 - [NU160_HUMAN]	1.6	1	1	1	1	3.0044e+07	1436	162.017	5.50342
P03915	NADH-ubiquinone oxidoreductase chain 5 OS=Homo sapiens GN=MT-ND5 PE=1 SV=2 - [NU5M_HUMAN]	6.3	1	1	1	2	331849	603	66.9824	9.02686
Q96RS6	NudC domain-containing protein 1 OS=Homo sapiens GN=NUDCD1 PE=1 SV=2 - [NUDC1_HUMAN]	4.29	1	2	2	2		583	66.7133	5.10986
Q6IF99	Olfactory receptor 10K2 OS=Homo sapiens GN=OR10K2 PE=2 SV=1 - [O10K2_HUMAN]	10.26	1	1	1	1		312	35.0056	8.57275
Q8NG84	Olfactory receptor 2AK2 OS=Homo sapiens GN=OR2AK2 PE=2 SV=2 - [O2AK2_HUMAN]	8.66	1	1	1	1		335	37.7378	9.01221
Q8NGK4	Olfactory receptor 52K1 OS=Homo sapiens GN=OR52K1 PE=2 SV=2 - [O52K1_HUMAN]	10.83	1	1	1	2	231388	314	35.2077	8.67529
Q8NGI1	Putative olfactory receptor 56B2 OS=Homo sapiens GN=OR56B2P PE=5 SV=1 - [O56B2_HUMAN]	9.94	1	1	1	2	639713	322	35.9313	8.70459
Q8NGZ4	Olfactory receptor 2G3 OS=Homo sapiens GN=OR2G3 PE=2 SV=1 - [OR2G3_HUMAN]	8.41	1	1	1	1		309	34.4834	7.86963
Q8NGK9	Olfactory receptor 5D16 OS=Homo sapiens GN=OR5D16 PE=2 SV=1 - [OR5DG_HUMAN]	8.84	1	1	1	1	1.2866e+06	328	37.2535	8.30908
Q8NGY6	Olfactory receptor 6N2 OS=Homo sapiens GN=OR6N2 PE=1 SV=1 - [OR6N2_HUMAN]	7.57	1	1	1	1	1.07007e+06	317	35.6678	8.82178
O00750	Phosphatidylinositol 4-phosphate 3-kinase C2 domain-containing subunit beta OS=Homo sapiens GN=PIK3C2B PE=1 SV=2 - [P3C2B_HUMAN]	0.8	1	1	1	1	7.57795e+06	1634	184.651	7.29834
Q9Y2J8	Protein-arginine deiminase type-2 OS=Homo sapiens GN=PADI2 PE=1 SV=2 - [PADI2_HUMAN]	2.56	1	1	1	1	719979	665	75.5153	5.59229
O75781	Paralemmin-1 OS=Homo sapiens GN=PALM PE=1 SV=2 - [PALM_HUMAN]	5.43	1	1	1	2	1.75927e+06	387	42.0502	4.99561
Q9H300	Presenilins-associated rhomboid-like protein, mitochondrial OS=Homo sapiens GN=PARL PE=1 SV=2 - [PARL_HUMAN]	5.28	1	1	1	1	1.16557e+06	379	42.1627	9.78857
Q9Y5G8	Protocadherin gamma-A5 OS=Homo sapiens GN=PCDHGA5 PE=2 SV=1 - [PCDG5_HUMAN]	2.04	1	1	1	1		931	100.873	4.86865
Q08174	Protocadherin-1 OS=Homo sapiens GN=PCDH1 PE=1 SV=2 - [PCDH1_HUMAN]	2.55	1	1	1	1	248957	1060	114.673	5.03369
Q9H4Z3	Phosphorylated CTD-interacting factor 1 OS=Homo sapiens GN=PCIF1 PE=1 SV=1 - [PCIF1_HUMAN]	3.27	1	1	1	2	3.13372e+06	704	80.6184	7.41553
Q6P996	Pyridoxal-dependent decarboxylase domain-containing protein 1 OS=Homo sapiens GN=PDXDC1 PE=1 SV=2 - [PDXD1_HUMAN]	1.9	1	1	1	1	1.33928e+06	788	86.6523	5.37646
Q9GZU2	Paternally-expressed gene 3 protein OS=Homo sapiens GN=PEG3 PE=1 SV=1 - [PEG3_HUMAN]	0.82	1	1	1	1	3.02712e+07	1588	180.715	5.47803
P61758	Prefoldin subunit 3 OS=Homo sapiens GN=VBP1 PE=1 SV=3 - [PFD3_HUMAN]	6.6	1	1	1	1	450755	197	22.6434	7.10791
P09619	Platelet-derived growth factor receptor beta OS=Homo sapiens GN=PDGFRB PE=1 SV=1 - [PGFRB_HUMAN]	2.08	1	1	1	1	2.53548e+06	1106	123.889	4.98291
Q8WUB8	PHD finger protein 10 OS=Homo sapiens GN=PHF10 PE=1 SV=3 - [PHF10_HUMAN]	6.02	1	1	1	2		498	56.0151	6.62451
Q96QT6	PHD finger protein 12 OS=Homo sapiens GN=PHF12 PE=1 SV=2 - [PHF12_HUMAN]	2.39	1	1	1	1		1004	109.629	7.73779
Q9Y3A3	MOB-like protein phocein OS=Homo sapiens GN=MOB4 PE=1 SV=1 - [PHOCN_HUMAN]	9.78	1	1	1	1	2.01411e+06	225	26.0156	5.78271
A4QPH2	Putative phosphatidylinositol 4-kinase alpha-like protein P2 OS=Homo sapiens GN=PI4KAP2 PE=5 SV=2 - [PI4P2_HUMAN]	5.57	1	1	1	1		592	66.9375	6.65381
Q9H490	Phosphatidylinositol glycan anchor biosynthesis class U protein OS=Homo sapiens GN=PIGU PE=1 SV=3 - [PIGU_HUMAN]	3.91	1	1	1	1	484944	435	50.0187	7.72314
O95397	Putative protein PLEKHA9 OS=Homo sapiens GN=PLEKHA8P1 PE=5 SV=1 - [PKHA9_HUMAN]	8.95	1	1	1	1	6.47355e+06	391	43.5108	5.10986
Q99943	1-acyl-sn-glycerol-3-phosphate acyltransferase alpha OS=Homo sapiens GN=AGPAT1 PE=1 SV=2 - [PLCA_HUMAN]	7.42	1	1	1	1	1.33114e+06	283	31.6957	9.37842
O43157	Plexin-B1 OS=Homo sapiens GN=PLXNB1 PE=1 SV=3 - [PLXB1_HUMAN]	1.31	1	1	1	1		2135	232.151	5.49072
P00491	Purine nucleoside phosphorylase OS=Homo sapiens GN=PNP PE=1 SV=2 - [PNPH_HUMAN]	2.08	2	1	1	1	3.94263e+06	289	32.0972	6.94678
P05186	Alkaline phosphatase, tissue-nonspecific isozyme OS=Homo sapiens GN=ALPL PE=1 SV=4 - [PPBT_HUMAN]	2.1	1	1	1	1	3244543	524	57.2686	6.66846
O95428	Papilin OS=Homo sapiens GN=PAPLN PE=2 SV=4 - [PPN_HUMAN]	2.19	1	1	1	1	232690	1278	137.612	6.88818
Q70Z35	Phosphatidylinositol 3,4,5-trisphosphate-dependent Rac exchanger 2 protein OS=Homo sapiens GN=PREX2 PE=2 SV=1 - [PREX2_HUMAN]	1.68	1	1	1	1		1606	182.505	7.44482
Q8N4B5	Proline-rich protein 18 OS=Homo sapiens GN=PRR18 PE=2 SV=2 - [PRR18_HUMAN]	10.17	1	1	1	1	1.4278e+06	295	30.9072	11.0923
O75475	PC4 and SFRS1-interacting protein OS=Homo sapiens GN=PSIP1 PE=1 SV=1 - [PSIP1_HUMAN]	1.7	1	1	1	1	1.80892e+06	530	60.0667	9.12939
Q92530	Proteasome inhibitor PI31 subunit OS=Homo sapiens GN=PSMF1 PE=1 SV=2 - [PSMF1_HUMAN]	2.21	1	1	1	1	5.88106e+06	271	29.798	5.74463
Q96EY7	Pentatricopeptide repeat domain-containing protein 3, mitochondrial OS=Homo sapiens GN=PTCD3 PE=1 SV=3 - [PTCD3_HUMAN]	3.48	1	1	1	1	1.66018e+06	689	78.4997	6.41748
Q15678	Tyrosine-protein phosphatase non-receptor type 14 OS=Homo sapiens GN=PTPN14 PE=1 SV=2 - [PTN14_HUMAN]	1.94	1	1	1	2		1187	135.175	8.30908
Q9H3S7	Tyrosine-protein phosphatase non-receptor type 23 OS=Homo sapiens GN=PTPN23 PE=1 SV=1 - [PTN23_HUMAN]	1.28	1	1	1	1	1.99253e+06	1636	178.861	6.91748
P23467	Receptor-type tyrosine-protein phosphatase beta OS=Homo sapiens GN=PTPRB PE=1 SV=3 - [PTPRB_HUMAN]	1.5	1	1	1	1	1.31376e+06	1997	224.161	7.60596
Q16827	Receptor-type tyrosine-protein phosphatase O OS=Homo sapiens GN=PTPRO PE=1 SV=2 - [PTPRO_HUMAN]	1.73	1	1	1	1		1216	138.255	6.01123
Q15256	Receptor-type tyrosine-protein phosphatase R OS=Homo sapiens GN=PTPRR PE=1 SV=2 - [PTPRR_HUMAN]	3.5	1	1	1	1	4.94508e+07	657	73.7874	8.33838
O14522	Receptor-type tyrosine-protein phosphatase T OS=Homo sapiens GN=PTPRT PE=1 SV=6 - [PTPRT_HUMAN]	2.85	1	1	1	1		1441	162.031	6.88818
Q96A99	Pentraxin-4 OS=Homo sapiens GN=PTX4 PE=2 SV=2 - [PTX4_HUMAN]	6.28	1	1	1	1		478	52.3072	9.5542
O14949	Cytochrome b-c1 complex subunit 8 OS=Homo sapiens GN=UQCRQ PE=1 SV=4 - [QCR8_HUMAN]	8.54	1	1	1	1		82	9.90012	10.0815
P29762	Cellular retinoic acid-binding protein 1 OS=Homo sapiens GN=CRABP1 PE=1 SV=2 - [RABP1_HUMAN]	7.3	1	1	1	1	984862	137	15.5557	5.37646
Q9P0K7	Ankycorbin OS=Homo sapiens GN=RAI14 PE=1 SV=2 - [RAI14_HUMAN]	1.02	1	1	1	1	2.93936e+06	980	109.973	6.21436
P01112	GTPase HRas OS=Homo sapiens GN=HRAS PE=1 SV=1 - [RASH_HUMAN]	4.76	1	1	1	1	1.39183e+06	189	21.2846	5.31299
Q8IUD2	ELKS/Rab6-interacting/CAST family member 1 OS=Homo sapiens GN=ERC1 PE=1 SV=1 - [RB6I2_HUMAN]	2.06	1	1	1	1	1.6888e+06	1116	128.008	5.97314
Q8TC12	Retinol dehydrogenase 11 OS=Homo sapiens GN=RDH11 PE=1 SV=2 - [RDH11_HUMAN]	7.86	1	1	1	1		318	35.3634	8.82178
Q15382	GTP-binding protein Rheb OS=Homo sapiens GN=RHEB PE=1 SV=1 - [RHEB_HUMAN]	3.8	1	1	1	1	1.49656e+06	184	20.4845	5.92236
Q96QB1	Rho GTPase-activating protein 7 OS=Homo sapiens GN=DLC1 PE=1 SV=4 - [RHG07_HUMAN]	0.98	1	1	1	1		1528	170.485	6.40479
Q68EM7	Rho GTPase-activating protein 17 OS=Homo sapiens GN=ARHGAP17 PE=1 SV=1 - [RHG17_HUMAN]	2.16	1	1	1	1	1.02911e+06	881	95.3773	7.62061
Q9NPQ8	Synembryn-A OS=Homo sapiens GN=RIC8A PE=1 SV=3 - [RIC8A_HUMAN]	2.26	1	1	1	1	2.01453e+06	531	59.6715	5.32568
Q9HB40	Retinoid-inducible serine carboxypeptidase OS=Homo sapiens GN=SCPEP1 PE=1 SV=1 - [RISC_HUMAN]	1.77	1	1	1	1		452	50.7977	5.80811
P61513	60S ribosomal protein L37a OS=Homo sapiens GN=RPL37A PE=1 SV=2 - [RL37A_HUMAN]	19.57	1	1	1	1	2.02498e+06	92	10.2685	10.4331
P63173	60S ribosomal protein L38 OS=Homo sapiens GN=RPL38 PE=1 SV=2 - [RL38_HUMAN]	14.29	1	1	1	1	1.73089e+06	70	8.21273	10.0962
P52815	39S ribosomal protein L12, mitochondrial OS=Homo sapiens GN=MRPL12 PE=1 SV=2 - [RM12_HUMAN]	17.17	1	1	1	1	219885	198	21.3346	8.86572
Q9NQ50	39S ribosomal protein L40, mitochondrial OS=Homo sapiens GN=MRPL40 PE=1 SV=1 - [RM40_HUMAN]	7.77	1	1	1	1	1.08892e+06	206	24.4752	9.62744
Q8IXM3	39S ribosomal protein L41, mitochondrial OS=Homo sapiens GN=MRPL41 PE=1 SV=1 - [RM41_HUMAN]	10.95	1	1	1	1	837272	137	15.373	9.56885
Q9H9J2	39S ribosomal protein L44, mitochondrial OS=Homo sapiens GN=MRPL44 PE=1 SV=1 - [RM44_HUMAN]	3.92	1	1	1	1	506215	332	37.5117	8.39697
Q9NWF9	E3 ubiquitin-protein ligase RNF216 OS=Homo sapiens GN=RNF216 PE=1 SV=3 - [RN216_HUMAN]	2.42	1	1	1	1		866	99.3421	4.90674
Q9BXT8	RING finger protein 17 OS=Homo sapiens GN=RNF17 PE=1 SV=3 - [RNF17_HUMAN]	1.91	1	1	1	1	4.56894e+06	1623	184.525	5.40186
Q99729	Heterogeneous nuclear ribonucleoprotein A/B OS=Homo sapiens GN=HNRNPAB PE=1 SV=2 - [ROAA_HUMAN]	8.13	1	2	2	4	4.13016e+06	332	36.2024	8.20654
O75116	Rho-associated protein kinase 2 OS=Homo sapiens GN=ROCK2 PE=1 SV=4 - [ROCK2_HUMAN]	1.22	1	1	1	1	1.34508e+06	1388	160.799	6.02393
P19388	DNA-directed RNA polymerases I, II, and III subunit RPABC1 OS=Homo sapiens GN=POLR2E PE=1 SV=4 - [RPAB1_HUMAN]	8.1	1	1	1	1	1.04205e+06	210	24.5357	5.94775
Q9Y4G8	Rap guanine nucleotide exchange factor 2 OS=Homo sapiens GN=RAPGEF2 PE=1 SV=1 - [RPGF2_HUMAN]	2.6	1	1	1	1	869577	1499	167.313	6.66846
P49247	Ribose-5-phosphate isomerase OS=Homo sapiens GN=RPIA PE=1 SV=3 - [RPIA_HUMAN]	10.29	1	2	2	2	5.16369e+06	311	33.248	8.54346
Q96P16	Regulation of nuclear pre-mRNA domain-containing protein 1A OS=Homo sapiens GN=RPRD1A PE=1 SV=1 - [RPR1A_HUMAN]	7.69	1	1	1	1	1.24545e+07	312	35.6976	7.54736
Q9HB90	Ras-related GTP-binding protein C OS=Homo sapiens GN=RRAGC PE=1 SV=1 - [RRAGC_HUMAN]	7.52	2	2	2	2	1.1241e+06	399	44.1958	5.09717
Q9Y2L1	Exosome complex exonuclease RRP44 OS=Homo sapiens GN=DIS3 PE=1 SV=2 - [RRP44_HUMAN]	1.57	1	1	1	1		958	108.934	7.13721
Q15050	Ribosome biogenesis regulatory protein homolog OS=Homo sapiens GN=RRS1 PE=1 SV=2 - [RRS1_HUMAN]	5.21	1	1	1	1	1.32689e+06	365	41.1682	10.6968
P0CW22	40S ribosomal protein S17-like OS=Homo sapiens GN=RPS17L PE=1 SV=1 - [RS17L_HUMAN]	32.59	1	2	2	4	1.66088e+07	135	15.5404	9.84717
P62273	40S ribosomal protein S29 OS=Homo sapiens GN=RPS29 PE=1 SV=2 - [RS29_HUMAN]	14.29	1	1	1	1	4.28453e+06	56	6.6723	10.1255
Q6PCB5	Round spermatid basic protein 1-like protein OS=Homo sapiens GN=RSBN1L PE=1 SV=2 - [RSBNL_HUMAN]	3.9	1	1	1	1		846	94.8105	8.77783
Q15404	Ras suppressor protein 1 OS=Homo sapiens GN=RSU1 PE=1 SV=3 - [RSU1_HUMAN]	14.8	1	2	2	2	3365418	277	31.5207	8.646
P82921	28S ribosomal protein S21, mitochondrial OS=Homo sapiens GN=MRPS21 PE=1 SV=2 - [RT21_HUMAN]	13.79	1	1	1	1	666868	87	10.7345	10.2134
P08579	U2 small nuclear ribonucleoprotein B'' OS=Homo sapiens GN=SNRPB2 PE=1 SV=1 - [RU2B_HUMAN]	3.56	2	1	1	1	1.72685e+06	225	25.4701	9.71533
P26447	Protein S100-A4 OS=Homo sapiens GN=S100A4 PE=1 SV=1 - [S10A4_HUMAN]	7.92	1	1	1	1	2.24361e+07	101	11.7207	6.11279
Q96FQ6	Protein S100-A16 OS=Homo sapiens GN=S100A16 PE=1 SV=1 - [S10AG_HUMAN]	11.65	1	1	1	1	4.32232e+06	103	11.794	6.78564
Q8WWT9	Solute carrier family 13 member 3 OS=Homo sapiens GN=SLC13A3 PE=1 SV=1 - [S13A3_HUMAN]	3.65	1	1	1	1	5.84116e+06	602	66.7974	8.32373
Q9Y6Y8	SEC23-interacting protein OS=Homo sapiens GN=SEC23IP PE=1 SV=1 - [S23IP_HUMAN]	2.5	1	1	1	1	2.5298e+06	1000	111.007	5.5415
Q9UBE0	SUMO-activating enzyme subunit 1 OS=Homo sapiens GN=SAE1 PE=1 SV=1 - [SAE1_HUMAN]	5.78	1	1	1	1	482753	346	38.4256	5.30029
Q9NXZ1	Sarcoma antigen 1 OS=Homo sapiens GN=SAGE1 PE=1 SV=2 - [SAGE1_HUMAN]	3.1	1	1	1	1	698013	904	99.1621	6.48096
Q96LT4	Sphingomyelin synthase-related protein 1 OS=Homo sapiens GN=SAMD8 PE=1 SV=2 - [SAMD8_HUMAN]	1.69	1	1	1	1	4.92858e+06	415	48.2884	8.07471
Q9UPW6	DNA-binding protein SATB2 OS=Homo sapiens GN=SATB2 PE=1 SV=2 - [SATB2_HUMAN]	3.68	1	1	1	1		733	82.504	6.90283
Q9Y3A5	Ribosome maturation protein SBDS OS=Homo sapiens GN=SBDS PE=1 SV=4 - [SBDS_HUMAN]	4	1	1	1	1	4.21624e+06	250	28.7453	8.74854
O95487	Protein transport protein Sec24B OS=Homo sapiens GN=SEC24B PE=1 SV=2 - [SC24B_HUMAN]	1.81	1	1	1	1		1268	137.331	6.66846
P53992	Protein transport protein Sec24C OS=Homo sapiens GN=SEC24C PE=1 SV=3 - [SC24C_HUMAN]	3.47	1	2	2	2	671801	1094	118.249	7.06396
P48029	Sodium- and chloride-dependent creatine transporter 1 OS=Homo sapiens GN=SLC6A8 PE=1 SV=1 - [SC6A8_HUMAN]	4.72	1	1	1	1	585812	635	70.4756	6.41748
Q9UN30	Sex comb on midleg-like protein 1 OS=Homo sapiens GN=SCML1 PE=1 SV=2 - [SCML1_HUMAN]	11.55	1	1	1	1	274339	329	37.4238	6.88818
O00560	Syntenin-1 OS=Homo sapiens GN=SDCBP PE=1 SV=1 - [SDCB1_HUMAN]	3.69	1	1	1	1	5.92218e+06	298	32.4239	7.53271
Q9UBV2	Protein sel-1 homolog 1 OS=Homo sapiens GN=SEL1L PE=1 SV=3 - [SE1L1_HUMAN]	3.4	1	1	1	1	1.66218e+06	794	88.6985	5.38916
Q8IYM1	Septin-12 OS=Homo sapiens GN=SEPT12 PE=1 SV=1 - [SEP12_HUMAN]	5.59	1	1	1	1		358	40.7217	7.10791
P58004	Sestrin-2 OS=Homo sapiens GN=SESN2 PE=1 SV=1 - [SESN2_HUMAN]	8.13	1	1	1	1		480	54.4592	5.89697
Q13435	Splicing factor 3B subunit 2 OS=Homo sapiens GN=SF3B2 PE=1 SV=2 - [SF3B2_HUMAN]	0.78	1	1	1	1	2.55781e+06	895	100.165	5.66846
Q92629	Delta-sarcoglycan OS=Homo sapiens GN=SGCD PE=1 SV=2 - [SGCD_HUMAN]	4.84	1	1	1	1	1.87164e+06	289	32.0509	9.11475
Q9BQI5	SH3-containing GRB2-like protein 3-interacting protein 1 OS=Homo sapiens GN=SGIP1 PE=1 SV=2 - [SGIP1_HUMAN]	2.05	1	1	1	1		828	89.0535	8.22119
Q13796	Protein Shroom2 OS=Homo sapiens GN=SHROOM2 PE=1 SV=1 - [SHRM2_HUMAN]	0.93	1	1	1	1	2.66302e+06	1616	176.303	7.09326
Q9H2G2	STE20-like serine/threonine-protein kinase OS=Homo sapiens GN=SLK PE=1 SV=1 - [SLK_HUMAN]	1.05	1	1	1	1	425210	1235	142.607	5.14795
Q96Q15	Serine/threonine-protein kinase SMG1 OS=Homo sapiens GN=SMG1 PE=1 SV=3 - [SMG1_HUMAN]	0.19	1	1	1	1	2.30757e+06	3661	410.241	6.45557
Q9H3U7	SPARC-related modular calcium-binding protein 2 OS=Homo sapiens GN=SMOC2 PE=2 SV=2 - [SMOC2_HUMAN]	3.36	1	1	1	1	4.67273e+06	446	49.6425	8.45557
Q13884	Beta-1-syntrophin OS=Homo sapiens GN=SNTB1 PE=1 SV=3 - [SNTB1_HUMAN]	1.86	1	1	1	1	2.21003e+06	538	58.0251	8.63135
O43290	U4/U6.U5 tri-snRNP-associated protein 1 OS=Homo sapiens GN=SART1 PE=1 SV=1 - [SNUT1_HUMAN]	2.5	1	1	1	1	390140	800	90.2003	6.12549
Q9UNH7	Sorting nexin-6 OS=Homo sapiens GN=SNX6 PE=1 SV=1 - [SNX6_HUMAN]	2.46	1	1	1	1	3.23803e+06	406	46.6198	6.16357
Q96BD0	Solute carrier organic anion transporter family member 4A1 OS=Homo sapiens GN=SLCO4A1 PE=1 SV=2 - [SO4A1_HUMAN]	4.29	1	1	1	1	773058	722	77.1429	7.82568
Q8WY21	VPS10 domain-containing receptor SorCS1 OS=Homo sapiens GN=SORCS1 PE=1 SV=3 - [SORC1_HUMAN]	2.23	1	1	1	1		1168	129.553	7.57666
P35270	Sepiapterin reductase OS=Homo sapiens GN=SPR PE=1 SV=1 - [SPRE_HUMAN]	7.28	1	1	1	1	223048	261	28.0308	8.04541
Q7KZ85	Transcription elongation factor SPT6 OS=Homo sapiens GN=SUPT6H PE=1 SV=2 - [SPT6H_HUMAN]	1.27	1	1	1	1	3.17446e+06	1726	198.949	4.90674
P0CL84	Putative STAG3-like protein 2 OS=Homo sapiens GN=STAG3L2 PE=5 SV=1 - [ST3L2_HUMAN]	18.66	4	1	1	1	220764	134	15.6191	8.06006
Q13586	Stromal interaction molecule 1 OS=Homo sapiens GN=STIM1 PE=1 SV=3 - [STIM1_HUMAN]	1.31	1	1	1	1	980144	685	77.3753	6.66846
O00506	Serine/threonine-protein kinase 25 OS=Homo sapiens GN=STK25 PE=1 SV=1 - [STK25_HUMAN]	3.76	2	1	1	1	679370	426	48.0818	6.7417
Q12768	WASH complex subunit strumpellin OS=Homo sapiens GN=KIAA0196 PE=1 SV=1 - [STRUM_HUMAN]	2.24	1	1	1	1		1159	134.201	6.97607
O60499	Syntaxin-10 OS=Homo sapiens GN=STX10 PE=1 SV=1 - [STX10_HUMAN]	10.04	1	1	1	1	757415	249	28.0963	4.89404
Q4FZB7	Histone-lysine N-methyltransferase SUV420H1 OS=Homo sapiens GN=SUV420H1 PE=1 SV=4 - [SV421_HUMAN]	2.15	1	1	1	2	1.69783e+07	885	99.1254	8.77783
Q9NP81	Serine--tRNA ligase, mitochondrial OS=Homo sapiens GN=SARS2 PE=1 SV=1 - [SYSM_HUMAN]	5.41	1	1	1	1	307152	518	58.2459	8.1333
Q9NYW6	Taste receptor type 2 member 3 OS=Homo sapiens GN=TAS2R3 PE=2 SV=3 - [TA2R3_HUMAN]	11.71	1	1	1	1	6.42351e+06	316	35.8911	9.67139
Q9UI15	Transgelin-3 OS=Homo sapiens GN=TAGLN3 PE=1 SV=2 - [TAGL3_HUMAN]	7.04	1	1	1	1	1.25173e+06	199	22.4581	7.32764
Q9Y2I9	TBC1 domain family member 30 OS=Homo sapiens GN=TBC1D30 PE=1 SV=2 - [TBC30_HUMAN]	3.79	1	1	1	3	1.44615e+06	924	102.679	8.29443
O75347	Tubulin-specific chaperone A OS=Homo sapiens GN=TBCA PE=1 SV=3 - [TBCA_HUMAN]	6.48	1	1	1	1	2.59909e+06	108	12.8467	5.2876
O60343	TBC1 domain family member 4 OS=Homo sapiens GN=TBC1D4 PE=1 SV=2 - [TBCD4_HUMAN]	2.23	1	1	1	2		1298	146.471	7.00537
Q9BTW9	Tubulin-specific chaperone D OS=Homo sapiens GN=TBCD PE=1 SV=2 - [TBCD_HUMAN]	1.01	1	1	1	1	1.84261e+06	1192	132.515	6.18896
Q8TEA7	TBC domain-containing protein kinase-like protein OS=Homo sapiens GN=TBCK PE=1 SV=4 - [TBCK_HUMAN]	3.58	1	1	1	1		893	100.615	6.58057
Q16650	T-box brain protein 1 OS=Homo sapiens GN=TBR1 PE=1 SV=1 - [TBR1_HUMAN]	1.76	1	1	1	1	1.7701e+06	682	74.007	7.32764
O75333	T-box transcription factor TBX10 OS=Homo sapiens GN=TBX10 PE=2 SV=2 - [TBX10_HUMAN]	5.71	1	1	1	1	1.30035e+06	385	42.3147	9.27588
Q96SF7	T-box transcription factor TBX15 OS=Homo sapiens GN=TBX15 PE=2 SV=2 - [TBX15_HUMAN]	7.64	1	1	1	1		602	65.7157	7.45947
Q13428	Treacle protein OS=Homo sapiens GN=TCOF1 PE=1 SV=3 - [TCOF_HUMAN]	1.61	1	1	1	1	1.09303e+06	1488	152.015	9.0415
Q96M29	Tektin-5 OS=Homo sapiens GN=TEKT5 PE=2 SV=1 - [TEKT5_HUMAN]	4.54	1	1	1	1	1.95378e+06	485	56.2582	7.13721
Q9P273	Teneurin-3 OS=Homo sapiens GN=TENM3 PE=2 SV=3 - [TEN3_HUMAN]	1.11	1	1	1	1		2699	300.76	6.41748
O43247	Testis-expressed sequence 33 protein OS=Homo sapiens GN=TEX33 PE=2 SV=2 - [TEX33_HUMAN]	7.86	1	1	1	1	2.69494e+06	280	30.706	7.98682
O95379	Tumor necrosis factor alpha-induced protein 8 OS=Homo sapiens GN=TNFAIP8 PE=1 SV=1 - [TFIP8_HUMAN]	10.1	1	1	1	1	1.62118e+06	198	22.9889	7.92822
P25325	3-mercaptopyruvate sulfurtransferase OS=Homo sapiens GN=MPST PE=1 SV=3 - [THTM_HUMAN]	9.09	1	1	1	1	1.92409e+06	297	33.1576	6.59521
Q5BJF2	Transmembrane protein 97 OS=Homo sapiens GN=TMEM97 PE=1 SV=1 - [TMM97_HUMAN]	4.55	1	1	1	1	1.32457e+06	176	20.8342	9.37842
P28289	Tropomodulin-1 OS=Homo sapiens GN=TMOD1 PE=1 SV=1 - [TMOD1_HUMAN]	5.85	1	1	1	1	6.84778e+06	359	40.5439	5.09717
Q9H3N1	Thioredoxin-related transmembrane protein 1 OS=Homo sapiens GN=TMX1 PE=1 SV=1 - [TMX1_HUMAN]	3.21	1	1	1	1	3.27348e+06	280	31.7708	4.98291
Q9H1E5	Thioredoxin-related transmembrane protein 4 OS=Homo sapiens GN=TMX4 PE=1 SV=1 - [TMX4_HUMAN]	4.58	1	1	1	1	1.26758e+06	349	38.9277	4.37354
Q9NP84	Tumor necrosis factor receptor superfamily member 12A OS=Homo sapiens GN=TNFRSF12A PE=1 SV=1 - [TNR12_HUMAN]	7.75	1	1	1	1	3.00445e+06	129	13.9022	8.95361
Q8N2E6	Prosalusin OS=Homo sapiens GN=TOR2A PE=1 SV=1 - [TOR2X_HUMAN]	4.13	3	1	1	1	1.04203e+06	242	26.2449	10.1401
Q8TEL6	Short transient receptor potential channel 4-associated protein OS=Homo sapiens GN=TRPC4AP PE=1 SV=2 - [TP4AP_HUMAN]	4.64	1	1	1	1	1.95257e+07	797	90.7939	7.60596
Q9Y2W1	Thyroid hormone receptor-associated protein 3 OS=Homo sapiens GN=THRAP3 PE=1 SV=2 - [TR150_HUMAN]	0.94	1	1	1	1	2.33955e+06	955	108.601	10.1548
A6NLI5	Putative tripartite motif-containing protein 64C OS=Homo sapiens GN=TRIM64C PE=5 SV=3 - [TR64C_HUMAN]	7.16	1	1	1	1	353864	447	51.2956	5.51611
O94972	E3 ubiquitin-protein ligase TRIM37 OS=Homo sapiens GN=TRIM37 PE=1 SV=2 - [TRI37_HUMAN]	2.49	1	1	1	1		964	107.837	5.14795
Q8NER1	Transient receptor potential cation channel subfamily V member 1 OS=Homo sapiens GN=TRPV1 PE=1 SV=2 - [TRPV1_HUMAN]	3.81	1	1	1	1		839	94.8954	7.23975
Q99816	Tumor susceptibility gene 101 protein OS=Homo sapiens GN=TSG101 PE=1 SV=2 - [TS101_HUMAN]	4.36	1	1	1	1	1.8314e+06	390	43.9165	6.45557
Q99598	Translin-associated protein X OS=Homo sapiens GN=TSNAX PE=1 SV=1 - [TSNAX_HUMAN]	3.79	1	1	1	1		290	33.0917	6.55127
Q6IQ55	Tau-tubulin kinase 2 OS=Homo sapiens GN=TTBK2 PE=1 SV=2 - [TTBK2_HUMAN]	1.45	1	1	1	1	21892967	1244	137.328	7.00537
Q5W5X9	Tetratricopeptide repeat protein 23 OS=Homo sapiens GN=TTC23 PE=2 SV=1 - [TTC23_HUMAN]	5.59	1	1	1	1		447	49.9779	8.38232
Q8N6N2	Tetratricopeptide repeat protein 9B OS=Homo sapiens GN=TTC9B PE=2 SV=1 - [TTC9B_HUMAN]	11.3	1	1	1	1	3.22555e+06	239	25.9163	9.48096
O00295	Tubby-related protein 2 OS=Homo sapiens GN=TULP2 PE=2 SV=2 - [TULP2_HUMAN]	3.46	1	1	1	1	1.73314e+06	520	58.6274	8.11865
Q9NRJ4	Tubby-related protein 4 OS=Homo sapiens GN=TULP4 PE=2 SV=2 - [TULP4_HUMAN]	1.36	1	1	1	1	9.86741e+06	1543	168.893	7.54736
A1L167	Ubiquitin-conjugating enzyme E2Q-like protein 1 OS=Homo sapiens GN=UBE2QL1 PE=2 SV=2 - [U2QL1_HUMAN]	20.5	1	1	1	1	241189082	161	18.3264	7.95752
Q8TBC4	NEDD8-activating enzyme E1 catalytic subunit OS=Homo sapiens GN=UBA3 PE=1 SV=2 - [UBA3_HUMAN]	5.18	1	1	1	1	1.76804e+06	463	51.8193	5.45264
Q9C0C9	E2/E3 hybrid ubiquitin-protein ligase UBE2O OS=Homo sapiens GN=UBE2O PE=1 SV=3 - [UBE2O_HUMAN]	1.16	1	1	1	1	624052	1292	141.205	5.12256
Q14157	Ubiquitin-associated protein 2-like OS=Homo sapiens GN=UBAP2L PE=1 SV=2 - [UBP2L_HUMAN]	2.76	1	1	1	1		1087	114.465	7.10791
Q96K76	Ubiquitin carboxyl-terminal hydrolase 47 OS=Homo sapiens GN=USP47 PE=1 SV=3 - [UBP47_HUMAN]	1.31	1	1	1	1	490952	1375	157.212	5.08447
[truncated: 34 more rows]
