# Supplementary material for: A High-Resolution Proteomic Landscaping of Primary Human Dental Stem Cells: Identification of SHED- and PDLSC-Specific Biomarkers
Source: Int J Mol Sci. 2018 Jan 5;19(1):158. doi: 10.3390/ijms19010158 (PMC5796107; doi:10.3390/ijms19010158)
Supplement: Supplementary file 1 [file ijms-19-00158-s001.zip › ijms-252941-Supplementary Material/S2 Table.xlsx]

## Sheet: Φύλλο1
Table S2. The complete proteomic catalogue of PDLSCs (PDLSC-specific proteome) revealed through the successful engagement of the advanced nano-LC-MS/MS technology.
Accession	Description	Coverage	# Proteins	# Unique Peptides	# Peptides	# PSMs	Area	# AAs	MW [kDa]	calc. pI
Q15149	Plectin OS=Homo sapiens GN=PLEC PE=1 SV=3 - [PLEC_HUMAN]	44.68	2	182	183	312	338126464	4684	531.466	5.96045
P08670	Vimentin OS=Homo sapiens GN=VIM PE=1 SV=4 - [VIME_HUMAN]	66.31	7	33	33	434	3.84647e+09	466	53.6191	5.12256
P08238	Heat shock protein HSP 90-beta OS=Homo sapiens GN=HSP90AB1 PE=1 SV=4 - [HS90B_HUMAN]	43.51	3	11	35	220	1.99785e+09	724	83.2121	5.03369
P07900	Heat shock protein HSP 90-alpha OS=Homo sapiens GN=HSP90AA1 PE=1 SV=5 - [HS90A_HUMAN]	42.49	5	13	29	160	1.76858e+09	732	84.6067	5.021
Q9Y490	Talin-1 OS=Homo sapiens GN=TLN1 PE=1 SV=3 - [TLN1_HUMAN]	42.35	2	71	71	123	1.43254e+08	2541	269.599	6.07471
P35579	Myosin-9 OS=Homo sapiens GN=MYH9 PE=1 SV=4 - [MYH9_HUMAN]	37.45	2	57	63	110	1.44079e+08	1960	226.392	5.60498
P60709	Actin, cytoplasmic 1 OS=Homo sapiens GN=ACTB PE=1 SV=1 - [ACTB_HUMAN]	44.27	8	7	12	109	4.31597e+09	375	41.7097	5.47803
Q09666	Neuroblast differentiation-associated protein AHNAK OS=Homo sapiens GN=AHNAK PE=1 SV=2 - [AHNK_HUMAN]	38.76	1	94	95	114	1.29291e+08	5890	628.699	6.15088
P04406	Glyceraldehyde-3-phosphate dehydrogenase OS=Homo sapiens GN=GAPDH PE=1 SV=3 - [G3P_HUMAN]	54.03	2	14	14	159	1.6215e+09	335	36.0304	8.45557
P21333	Filamin-A OS=Homo sapiens GN=FLNA PE=1 SV=4 - [FLNA_HUMAN]	35.25	1	55	60	87	1.35099e+08	2647	280.564	6.06201
P78527	DNA-dependent protein kinase catalytic subunit OS=Homo sapiens GN=PRKDC PE=1 SV=3 - [PRKDC_HUMAN]	22.92	1	79	80	96	7.38761e+07	4128	468.788	7.12256
O43707	Alpha-actinin-4 OS=Homo sapiens GN=ACTN4 PE=1 SV=2 - [ACTN4_HUMAN]	50.82	1	28	39	79	2.16525e+08	911	104.788	5.43994
Q00610	Clathrin heavy chain 1 OS=Homo sapiens GN=CLTC PE=1 SV=5 - [CLH1_HUMAN]	36.18	2	44	44	75	2.03585e+08	1675	191.493	5.69385
P68363	Tubulin alpha-1B chain OS=Homo sapiens GN=TUBA1B PE=1 SV=1 - [TBA1B_HUMAN]	43.9	6	1	14	87	8.09627e+08	451	50.1196	5.05908
Q9BQE3	Tubulin alpha-1C chain OS=Homo sapiens GN=TUBA1C PE=1 SV=1 - [TBA1C_HUMAN]	43.65	5	1	14	86	8.09627e+08	449	49.8635	5.09717
Q13813	Spectrin alpha chain, non-erythrocytic 1 OS=Homo sapiens GN=SPTAN1 PE=1 SV=3 - [SPTN1_HUMAN]	36.77	1	63	63	71	4.50516e+07	2472	284.364	5.35107
P06733	Alpha-enolase OS=Homo sapiens GN=ENO1 PE=1 SV=2 - [ENOA_HUMAN]	53.92	2	17	18	74	5.92723e+08	434	47.1393	7.38623
P14618	Pyruvate kinase PKM OS=Homo sapiens GN=PKM PE=1 SV=4 - [KPYM_HUMAN]	41.24	2	17	17	79	6.63551e+08	531	57.9	7.84033
P11142	Heat shock cognate 71 kDa protein OS=Homo sapiens GN=HSPA8 PE=1 SV=1 - [HSP7C_HUMAN]	41.33	2	20	23	64	6.49632e+08	646	70.8542	5.51611
P68366	Tubulin alpha-4A chain OS=Homo sapiens GN=TUBA4A PE=1 SV=1 - [TBA4A_HUMAN]	30.8	3	1	10	73	7.69296e+08	448	49.8924	5.05908
P11021	78 kDa glucose-regulated protein OS=Homo sapiens GN=HSPA5 PE=1 SV=2 - [GRP78_HUMAN]	45.41	2	23	25	56	3.72363e+08	654	72.2884	5.16064
P49327	Fatty acid synthase OS=Homo sapiens GN=FASN PE=1 SV=3 - [FAS_HUMAN]	29.75	2	52	53	67	9.32606e+07	2511	273.254	6.44287
P02545	Prelamin-A/C OS=Homo sapiens GN=LMNA PE=1 SV=1 - [LMNA_HUMAN]	40.81	1	29	29	60	5.08696e+08	664	74.0947	7.02002
Q14204	Cytoplasmic dynein 1 heavy chain 1 OS=Homo sapiens GN=DYNC1H1 PE=1 SV=5 - [DYHC1_HUMAN]	18.36	2	65	65	71	2.98238e+07	4646	532.072	6.40479
P07237	Protein disulfide-isomerase OS=Homo sapiens GN=P4HB PE=1 SV=3 - [PDIA1_HUMAN]	62.2	1	26	26	66	2.64022e+08	508	57.0807	4.86865
P12814	Alpha-actinin-1 OS=Homo sapiens GN=ACTN1 PE=1 SV=2 - [ACTN1_HUMAN]	38.68	2	17	28	52	1.34922e+08	892	102.993	5.41455
P27797	Calreticulin OS=Homo sapiens GN=CALR PE=1 SV=1 - [CALR_HUMAN]	38.37	1	11	11	55	4.67684e+08	417	48.1118	4.43701
P07437	Tubulin beta chain OS=Homo sapiens GN=TUBB PE=1 SV=2 - [TBB5_HUMAN]	50	4	4	16	48	6.90365e+08	444	49.639	4.89404
Q58FF7	Putative heat shock protein HSP 90-beta-3 OS=Homo sapiens GN=HSP90AB3P PE=5 SV=1 - [H90B3_HUMAN]	18.26	2	1	15	55	1.7616e+09	597	68.282	4.79248
P14625	Endoplasmin OS=Homo sapiens GN=HSP90B1 PE=1 SV=1 - [ENPL_HUMAN]	36.61	2	28	30	51	8.68089e+08	803	92.4113	4.84326
P46940	Ras GTPase-activating-like protein IQGAP1 OS=Homo sapiens GN=IQGAP1 PE=1 SV=1 - [IQGA1_HUMAN]	32.65	3	39	39	43	6.49687e+07	1657	189.134	6.48096
Q07065	Cytoskeleton-associated protein 4 OS=Homo sapiens GN=CKAP4 PE=1 SV=2 - [CKAP4_HUMAN]	44.02	1	22	22	42	2.22024e+08	602	65.9827	5.92236
P18206	Vinculin OS=Homo sapiens GN=VCL PE=1 SV=4 - [VINC_HUMAN]	41.27	1	32	32	44	6.23328e+07	1134	123.722	5.65576
P06576	ATP synthase subunit beta, mitochondrial OS=Homo sapiens GN=ATP5B PE=1 SV=3 - [ATPB_HUMAN]	68.62	1	22	22	44	1.32603e+08	529	56.5246	5.40186
P12111	Collagen alpha-3(VI) chain OS=Homo sapiens GN=COL6A3 PE=1 SV=5 - [CO6A3_HUMAN]	23.42	1	49	49	54	3.38377e+07	3177	343.457	6.68311
Q01082	Spectrin beta chain, non-erythrocytic 1 OS=Homo sapiens GN=SPTBN1 PE=1 SV=2 - [SPTB2_HUMAN]	21.53	2	34	37	41	3.29162e+07	2364	274.439	5.56689
P07355	Annexin A2 OS=Homo sapiens GN=ANXA2 PE=1 SV=2 - [ANXA2_HUMAN]	49.56	2	18	18	39	7.63003e+08	339	38.5798	7.75244
P10809	60 kDa heat shock protein, mitochondrial OS=Homo sapiens GN=HSPD1 PE=1 SV=2 - [CH60_HUMAN]	58.12	1	22	22	59	2.97335e+08	573	61.0164	5.87158
P13639	Elongation factor 2 OS=Homo sapiens GN=EEF2 PE=1 SV=4 - [EF2_HUMAN]	26.11	1	22	22	40	1.08733e+08	858	95.277	6.82959
P68032	Actin, alpha cardiac muscle 1 OS=Homo sapiens GN=ACTC1 PE=1 SV=1 - [ACTC_HUMAN]	24.14	5	2	7	50	2.93011e+09	377	41.9919	5.38916
P22314	Ubiquitin-like modifier-activating enzyme 1 OS=Homo sapiens GN=UBA1 PE=1 SV=3 - [UBA1_HUMAN]	34.31	1	24	24	33	4.65816e+07	1058	117.774	5.75732
P68104	Elongation factor 1-alpha 1 OS=Homo sapiens GN=EEF1A1 PE=1 SV=1 - [EF1A1_HUMAN]	25.32	2	4	9	40	1.1929e+09	462	50.1091	9.01221
P08133	Annexin A6 OS=Homo sapiens GN=ANXA6 PE=1 SV=3 - [ANXA6_HUMAN]	52.9	1	28	28	39	6.43481e+07	673	75.8256	5.60498
P12956	X-ray repair cross-complementing protein 6 OS=Homo sapiens GN=XRCC6 PE=1 SV=2 - [XRCC6_HUMAN]	48.28	2	24	24	43	1.16564e+08	609	69.7991	6.63916
Q14697	Neutral alpha-glucosidase AB OS=Homo sapiens GN=GANAB PE=1 SV=3 - [GANAB_HUMAN]	29.45	1	24	24	40	9.76484e+07	944	106.807	6.13818
P68371	Tubulin beta-4B chain OS=Homo sapiens GN=TUBB4B PE=1 SV=1 - [TBB4B_HUMAN]	46.52	4	2	15	34	6.36629e+08	445	49.799	4.89404
Q13509	Tubulin beta-3 chain OS=Homo sapiens GN=TUBB3 PE=1 SV=2 - [TBB3_HUMAN]	40.44	2	3	14	34	6.13494e+08	450	50.4003	4.93213
P30101	Protein disulfide-isomerase A3 OS=Homo sapiens GN=PDIA3 PE=1 SV=4 - [PDIA3_HUMAN]	44.75	1	21	21	35	1.97673e+08	505	56.7468	6.354
P27824	Calnexin OS=Homo sapiens GN=CANX PE=1 SV=2 - [CALX_HUMAN]	29.22	1	19	19	42	4.60511e+08	592	67.5259	4.60205
Q14315	Filamin-C OS=Homo sapiens GN=FLNC PE=1 SV=3 - [FLNC_HUMAN]	12.88	1	19	23	30	3.87233e+07	2725	290.841	5.97314
P16615	Sarcoplasmic/endoplasmic reticulum calcium ATPase 2 OS=Homo sapiens GN=ATP2A2 PE=1 SV=1 - [AT2A2_HUMAN]	23.13	3	19	19	41	9.27685e+07	1042	114.683	5.33838
O75369	Filamin-B OS=Homo sapiens GN=FLNB PE=1 SV=2 - [FLNB_HUMAN]	15.83	1	22	26	31	2.65451e+07	2602	277.99	5.73193
P06744	Glucose-6-phosphate isomerase OS=Homo sapiens GN=GPI PE=1 SV=4 - [G6PI_HUMAN]	41.22	1	16	16	27	1.04168e+08	558	63.1072	8.32373
P50454	Serpin H1 OS=Homo sapiens GN=SERPINH1 PE=1 SV=2 - [SERPH_HUMAN]	49.04	1	17	17	34	1.82272e+08	418	46.4112	8.68994
P38646	Stress-70 protein, mitochondrial OS=Homo sapiens GN=HSPA9 PE=1 SV=2 - [GRP75_HUMAN]	31.37	1	16	16	30	1.55923e+08	679	73.6348	6.16357
P42704	Leucine-rich PPR motif-containing protein, mitochondrial OS=Homo sapiens GN=LRPPRC PE=1 SV=3 - [LPPRC_HUMAN]	30.77	1	35	35	40	2.75863e+07	1394	157.805	6.12549
P62805	Histone H4 OS=Homo sapiens GN=HIST1H4A PE=1 SV=2 - [H4_HUMAN]	43.69	1	7	7	30	2.59799e+09	103	11.3604	11.356
P06748	Nucleophosmin OS=Homo sapiens GN=NPM1 PE=1 SV=2 - [NPM_HUMAN]	42.86	1	10	10	31	5.92616e+08	294	32.5548	4.77979
P34932	Heat shock 70 kDa protein 4 OS=Homo sapiens GN=HSPA4 PE=1 SV=4 - [HSP74_HUMAN]	39.4	1	22	22	31	8.69386e+07	840	94.2712	5.18604
Q9P2E9	Ribosome-binding protein 1 OS=Homo sapiens GN=RRBP1 PE=1 SV=4 - [RRBP1_HUMAN]	22.55	2	22	22	28	4.85001e+07	1410	152.381	8.60205
Q13263	Transcription intermediary factor 1-beta OS=Homo sapiens GN=TRIM28 PE=1 SV=5 - [TIF1B_HUMAN]	36.77	1	17	17	25	7.58806e+07	835	88.4934	5.77002
P08758	Annexin A5 OS=Homo sapiens GN=ANXA5 PE=1 SV=2 - [ANXA5_HUMAN]	65	1	16	17	31	2.27045e+08	320	35.9144	5.04639
P04083	Annexin A1 OS=Homo sapiens GN=ANXA1 PE=1 SV=2 - [ANXA1_HUMAN]	45.95	1	13	13	28	2.65134e+08	346	38.69	7.02002
Q13885	Tubulin beta-2A chain OS=Homo sapiens GN=TUBB2A PE=1 SV=1 - [TBB2A_HUMAN]	39.1	5	2	13	29	6.36629e+08	445	49.875	4.89404
Q08211	ATP-dependent RNA helicase A OS=Homo sapiens GN=DHX9 PE=1 SV=4 - [DHX9_HUMAN]	24.33	1	22	22	28	6.93701e+07	1270	140.869	6.84424
Q7KZF4	Staphylococcal nuclease domain-containing protein 1 OS=Homo sapiens GN=SND1 PE=1 SV=1 - [SND1_HUMAN]	28.9	1	20	20	25	7.51478e+07	910	101.934	7.1665
P04075	Fructose-bisphosphate aldolase A OS=Homo sapiens GN=ALDOA PE=1 SV=2 - [ALDOA_HUMAN]	38.19	1	9	9	29	4.83283e+08	364	39.3953	8.08936
Q9P2J5	Leucine--tRNA ligase, cytoplasmic OS=Homo sapiens GN=LARS PE=1 SV=2 - [SYLC_HUMAN]	26.87	1	23	23	29	2.70624e+07	1176	134.379	7.29834
Q13283	Ras GTPase-activating protein-binding protein 1 OS=Homo sapiens GN=G3BP1 PE=1 SV=1 - [G3BP1_HUMAN]	38.63	1	10	10	27	5.36346e+07	466	52.1321	5.51611
O60506	Heterogeneous nuclear ribonucleoprotein Q OS=Homo sapiens GN=SYNCRIP PE=1 SV=2 - [HNRPQ_HUMAN]	40.93	1	16	19	30	1.15766e+08	623	69.5596	8.5874
Q9NZM1	Myoferlin OS=Homo sapiens GN=MYOF PE=1 SV=1 - [MYOF_HUMAN]	20.82	1	31	31	33	2.21464e+07	2061	234.561	6.17627
P19338	Nucleolin OS=Homo sapiens GN=NCL PE=1 SV=3 - [NUCL_HUMAN]	23.24	1	15	15	28	2.17131e+08	710	76.5684	4.70361
P55072	Transitional endoplasmic reticulum ATPase OS=Homo sapiens GN=VCP PE=1 SV=4 - [TERA_HUMAN]	29.65	1	20	20	32	6.62089e+07	806	89.2657	5.26221
P00966	Argininosuccinate synthase OS=Homo sapiens GN=ASS1 PE=1 SV=2 - [ASSY_HUMAN]	43.69	1	15	15	28	1.13402e+08	412	46.501	8.01611
P26038	Moesin OS=Homo sapiens GN=MSN PE=1 SV=3 - [MOES_HUMAN]	40.03	1	14	21	35	6.56372e+07	577	67.7778	6.40479
P15144	Aminopeptidase N OS=Homo sapiens GN=ANPEP PE=1 SV=4 - [AMPN_HUMAN]	30.09	1	21	21	32	5.83936e+07	967	109.471	5.47803
P61978	Heterogeneous nuclear ribonucleoprotein K OS=Homo sapiens GN=HNRNPK PE=1 SV=1 - [HNRPK_HUMAN]	40.17	1	14	14	27	1.23353e+08	463	50.9444	5.5415
Q14974	Importin subunit beta-1 OS=Homo sapiens GN=KPNB1 PE=1 SV=2 - [IMB1_HUMAN]	23.97	1	15	15	27	7.9516e+07	876	97.108	4.77979
P35580	Myosin-10 OS=Homo sapiens GN=MYH10 PE=1 SV=3 - [MYH10_HUMAN]	17.81	1	19	25	29	6.66235e+07	1976	228.858	5.5415
P17987	T-complex protein 1 subunit alpha OS=Homo sapiens GN=TCP1 PE=1 SV=1 - [TCPA_HUMAN]	48.56	1	18	18	26	7.87573e+07	556	60.3056	6.11279
P63104	14-3-3 protein zeta/delta OS=Homo sapiens GN=YWHAZ PE=1 SV=1 - [1433Z_HUMAN]	47.76	2	8	10	26	4.73796e+08	245	27.7277	4.79248
P60842	Eukaryotic initiation factor 4A-I OS=Homo sapiens GN=EIF4A1 PE=1 SV=1 - [IF4A1_HUMAN]	62.32	1	11	21	30	1.66827e+08	406	46.1246	5.47803
P78371	T-complex protein 1 subunit beta OS=Homo sapiens GN=CCT2 PE=1 SV=4 - [TCPB_HUMAN]	44.67	1	18	18	25	1.01319e+08	535	57.4521	6.45557
P07195	L-lactate dehydrogenase B chain OS=Homo sapiens GN=LDHB PE=1 SV=2 - [LDHB_HUMAN]	36.23	1	12	12	27	4.57323e+08	334	36.6151	6.04932
P49368	T-complex protein 1 subunit gamma OS=Homo sapiens GN=CCT3 PE=1 SV=4 - [TCPG_HUMAN]	33.94	1	14	14	23	9.99956e+07	545	60.4953	6.49365
P02452	Collagen alpha-1(I) chain OS=Homo sapiens GN=COL1A1 PE=1 SV=5 - [CO1A1_HUMAN]	23.5	1	16	16	19	3.37032e+07	1464	138.857	5.79541
P50991	T-complex protein 1 subunit delta OS=Homo sapiens GN=CCT4 PE=1 SV=4 - [TCPD_HUMAN]	35.99	1	14	14	23	1.30685e+08	539	57.8878	7.82568
P48643	T-complex protein 1 subunit epsilon OS=Homo sapiens GN=CCT5 PE=1 SV=1 - [TCPE_HUMAN]	40.48	1	19	19	28	7.60051e+07	541	59.6328	5.65576
P40939	Trifunctional enzyme subunit alpha, mitochondrial OS=Homo sapiens GN=HADHA PE=1 SV=2 - [ECHA_HUMAN]	33.55	1	18	18	26	3.13258e+07	763	82.9469	9.0415
P20700	Lamin-B1 OS=Homo sapiens GN=LMNB1 PE=1 SV=2 - [LMNB1_HUMAN]	35.84	1	15	15	24	9.65797e+07	586	66.3676	5.16064
Q12906	Interleukin enhancer-binding factor 3 OS=Homo sapiens GN=ILF3 PE=1 SV=3 - [ILF3_HUMAN]	25.5	2	18	18	25	7.33535e+07	894	95.2791	8.76318
Q04637	Eukaryotic translation initiation factor 4 gamma 1 OS=Homo sapiens GN=EIF4G1 PE=1 SV=4 - [IF4G1_HUMAN]	20.45	1	21	23	26	3.70192e+07	1599	175.382	5.32568
P25205	DNA replication licensing factor MCM3 OS=Homo sapiens GN=MCM3 PE=1 SV=3 - [MCM3_HUMAN]	37.13	1	18	18	23	4.94834e+07	808	90.924	5.77002
P13667	Protein disulfide-isomerase A4 OS=Homo sapiens GN=PDIA4 PE=1 SV=2 - [PDIA4_HUMAN]	43.1	3	22	22	26	5.09899e+07	645	72.887	5.07178
Q14764	Major vault protein OS=Homo sapiens GN=MVP PE=1 SV=4 - [MVP_HUMAN]	38.07	1	22	22	26	3.60893e+07	893	99.2659	5.47803
P27348	14-3-3 protein theta OS=Homo sapiens GN=YWHAQ PE=1 SV=1 - [1433T_HUMAN]	33.88	2	6	8	20	3.56905e+08	245	27.7468	4.77979
P13010	X-ray repair cross-complementing protein 5 OS=Homo sapiens GN=XRCC5 PE=1 SV=3 - [XRCC5_HUMAN]	33.33	2	19	19	28	1.1258e+08	732	82.6523	5.80811
Q07954	Prolow-density lipoprotein receptor-related protein 1 OS=Homo sapiens GN=LRP1 PE=1 SV=2 - [LRP1_HUMAN]	7.2	1	24	24	25	3.20389e+07	4544	504.276	5.38916
P05023	Sodium/potassium-transporting ATPase subunit alpha-1 OS=Homo sapiens GN=ATP1A1 PE=1 SV=1 - [AT1A1_HUMAN]	24.93	6	18	18	21	5.22238e+07	1023	112.824	5.49072
P50990	T-complex protein 1 subunit theta OS=Homo sapiens GN=CCT8 PE=1 SV=4 - [TCPQ_HUMAN]	37.41	1	19	19	22	1.46915e+08	548	59.5825	5.60498
P25705	ATP synthase subunit alpha, mitochondrial OS=Homo sapiens GN=ATP5A1 PE=1 SV=1 - [ATPA_HUMAN]	36.17	1	16	16	24	1.24228e+08	553	59.7136	9.12939
Q15075	Early endosome antigen 1 OS=Homo sapiens GN=EEA1 PE=1 SV=2 - [EEA1_HUMAN]	20.91	1	20	20	23	1.2636e+07	1411	162.367	5.68115
Q13200	26S proteasome non-ATPase regulatory subunit 2 OS=Homo sapiens GN=PSMD2 PE=1 SV=3 - [PSMD2_HUMAN]	28.52	2	20	20	29	6.4317e+07	908	100.136	5.19873
Q14152	Eukaryotic translation initiation factor 3 subunit A OS=Homo sapiens GN=EIF3A PE=1 SV=1 - [EIF3A_HUMAN]	21.13	1	22	22	27	3.78061e+07	1382	166.468	6.78564
Q99715	Collagen alpha-1(XII) chain OS=Homo sapiens GN=COL12A1 PE=1 SV=2 - [COCA1_HUMAN]	12.24	1	24	24	27	1.42066e+07	3063	332.941	5.52881
Q16555	Dihydropyrimidinase-related protein 2 OS=Homo sapiens GN=DPYSL2 PE=1 SV=1 - [DPYL2_HUMAN]	43.18	1	13	16	20	7.86402e+07	572	62.2546	6.37939
P31939	Bifunctional purine biosynthesis protein PURH OS=Homo sapiens GN=ATIC PE=1 SV=3 - [PUR9_HUMAN]	38.01	1	15	15	20	3.54678e+07	592	64.5753	6.7124
P29401	Transketolase OS=Homo sapiens GN=TKT PE=1 SV=3 - [TKT_HUMAN]	30.66	1	13	13	21	1.43971e+08	623	67.8347	7.66455
P55060	Exportin-2 OS=Homo sapiens GN=CSE1L PE=1 SV=3 - [XPO2_HUMAN]	28.12	1	21	21	24	3.81704e+07	971	110.346	5.77002
Q00341	Vigilin OS=Homo sapiens GN=HDLBP PE=1 SV=2 - [VIGLN_HUMAN]	25.47	3	21	22	26	3.47733e+07	1268	141.368	6.87354
Q16643	Drebrin OS=Homo sapiens GN=DBN1 PE=1 SV=4 - [DREB_HUMAN]	28.35	1	10	10	16	7.36042e+07	649	71.3854	4.44971
Q05639	Elongation factor 1-alpha 2 OS=Homo sapiens GN=EEF1A2 PE=1 SV=1 - [EF1A2_HUMAN]	21.6	1	2	7	25	1.16813e+09	463	50.4383	9.02686
P18124	60S ribosomal protein L7 OS=Homo sapiens GN=RPL7 PE=1 SV=1 - [RL7_HUMAN]	43.55	1	13	13	21	1.12049e+08	248	29.2072	10.6528
Q9BUF5	Tubulin beta-6 chain OS=Homo sapiens GN=TUBB6 PE=1 SV=1 - [TBB6_HUMAN]	39.01	4	6	13	22	5.3793e+08	446	49.825	4.88135
Q6P2Q9	Pre-mRNA-processing-splicing factor 8 OS=Homo sapiens GN=PRPF8 PE=1 SV=2 - [PRP8_HUMAN]	17.69	1	26	26	27	1.98606e+07	2335	273.427	8.83643
P23246	Splicing factor, proline- and glutamine-rich OS=Homo sapiens GN=SFPQ PE=1 SV=2 - [SFPQ_HUMAN]	25.6	1	13	13	19	6.26037e+07	707	76.1016	9.43701
Q9Y4L1	Hypoxia up-regulated protein 1 OS=Homo sapiens GN=HYOU1 PE=1 SV=1 - [HYOU1_HUMAN]	31.83	1	18	18	22	2.10861e+07	999	111.266	5.22412
P41252	Isoleucine--tRNA ligase, cytoplasmic OS=Homo sapiens GN=IARS PE=1 SV=2 - [SYIC_HUMAN]	20.84	1	21	21	25	2.4879e+07	1262	144.406	6.15088
Q99613	Eukaryotic translation initiation factor 3 subunit C OS=Homo sapiens GN=EIF3C PE=1 SV=1 - [EIF3C_HUMAN]	18.84	2	14	14	17	2.59434e+07	913	105.278	5.68115
P62258	14-3-3 protein epsilon OS=Homo sapiens GN=YWHAE PE=1 SV=1 - [1433E_HUMAN]	41.18	2	8	10	20	3.31701e+08	255	29.1554	4.7417
P02751	Fibronectin OS=Homo sapiens GN=FN1 PE=1 SV=4 - [FINC_HUMAN]	11.86	1	17	17	20	2.81315e+07	2386	262.46	5.70654
P00558	Phosphoglycerate kinase 1 OS=Homo sapiens GN=PGK1 PE=1 SV=3 - [PGK1_HUMAN]	33.57	2	11	11	19	1.08938e+08	417	44.5861	8.104
P14314	Glucosidase 2 subunit beta OS=Homo sapiens GN=PRKCSH PE=1 SV=2 - [GLU2B_HUMAN]	25.76	1	12	12	17	1.88283e+08	528	59.3878	4.41162
P26641	Elongation factor 1-gamma OS=Homo sapiens GN=EEF1G PE=1 SV=3 - [EF1G_HUMAN]	34.1	1	14	14	26	1.43282e+08	437	50.0871	6.66846
P07910	Heterogeneous nuclear ribonucleoproteins C1/C2 OS=Homo sapiens GN=HNRNPC PE=1 SV=4 - [HNRPC_HUMAN]	38.56	4	11	11	19	1.29534e+08	306	33.6495	5.08447
P46821	Microtubule-associated protein 1B OS=Homo sapiens GN=MAP1B PE=1 SV=2 - [MAP1B_HUMAN]	13.98	2	19	19	23	1.43015e+07	2468	270.468	4.80518
P67936	Tropomyosin alpha-4 chain OS=Homo sapiens GN=TPM4 PE=1 SV=3 - [TPM4_HUMAN]	23.79	1	3	8	23	2.3546e+08	248	28.5045	4.69092
P53396	ATP-citrate synthase OS=Homo sapiens GN=ACLY PE=1 SV=3 - [ACLY_HUMAN]	22.8	1	18	18	21	3.74626e+07	1101	120.762	7.32764
P43243	Matrin-3 OS=Homo sapiens GN=MATR3 PE=1 SV=2 - [MATR3_HUMAN]	21.61	1	14	14	19	3.82188e+07	847	94.5648	6.25244
O14980	Exportin-1 OS=Homo sapiens GN=XPO1 PE=1 SV=1 - [XPO1_HUMAN]	24.84	1	21	21	27	1.9023e+07	1071	123.306	6.06201
P23396	40S ribosomal protein S3 OS=Homo sapiens GN=RPS3 PE=1 SV=2 - [RS3_HUMAN]	55.56	1	11	11	18	1.68622e+08	243	26.6714	9.65674
P49736	DNA replication licensing factor MCM2 OS=Homo sapiens GN=MCM2 PE=1 SV=4 - [MCM2_HUMAN]	28.98	1	17	17	20	5.65334e+07	904	101.832	5.51611
P07814	Bifunctional glutamate/proline--tRNA ligase OS=Homo sapiens GN=EPRS PE=1 SV=5 - [SYEP_HUMAN]	18.85	1	21	21	23	4.70416e+07	1512	170.483	7.32764
Q6UVK1	Chondroitin sulfate proteoglycan 4 OS=Homo sapiens GN=CSPG4 PE=1 SV=2 - [CSPG4_HUMAN]	11.58	1	17	17	21	2.05337e+07	2322	250.382	5.46533
P14866	Heterogeneous nuclear ribonucleoprotein L OS=Homo sapiens GN=HNRNPL PE=1 SV=2 - [HNRPL_HUMAN]	30.39	1	10	10	17	71414036	589	64.0924	8.22119
O75643	U5 small nuclear ribonucleoprotein 200 kDa helicase OS=Homo sapiens GN=SNRNP200 PE=1 SV=2 - [U520_HUMAN]	13.86	1	24	24	24	1.94029e+07	2136	244.353	6.06201
Q12905	Interleukin enhancer-binding factor 2 OS=Homo sapiens GN=ILF2 PE=1 SV=2 - [ILF2_HUMAN]	48.72	1	13	13	21	1.00515e+08	390	43.0352	5.26221
Q9H0U4	Ras-related protein Rab-1B OS=Homo sapiens GN=RAB1B PE=1 SV=1 - [RAB1B_HUMAN]	49.25	12	2	8	24	1.59845e+08	201	22.1572	5.73193
Q99536	Synaptic vesicle membrane protein VAT-1 homolog OS=Homo sapiens GN=VAT1 PE=1 SV=2 - [VAT1_HUMAN]	41.73	1	12	12	23	9.80892e+07	393	41.8934	6.29053
P04844	Dolichyl-diphosphooligosaccharide--protein glycosyltransferase subunit 2 OS=Homo sapiens GN=RPN2 PE=1 SV=3 - [RPN2_HUMAN]	37.72	1	15	15	23	5.17745e+07	631	69.241	5.69385
O00410	Importin-5 OS=Homo sapiens GN=IPO5 PE=1 SV=4 - [IPO5_HUMAN]	26.34	2	18	18	24	2.54738e+07	1097	123.55	4.94482
P09211	Glutathione S-transferase P OS=Homo sapiens GN=GSTP1 PE=1 SV=2 - [GSTP1_HUMAN]	61.43	1	8	8	16	8.55455e+07	210	23.341	5.64307
Q14980	Nuclear mitotic apparatus protein 1 OS=Homo sapiens GN=NUMA1 PE=1 SV=2 - [NUMA1_HUMAN]	15.18	1	19	19	22	1.59675e+07	2115	238.115	5.78271
P13645	Keratin, type I cytoskeletal 10 OS=Homo sapiens GN=KRT10 PE=1 SV=6 - [K1C10_HUMAN]	29.62	1	13	13	23	9.96072e+07	584	58.7917	5.21143
P55884	Eukaryotic translation initiation factor 3 subunit B OS=Homo sapiens GN=EIF3B PE=1 SV=3 - [EIF3B_HUMAN]	24.94	1	16	16	19	4.40359e+07	814	92.4238	4.99561
P62424	60S ribosomal protein L7a OS=Homo sapiens GN=RPL7A PE=1 SV=2 - [RL7A_HUMAN]	26.69	1	9	9	17	1.65282e+08	266	29.977	10.6089
P50395	Rab GDP dissociation inhibitor beta OS=Homo sapiens GN=GDI2 PE=1 SV=2 - [GDIB_HUMAN]	46.07	1	9	14	17	3.38955e+07	445	50.6309	6.46826
Q14839	Chromodomain-helicase-DNA-binding protein 4 OS=Homo sapiens GN=CHD4 PE=1 SV=2 - [CHD4_HUMAN]	14.17	4	19	19	20	2.71615e+07	1912	217.867	5.85889
P23526	Adenosylhomocysteinase OS=Homo sapiens GN=AHCY PE=1 SV=4 - [SAHH_HUMAN]	34.49	1	12	13	18	6.08448e+07	432	47.6852	6.34131
P35221	Catenin alpha-1 OS=Homo sapiens GN=CTNNA1 PE=1 SV=1 - [CTNA1_HUMAN]	31.9	3	15	15	18	1.3625e+07	906	100.009	6.29053
P23284	Peptidyl-prolyl cis-trans isomerase B OS=Homo sapiens GN=PPIB PE=1 SV=2 - [PPIB_HUMAN]	43.06	1	10	10	19	1.85223e+08	216	23.7275	9.40771
P04843	Dolichyl-diphosphooligosaccharide--protein glycosyltransferase subunit 1 OS=Homo sapiens GN=RPN1 PE=1 SV=1 - [RPN1_HUMAN]	30.31	1	13	13	20	7.08732e+07	607	68.5268	6.37939
P02461	Collagen alpha-1(III) chain OS=Homo sapiens GN=COL3A1 PE=1 SV=4 - [CO3A1_HUMAN]	17.74	1	14	14	17	2.92753e+07	1466	138.479	6.60986
Q12931	Heat shock protein 75 kDa, mitochondrial OS=Homo sapiens GN=TRAP1 PE=1 SV=3 - [TRAP1_HUMAN]	32.1	1	13	14	21	5.14757e+08	704	80.0597	8.20654
O60814	Histone H2B type 1-K OS=Homo sapiens GN=HIST1H2BK PE=1 SV=3 - [H2B1K_HUMAN]	26.98	10	2	4	19	1.38083e+09	126	13.8816	10.3159
O43390	Heterogeneous nuclear ribonucleoprotein R OS=Homo sapiens GN=HNRNPR PE=1 SV=1 - [HNRPR_HUMAN]	33.18	1	13	16	19	7.68574e+07	633	70.8993	8.1333
Q9UHX1	Poly(U)-binding-splicing factor PUF60 OS=Homo sapiens GN=PUF60 PE=1 SV=1 - [PUF60_HUMAN]	37.03	1	12	12	18	6.71172e+07	559	59.8376	5.2876
Q9UPN3	Microtubule-actin cross-linking factor 1, isoforms 1/2/3/5 OS=Homo sapiens GN=MACF1 PE=1 SV=4 - [MACF1_HUMAN]	4.93	1	22	23	24	4.77951e+07	7388	837.787	5.38916
Q13085	Acetyl-CoA carboxylase 1 OS=Homo sapiens GN=ACACA PE=1 SV=2 - [ACACA_HUMAN]	10.91	2	20	20	21	1.29101e+07	2346	265.385	6.3667
Q00839	Heterogeneous nuclear ribonucleoprotein U OS=Homo sapiens GN=HNRNPU PE=1 SV=6 - [HNRPU_HUMAN]	18.55	1	12	12	18	2.12156e+08	825	90.528	5.99854
O43852	Calumenin OS=Homo sapiens GN=CALU PE=1 SV=2 - [CALU_HUMAN]	52.38	1	11	11	15	7.24245e+07	315	37.0835	4.64014
P31943	Heterogeneous nuclear ribonucleoprotein H OS=Homo sapiens GN=HNRNPH1 PE=1 SV=4 - [HNRH1_HUMAN]	28.51	2	3	9	16	1.05862e+08	449	49.1984	6.30322
P51149	Ras-related protein Rab-7a OS=Homo sapiens GN=RAB7A PE=1 SV=1 - [RAB7A_HUMAN]	59.42	1	12	12	17	9.17775e+07	207	23.4748	6.69775
Q96KK5	Histone H2A type 1-H OS=Homo sapiens GN=HIST1H2AH PE=1 SV=3 - [H2A1H_HUMAN]	35.94	13	2	4	19	1.15617e+09	128	13.8978	10.8872
P67809	Nuclease-sensitive element-binding protein 1 OS=Homo sapiens GN=YBX1 PE=1 SV=3 - [YBOX1_HUMAN]	41.36	2	4	7	16	1.1201e+08	324	35.9027	9.87646
P63010	AP-2 complex subunit beta OS=Homo sapiens GN=AP2B1 PE=1 SV=1 - [AP2B1_HUMAN]	28.18	1	13	19	21	2.74614e+07	937	104.486	5.37646
Q92616	Translational activator GCN1 OS=Homo sapiens GN=GCN1L1 PE=1 SV=6 - [GCN1L_HUMAN]	10.71	1	20	20	24	1.12233e+07	2671	292.572	7.47412
P04264	Keratin, type II cytoskeletal 1 OS=Homo sapiens GN=KRT1 PE=1 SV=6 - [K2C1_HUMAN]	28.88	1	10	13	17	1.21012e+08	644	65.999	8.11865
P52272	Heterogeneous nuclear ribonucleoprotein M OS=Homo sapiens GN=HNRNPM PE=1 SV=3 - [HNRPM_HUMAN]	23.15	1	15	15	17	4.29228e+07	730	77.4643	8.70459
P49748	Very long-chain specific acyl-CoA dehydrogenase, mitochondrial OS=Homo sapiens GN=ACADVL PE=1 SV=1 - [ACADV_HUMAN]	30.38	1	14	14	15	3.1684e+07	655	70.3454	8.74854
O75533	Splicing factor 3B subunit 1 OS=Homo sapiens GN=SF3B1 PE=1 SV=3 - [SF3B1_HUMAN]	24.46	1	20	20	21	2.88618e+07	1304	145.738	7.09326
P06899	Histone H2B type 1-J OS=Homo sapiens GN=HIST1H2BJ PE=1 SV=3 - [H2B1J_HUMAN]	26.98	8	2	4	20	1.21718e+09	126	13.8956	10.3159
P33993	DNA replication licensing factor MCM7 OS=Homo sapiens GN=MCM7 PE=1 SV=4 - [MCM7_HUMAN]	33.1	1	17	17	19	2.49696e+07	719	81.2566	6.45557
Q15393	Splicing factor 3B subunit 3 OS=Homo sapiens GN=SF3B3 PE=1 SV=4 - [SF3B3_HUMAN]	18.16	1	16	16	17	2.58094e+07	1217	135.492	5.26221
P62701	40S ribosomal protein S4, X isoform OS=Homo sapiens GN=RPS4X PE=1 SV=2 - [RS4X_HUMAN]	36.12	1	6	10	19	6.86403e+07	263	29.5791	10.1548
P05455	Lupus La protein OS=Homo sapiens GN=SSB PE=1 SV=2 - [LA_HUMAN]	28.92	1	15	15	18	5.92834e+07	408	46.8082	7.12256
P33991	DNA replication licensing factor MCM4 OS=Homo sapiens GN=MCM4 PE=1 SV=5 - [MCM4_HUMAN]	20.51	2	14	14	17	2.8021e+07	863	96.4976	6.7417
Q15029	116 kDa U5 small nuclear ribonucleoprotein component OS=Homo sapiens GN=EFTUD2 PE=1 SV=1 - [U5S1_HUMAN]	23.66	1	15	15	18	2.00685e+07	972	109.366	4.99561
P49411	Elongation factor Tu, mitochondrial OS=Homo sapiens GN=TUFM PE=1 SV=2 - [EFTU_HUMAN]	33.85	1	12	12	19	6.41497e+07	452	49.5102	7.60596
Q99460	26S proteasome non-ATPase regulatory subunit 1 OS=Homo sapiens GN=PSMD1 PE=1 SV=2 - [PSMD1_HUMAN]	20.57	1	12	12	14	2.37264e+07	953	105.769	5.38916
P45974	Ubiquitin carboxyl-terminal hydrolase 5 OS=Homo sapiens GN=USP5 PE=1 SV=2 - [UBP5_HUMAN]	31	1	16	17	19	2.61601e+07	858	95.7253	5.03369
Q14240	Eukaryotic initiation factor 4A-II OS=Homo sapiens GN=EIF4A2 PE=1 SV=2 - [IF4A2_HUMAN]	43.24	1	5	15	18	1.56008e+08	407	46.3728	5.47803
P04040	Catalase OS=Homo sapiens GN=CAT PE=1 SV=3 - [CATA_HUMAN]	35.48	1	14	14	17	4.96928e+07	527	59.7188	7.38623
P49321	Nuclear autoantigenic sperm protein OS=Homo sapiens GN=NASP PE=1 SV=2 - [NASP_HUMAN]	35.66	1	16	16	17	2.47318e+07	788	85.1861	4.29736
P21796	Voltage-dependent anion-selective channel protein 1 OS=Homo sapiens GN=VDAC1 PE=1 SV=2 - [VDAC1_HUMAN]	40.99	1	8	9	14	7.84581e+07	283	30.7536	8.54346
P22626	Heterogeneous nuclear ribonucleoproteins A2/B1 OS=Homo sapiens GN=HNRNPA2B1 PE=1 SV=2 - [ROA2_HUMAN]	43.06	1	10	12	17	2.69171e+08	353	37.4067	8.95361
P49915	GMP synthase [glutamine-hydrolyzing] OS=Homo sapiens GN=GMPS PE=1 SV=1 - [GUAA_HUMAN]	28.14	1	13	13	17	3.35613e+07	693	76.667	6.87354
P09874	Poly [ADP-ribose] polymerase 1 OS=Homo sapiens GN=PARP1 PE=1 SV=4 - [PARP1_HUMAN]	22.29	1	14	14	17	4.78502e+07	1014	113.012	8.88037
P06396	Gelsolin OS=Homo sapiens GN=GSN PE=1 SV=1 - [GELS_HUMAN]	25.7	1	11	11	13	6.25836e+07	782	85.6442	6.27783
P08107	Heat shock 70 kDa protein 1A/1B OS=Homo sapiens GN=HSPA1A PE=1 SV=5 - [HSP71_HUMAN]	26.99	2	9	11	18	2.83341e+08	641	70.009	5.65576
P35908	Keratin, type II cytoskeletal 2 epidermal OS=Homo sapiens GN=KRT2 PE=1 SV=2 - [K22E_HUMAN]	28.64	12	11	15	17	98080719	639	65.3932	8.00146
Q6DD88	Atlastin-3 OS=Homo sapiens GN=ATL3 PE=1 SV=1 - [ATLA3_HUMAN]	34.2	1	14	14	19	6.51305e+07	541	60.5034	5.65576
O75475	PC4 and SFRS1-interacting protein OS=Homo sapiens GN=PSIP1 PE=1 SV=1 - [PSIP1_HUMAN]	19.06	1	8	9	16	1.33302e+08	530	60.0667	9.12939
P40227	T-complex protein 1 subunit zeta OS=Homo sapiens GN=CCT6A PE=1 SV=3 - [TCPZ_HUMAN]	34.84	2	15	15	22	7.95761e+07	531	57.9876	6.68311
O00159	Unconventional myosin-Ic OS=Homo sapiens GN=MYO1C PE=1 SV=4 - [MYO1C_HUMAN]	20.13	2	15	15	16	1.47601e+07	1063	121.606	9.40771
P08195	4F2 cell-surface antigen heavy chain OS=Homo sapiens GN=SLC3A2 PE=1 SV=3 - [4F2_HUMAN]	29.21	1	15	15	15	4.89401e+07	630	67.9517	5.0083
O43491	Band 4.1-like protein 2 OS=Homo sapiens GN=EPB41L2 PE=1 SV=1 - [E41L2_HUMAN]	26.07	2	15	15	15	1.87901e+07	1005	112.519	5.43994
Q6NZI2	Polymerase I and transcript release factor OS=Homo sapiens GN=PTRF PE=1 SV=1 - [PTRF_HUMAN]	29.74	1	10	10	15	1.06121e+08	390	43.4498	5.60498
P61204	ADP-ribosylation factor 3 OS=Homo sapiens GN=ARF3 PE=1 SV=2 - [ARF3_HUMAN]	53.59	2	3	7	14	7.90155e+07	181	20.5877	7.43018
P51659	Peroxisomal multifunctional enzyme type 2 OS=Homo sapiens GN=HSD17B4 PE=1 SV=3 - [DHB4_HUMAN]	27.45	1	13	13	14	3.68606e+07	736	79.6363	8.83643
Q15084	Protein disulfide-isomerase A6 OS=Homo sapiens GN=PDIA6 PE=1 SV=1 - [PDIA6_HUMAN]	32.5	1	9	9	16	1.32228e+08	440	48.0913	5.08447
Q16531	DNA damage-binding protein 1 OS=Homo sapiens GN=DDB1 PE=1 SV=1 - [DDB1_HUMAN]	17.54	1	15	15	15	2.5648e+07	1140	126.887	5.26221
Q92945	Far upstream element-binding protein 2 OS=Homo sapiens GN=KHSRP PE=1 SV=4 - [FUBP2_HUMAN]	32.07	1	11	12	13	2.93544e+07	711	73.07	7.29834
Q9NQC3	Reticulon-4 OS=Homo sapiens GN=RTN4 PE=1 SV=2 - [RTN4_HUMAN]	18.71	1	9	9	17	1.43301e+08	1192	129.851	4.50049
Q08752	Peptidyl-prolyl cis-trans isomerase D OS=Homo sapiens GN=PPID PE=1 SV=3 - [PPID_HUMAN]	45.68	1	16	16	18	8.17193e+07	370	40.7379	7.21045
P53621	Coatomer subunit alpha OS=Homo sapiens GN=COPA PE=1 SV=2 - [COPA_HUMAN]	24.67	1	19	19	19	2.58194e+07	1224	138.258	7.66455
P14868	Aspartate--tRNA ligase, cytoplasmic OS=Homo sapiens GN=DARS PE=1 SV=2 - [SYDC_HUMAN]	32.73	1	14	14	15	5.14233e+07	501	57.1	6.55127
P21980	Protein-glutamine gamma-glutamyltransferase 2 OS=Homo sapiens GN=TGM2 PE=1 SV=2 - [TGM2_HUMAN]	28.68	1	13	13	17	7.54907e+07	687	77.2797	5.22412
P07951	Tropomyosin beta chain OS=Homo sapiens GN=TPM2 PE=1 SV=1 - [TPM2_HUMAN]	24.65	1	4	9	13	2.15423e+08	284	32.8306	4.70361
O94925	Glutaminase kidney isoform, mitochondrial OS=Homo sapiens GN=GLS PE=1 SV=1 - [GLSK_HUMAN]	20.48	1	10	10	13	1.05766e+08	669	73.4139	7.76709
P62820	Ras-related protein Rab-1A OS=Homo sapiens GN=RAB1A PE=1 SV=3 - [RAB1A_HUMAN]	40.98	11	1	7	16	1.59845e+08	205	22.6634	6.21436
Q13435	Splicing factor 3B subunit 2 OS=Homo sapiens GN=SF3B2 PE=1 SV=2 - [SF3B2_HUMAN]	16.76	1	13	13	14	3.3107e+07	895	100.165	5.66846
Q9Y262	Eukaryotic translation initiation factor 3 subunit L OS=Homo sapiens GN=EIF3L PE=1 SV=1 - [EIF3L_HUMAN]	27.3	1	11	11	13	1.83308e+07	564	66.6844	6.34131
Q14195	Dihydropyrimidinase-related protein 3 OS=Homo sapiens GN=DPYSL3 PE=1 SV=1 - [DPYL3_HUMAN]	35.26	2	10	13	14	4.24053e+07	570	61.9241	6.49365
Q9Y696	Chloride intracellular channel protein 4 OS=Homo sapiens GN=CLIC4 PE=1 SV=4 - [CLIC4_HUMAN]	43.08	2	8	8	13	6.17045e+07	253	28.7537	5.59229
P17844	Probable ATP-dependent RNA helicase DDX5 OS=Homo sapiens GN=DDX5 PE=1 SV=1 - [DDX5_HUMAN]	29.97	1	13	16	18	7.34254e+07	614	69.1047	8.92432
Q86VP6	Cullin-associated NEDD8-dissociated protein 1 OS=Homo sapiens GN=CAND1 PE=1 SV=2 - [CAND1_HUMAN]	18.21	2	16	16	18	3.07773e+07	1230	136.289	5.78271
Q9UBT2	SUMO-activating enzyme subunit 2 OS=Homo sapiens GN=UBA2 PE=1 SV=2 - [SAE2_HUMAN]	23.59	1	9	9	11	2.15641e+07	640	71.1792	5.2876
P68871	Hemoglobin subunit beta OS=Homo sapiens GN=HBB PE=1 SV=2 - [HBB_HUMAN]	40.14	4	2	5	18	4.84531e+08	147	15.9883	7.28369
P18085	ADP-ribosylation factor 4 OS=Homo sapiens GN=ARF4 PE=1 SV=3 - [ARF4_HUMAN]	50	1	4	7	13	6.59956e+07	180	20.4977	7.13721
Q16181	Septin-7 OS=Homo sapiens GN=SEPT7 PE=1 SV=2 - [SEPT7_HUMAN]	25.63	2	8	9	12	4.26792e+07	437	50.648	8.63135
P23528	Cofilin-1 OS=Homo sapiens GN=CFL1 PE=1 SV=3 - [COF1_HUMAN]	42.17	2	7	7	13	2.14294e+08	166	18.4907	8.08936
Q9NZN4	EH domain-containing protein 2 OS=Homo sapiens GN=EHD2 PE=1 SV=2 - [EHD2_HUMAN]	40.7	1	16	17	18	2.32074e+07	543	61.1227	6.45557
P39023	60S ribosomal protein L3 OS=Homo sapiens GN=RPL3 PE=1 SV=2 - [RL3_HUMAN]	32.51	1	9	9	13	9.8959e+07	403	46.0798	10.1841
Q14566	DNA replication licensing factor MCM6 OS=Homo sapiens GN=MCM6 PE=1 SV=1 - [MCM6_HUMAN]	19.73	1	13	13	16	4.58858e+07	821	92.8312	5.41455
Q15459	Splicing factor 3A subunit 1 OS=Homo sapiens GN=SF3A1 PE=1 SV=1 - [SF3A1_HUMAN]	24.09	1	13	13	15	3.46695e+07	793	88.8305	5.22412
P51858	Hepatoma-derived growth factor OS=Homo sapiens GN=HDGF PE=1 SV=1 - [HDGF_HUMAN]	40.83	1	7	8	12	9.76868e+07	240	26.7719	4.729
P27708	CAD protein OS=Homo sapiens GN=CAD PE=1 SV=3 - [PYR1_HUMAN]	9.53	1	13	13	14	1.68892e+07	2225	242.829	6.45557
Q9BSJ8	Extended synaptotagmin-1 OS=Homo sapiens GN=ESYT1 PE=1 SV=1 - [ESYT1_HUMAN]	15.13	1	12	12	14	1.54933e+07	1104	122.78	5.8335
P31946	14-3-3 protein beta/alpha OS=Homo sapiens GN=YWHAB PE=1 SV=3 - [1433B_HUMAN]	40.24	2	4	7	14	2.98913e+08	246	28.0648	4.83057
P26599	Polypyrimidine tract-binding protein 1 OS=Homo sapiens GN=PTBP1 PE=1 SV=1 - [PTBP1_HUMAN]	33.15	1	7	8	16	7.09932e+07	531	57.1856	9.17334
P42224	Signal transducer and activator of transcription 1-alpha/beta OS=Homo sapiens GN=STAT1 PE=1 SV=2 - [STAT1_HUMAN]	22	1	12	12	15	2.775e+07	750	87.2795	6.04932
P23634	Plasma membrane calcium-transporting ATPase 4 OS=Homo sapiens GN=ATP2B4 PE=1 SV=2 - [AT2B4_HUMAN]	13.22	3	6	10	13	3.11698e+07	1241	137.833	6.59521
P00338	L-lactate dehydrogenase A chain OS=Homo sapiens GN=LDHA PE=1 SV=2 - [LDHA_HUMAN]	33.13	2	10	10	20	1.5393e+08	332	36.6654	8.26514
Q99623	Prohibitin-2 OS=Homo sapiens GN=PHB2 PE=1 SV=2 - [PHB2_HUMAN]	40.47	1	10	10	14	4.95016e+07	299	33.2759	9.83252
P54136	Arginine--tRNA ligase, cytoplasmic OS=Homo sapiens GN=RARS PE=1 SV=2 - [SYRC_HUMAN]	30.45	1	18	18	19	3.46033e+07	660	75.3309	6.68311
P11586	C-1-tetrahydrofolate synthase, cytoplasmic OS=Homo sapiens GN=MTHFD1 PE=1 SV=3 - [C1TC_HUMAN]	24.81	1	17	17	18	3.24317e+07	935	101.495	7.29834
P27816	Microtubule-associated protein 4 OS=Homo sapiens GN=MAP4 PE=1 SV=3 - [MAP4_HUMAN]	19.7	1	15	15	15	9.61874e+07	1152	120.93	5.42725
Q14160	Protein scribble homolog OS=Homo sapiens GN=SCRIB PE=1 SV=4 - [SCRIB_HUMAN]	10.92	2	14	14	14	1.14705e+07	1630	174.778	5.07178
Q12797	Aspartyl/asparaginyl beta-hydroxylase OS=Homo sapiens GN=ASPH PE=1 SV=3 - [ASPH_HUMAN]	20.84	1	9	9	12	4.30678e+07	758	85.8095	5.0083
P16070	CD44 antigen OS=Homo sapiens GN=CD44 PE=1 SV=3 - [CD44_HUMAN]	10.11	1	6	6	12	1.32671e+08	742	81.4874	5.32568
P49591	Serine--tRNA ligase, cytoplasmic OS=Homo sapiens GN=SARS PE=1 SV=3 - [SYSC_HUMAN]	25.88	1	10	10	13	4.23477e+07	514	58.7401	6.43018
P35606	Coatomer subunit beta' OS=Homo sapiens GN=COPB2 PE=1 SV=2 - [COPB2_HUMAN]	22.3	1	14	14	15	3.71394e+07	906	102.422	5.2749
P0CG48	Polyubiquitin-C OS=Homo sapiens GN=UBC PE=1 SV=3 - [UBC_HUMAN]	69.64	4	5	5	15	1.90035e+08	685	76.9915	7.66455
Q9Y230	RuvB-like 2 OS=Homo sapiens GN=RUVBL2 PE=1 SV=3 - [RUVB2_HUMAN]	31.32	1	11	11	12	3.69575e+07	463	51.1246	5.64307
P29692	Elongation factor 1-delta OS=Homo sapiens GN=EEF1D PE=1 SV=5 - [EF1D_HUMAN]	50.18	1	9	9	13	1.78009e+08	281	31.1028	5.0083
Q01518	Adenylyl cyclase-associated protein 1 OS=Homo sapiens GN=CAP1 PE=1 SV=5 - [CAP1_HUMAN]	28.21	2	11	11	15	4.76697e+07	475	51.8687	8.06006
P30838	Aldehyde dehydrogenase, dimeric NADP-preferring OS=Homo sapiens GN=ALDH3A1 PE=1 SV=3 - [AL3A1_HUMAN]	24.28	3	7	8	12	5.88164e+07	453	50.3628	6.53662
P78344	Eukaryotic translation initiation factor 4 gamma 2 OS=Homo sapiens GN=EIF4G2 PE=1 SV=1 - [IF4G2_HUMAN]	21.83	1	15	15	16	1.75741e+07	907	102.297	7.13721
P49588	Alanine--tRNA ligase, cytoplasmic OS=Homo sapiens GN=AARS PE=1 SV=2 - [SYAC_HUMAN]	18.49	1	13	13	17	2.63018e+07	968	106.743	5.52881
P07954	Fumarate hydratase, mitochondrial OS=Homo sapiens GN=FH PE=1 SV=3 - [FUMH_HUMAN]	33.92	1	10	10	13	2.6421e+07	510	54.6022	8.76318
Q8WWI1	LIM domain only protein 7 OS=Homo sapiens GN=LMO7 PE=1 SV=3 - [LMO7_HUMAN]	9.45	1	11	11	13	1.0901e+07	1683	192.576	8.08936
P55795	Heterogeneous nuclear ribonucleoprotein H2 OS=Homo sapiens GN=HNRNPH2 PE=1 SV=1 - [HNRH2_HUMAN]	16.04	2	1	6	11	1.05862e+08	449	49.2323	6.30322
Q9NYU2	UDP-glucose:glycoprotein glucosyltransferase 1 OS=Homo sapiens GN=UGGT1 PE=1 SV=3 - [UGGG1_HUMAN]	19.74	1	18	18	18	1.29921e+07	1555	177.078	5.63037
P15531	Nucleoside diphosphate kinase A OS=Homo sapiens GN=NME1 PE=1 SV=1 - [NDKA_HUMAN]	59.21	1	4	7	16	2.60758e+08	152	17.1377	6.18896
P33992	DNA replication licensing factor MCM5 OS=Homo sapiens GN=MCM5 PE=1 SV=5 - [MCM5_HUMAN]	25.07	1	12	12	13	4.49803e+07	734	82.2332	8.36768
P00367	Glutamate dehydrogenase 1, mitochondrial OS=Homo sapiens GN=GLUD1 PE=1 SV=2 - [DHE3_HUMAN]	27.6	2	13	13	13	5.45324e+07	558	61.3592	7.79639
P05388	60S acidic ribosomal protein P0 OS=Homo sapiens GN=RPLP0 PE=1 SV=1 - [RLA0_HUMAN]	33.12	2	8	8	10	1.5474e+08	317	34.2518	5.97314
P54577	Tyrosine--tRNA ligase, cytoplasmic OS=Homo sapiens GN=YARS PE=1 SV=4 - [SYYC_HUMAN]	32.2	1	17	17	17	4.48529e+07	528	59.1061	7.04932
P55209	Nucleosome assembly protein 1-like 1 OS=Homo sapiens GN=NAP1L1 PE=1 SV=1 - [NP1L1_HUMAN]	28.64	1	7	8	12	8.36459e+07	391	45.3459	4.4624
P00387	NADH-cytochrome b5 reductase 3 OS=Homo sapiens GN=CYB5R3 PE=1 SV=3 - [NB5R3_HUMAN]	32.23	1	7	7	11	9.76097e+07	301	34.2127	7.59131
O75390	Citrate synthase, mitochondrial OS=Homo sapiens GN=CS PE=1 SV=2 - [CISY_HUMAN]	25.75	1	9	9	15	6.68888e+07	466	51.6795	8.32373
P28331	NADH-ubiquinone oxidoreductase 75 kDa subunit, mitochondrial OS=Homo sapiens GN=NDUFS1 PE=1 SV=3 - [NDUS1_HUMAN]	23.25	1	12	12	13	1.54608e+07	727	79.4165	6.22705
Q15019	Septin-2 OS=Homo sapiens GN=SEPT2 PE=1 SV=1 - [SEPT2_HUMAN]	34.9	1	8	8	11	3.21685e+07	361	41.4613	6.59521
Q9UNM6	26S proteasome non-ATPase regulatory subunit 13 OS=Homo sapiens GN=PSMD13 PE=1 SV=2 - [PSD13_HUMAN]	33.78	1	9	9	13	2.70375e+07	376	42.9181	5.80811
P60174	Triosephosphate isomerase OS=Homo sapiens GN=TPI1 PE=1 SV=3 - [TPIS_HUMAN]	30.42	1	5	5	11	1.30503e+08	286	30.7717	5.92236
Q92598	Heat shock protein 105 kDa OS=Homo sapiens GN=HSPH1 PE=1 SV=1 - [HS105_HUMAN]	17.6	3	10	10	13	2.37357e+07	858	96.8037	5.38916
P09429	High mobility group protein B1 OS=Homo sapiens GN=HMGB1 PE=1 SV=3 - [HMGB1_HUMAN]	22.33	2	6	6	10	1.17052e+08	215	24.8782	5.74463
P36578	60S ribosomal protein L4 OS=Homo sapiens GN=RPL4 PE=1 SV=5 - [RL4_HUMAN]	18.27	1	7	7	10	1.46468e+08	427	47.6674	11.063
Q04917	14-3-3 protein eta OS=Homo sapiens GN=YWHAH PE=1 SV=4 - [1433F_HUMAN]	37.8	2	6	8	13	2.76278e+08	246	28.201	4.84326
P35637	RNA-binding protein FUS OS=Homo sapiens GN=FUS PE=1 SV=1 - [FUS_HUMAN]	15.4	1	3	5	17	6.47332e+07	526	53.3938	9.36377
Q9NR30	Nucleolar RNA helicase 2 OS=Homo sapiens GN=DDX21 PE=1 SV=5 - [DDX21_HUMAN]	20.82	2	12	12	12	3.86114e+07	783	87.2904	9.27588
Q07955	Serine/arginine-rich splicing factor 1 OS=Homo sapiens GN=SRSF1 PE=1 SV=2 - [SRSF1_HUMAN]	31.85	1	7	7	12	2.95988e+07	248	27.7278	10.3599
Q14444	Caprin-1 OS=Homo sapiens GN=CAPRIN1 PE=1 SV=2 - [CAPR1_HUMAN]	29.9	1	9	9	10	7.63043e+07	709	78.318	5.24951
Q99798	Aconitate hydratase, mitochondrial OS=Homo sapiens GN=ACO2 PE=1 SV=2 - [ACON_HUMAN]	22.05	1	12	12	13	2.60851e+07	780	85.3719	7.60596
P84085	ADP-ribosylation factor 5 OS=Homo sapiens GN=ARF5 PE=1 SV=2 - [ARF5_HUMAN]	41.67	1	1	5	11	5.57528e+07	180	20.5166	6.78564
Q8IVF2	Protein AHNAK2 OS=Homo sapiens GN=AHNAK2 PE=1 SV=2 - [AHNK2_HUMAN]	10.37	1	13	13	15	3.38637e+07	5795	616.242	5.36377
P15311	Ezrin OS=Homo sapiens GN=EZR PE=1 SV=4 - [EZRI_HUMAN]	24.06	1	5	14	21	5.87107e+07	586	69.3697	6.26514
Q06210	Glutamine--fructose-6-phosphate aminotransferase [isomerizing] 1 OS=Homo sapiens GN=GFPT1 PE=1 SV=3 - [GFPT1_HUMAN]	18.88	2	11	11	15	1.31239e+07	699	78.7563	7.10791
Q99832	T-complex protein 1 subunit eta OS=Homo sapiens GN=CCT7 PE=1 SV=2 - [TCPH_HUMAN]	20.81	1	9	9	12	1.10836e+08	543	59.3289	7.6499
Q13423	NAD(P) transhydrogenase, mitochondrial OS=Homo sapiens GN=NNT PE=1 SV=3 - [NNTM_HUMAN]	15.84	1	12	12	14	1.92183e+07	1086	113.823	8.08936
P18669	Phosphoglycerate mutase 1 OS=Homo sapiens GN=PGAM1 PE=1 SV=2 - [PGAM1_HUMAN]	37.01	3	7	7	13	1.5359e+08	254	28.7858	7.18115
Q9UBB4	Ataxin-10 OS=Homo sapiens GN=ATXN10 PE=1 SV=1 - [ATX10_HUMAN]	27.79	3	12	12	12	1.53153e+07	475	53.4548	5.24951
P55786	Puromycin-sensitive aminopeptidase OS=Homo sapiens GN=NPEPPS PE=1 SV=2 - [PSA_HUMAN]	20.67	2	13	13	14	1.75038e+07	919	103.211	5.71924
P26358	DNA (cytosine-5)-methyltransferase 1 OS=Homo sapiens GN=DNMT1 PE=1 SV=2 - [DNMT1_HUMAN]	10.89	1	12	12	12	1.66407e+07	1616	183.05	7.75244
P35527	Keratin, type I cytoskeletal 9 OS=Homo sapiens GN=KRT9 PE=1 SV=3 - [K1C9_HUMAN]	31.62	1	10	10	11	3.61472e+07	623	62.0268	5.23682
P52907	F-actin-capping protein subunit alpha-1 OS=Homo sapiens GN=CAPZA1 PE=1 SV=3 - [CAZA1_HUMAN]	41.61	1	6	7	10	8.8553e+07	286	32.9023	5.69385
P19367	Hexokinase-1 OS=Homo sapiens GN=HK1 PE=1 SV=3 - [HXK1_HUMAN]	14.5	2	11	15	15	2.19378e+07	917	102.42	6.80029
P05387	60S acidic ribosomal protein P2 OS=Homo sapiens GN=RPLP2 PE=1 SV=1 - [RLA2_HUMAN]	84.35	1	5	6	9	1.14541e+08	115	11.6578	4.53857
P31948	Stress-induced-phosphoprotein 1 OS=Homo sapiens GN=STIP1 PE=1 SV=1 - [STIP1_HUMAN]	24.13	1	12	12	16	3.14328e+07	543	62.5994	6.80029
P02786	Transferrin receptor protein 1 OS=Homo sapiens GN=TFRC PE=1 SV=2 - [TFR1_HUMAN]	20	1	12	12	12	2.15994e+07	760	84.8179	6.60986
P22695	Cytochrome b-c1 complex subunit 2, mitochondrial OS=Homo sapiens GN=UQCRC2 PE=1 SV=3 - [QCR2_HUMAN]	23.4	1	9	9	12	3.13715e+07	453	48.4129	8.63135
P12270	Nucleoprotein TPR OS=Homo sapiens GN=TPR PE=1 SV=3 - [TPR_HUMAN]	8.46	1	13	13	13	1.18806e+07	2363	267.131	5.021
P51114	Fragile X mental retardation syndrome-related protein 1 OS=Homo sapiens GN=FXR1 PE=1 SV=3 - [FXR1_HUMAN]	23.03	1	9	9	9	25406497	621	69.6779	6.15088
Q10567	AP-1 complex subunit beta-1 OS=Homo sapiens GN=AP1B1 PE=1 SV=2 - [AP1B1_HUMAN]	22.34	1	8	14	14	2.16259e+07	949	104.57	5.05908
P42765	3-ketoacyl-CoA thiolase, mitochondrial OS=Homo sapiens GN=ACAA2 PE=1 SV=2 - [THIM_HUMAN]	37.78	1	9	9	10	3.44421e+07	397	41.8976	8.08936
P29966	Myristoylated alanine-rich C-kinase substrate OS=Homo sapiens GN=MARCKS PE=1 SV=4 - [MARCS_HUMAN]	32.53	1	5	5	10	6.51098e+07	332	31.5359	4.44971
P30153	Serine/threonine-protein phosphatase 2A 65 kDa regulatory subunit A alpha isoform OS=Homo sapiens GN=PPP2R1A PE=1 SV=4 - [2AAA_HUMAN]	22.41	2	9	9	11	4.55725e+07	589	65.2669	5.10986
P62937	Peptidyl-prolyl cis-trans isomerase A OS=Homo sapiens GN=PPIA PE=1 SV=2 - [PPIA_HUMAN]	24.24	1	6	6	14	3.69628e+08	165	18.0009	7.81104
P40121	Macrophage-capping protein OS=Homo sapiens GN=CAPG PE=1 SV=2 - [CAPG_HUMAN]	27.59	1	7	7	10	1.16131e+08	348	38.4745	6.18896
P54920	Alpha-soluble NSF attachment protein OS=Homo sapiens GN=NAPA PE=1 SV=3 - [SNAA_HUMAN]	29.49	2	7	7	10	3.96137e+07	295	33.2113	5.36377
Q15233	Non-POU domain-containing octamer-binding protein OS=Homo sapiens GN=NONO PE=1 SV=4 - [NONO_HUMAN]	29.72	1	10	10	12	3.45113e+07	471	54.1973	8.95361
P49589	Cysteine--tRNA ligase, cytoplasmic OS=Homo sapiens GN=CARS PE=1 SV=3 - [SYCC_HUMAN]	21.26	1	14	14	14	1.5942e+07	748	85.4192	6.75635
P11940	Polyadenylate-binding protein 1 OS=Homo sapiens GN=PABPC1 PE=1 SV=2 - [PABP1_HUMAN]	25.16	5	9	12	13	5.23785e+07	636	70.6259	9.49561
P61981	14-3-3 protein gamma OS=Homo sapiens GN=YWHAG PE=1 SV=2 - [1433G_HUMAN]	36.44	2	4	7	12	2.8062e+08	247	28.2849	4.89404
Q03518	Antigen peptide transporter 1 OS=Homo sapiens GN=TAP1 PE=1 SV=2 - [TAP1_HUMAN]	13.49	1	6	6	8	1.97413e+07	808	87.1627	8.01611
P80723	Brain acid soluble protein 1 OS=Homo sapiens GN=BASP1 PE=1 SV=2 - [BASP1_HUMAN]	35.68	1	5	5	7	7.27938e+07	227	22.68	4.62744
Q9Y5B9	FACT complex subunit SPT16 OS=Homo sapiens GN=SUPT16H PE=1 SV=1 - [SP16H_HUMAN]	16.05	1	12	12	12	2.19962e+07	1047	119.838	5.65576
Q96QK1	Vacuolar protein sorting-associated protein 35 OS=Homo sapiens GN=VPS35 PE=1 SV=2 - [VPS35_HUMAN]	19.97	1	12	12	14	2.67094e+07	796	91.6489	5.49072
P41250	Glycine--tRNA ligase OS=Homo sapiens GN=GARS PE=1 SV=3 - [SYG_HUMAN]	20.43	1	11	11	15	1.87976e+07	739	83.1126	7.03467
P07099	Epoxide hydrolase 1 OS=Homo sapiens GN=EPHX1 PE=1 SV=1 - [HYEP_HUMAN]	33.19	1	14	14	14	4.2806e+07	455	52.915	7.25439
P17980	26S protease regulatory subunit 6A OS=Homo sapiens GN=PSMC3 PE=1 SV=3 - [PRS6A_HUMAN]	35.31	1	10	10	13	21582449	439	49.1725	5.23682
P11388	DNA topoisomerase 2-alpha OS=Homo sapiens GN=TOP2A PE=1 SV=3 - [TOP2A_HUMAN]	14.96	1	12	15	16	1.6193e+07	1531	174.276	8.71924
O43143	Putative pre-mRNA-splicing factor ATP-dependent RNA helicase DHX15 OS=Homo sapiens GN=DHX15 PE=1 SV=2 - [DHX15_HUMAN]	17.61	1	12	12	12	3.34365e+07	795	90.8752	7.45947
Q9Y265	RuvB-like 1 OS=Homo sapiens GN=RUVBL1 PE=1 SV=1 - [RUVB1_HUMAN]	24.78	1	8	8	10	2.96545e+07	456	50.1963	6.41748
P35241	Radixin OS=Homo sapiens GN=RDX PE=1 SV=1 - [RADI_HUMAN]	23.84	1	5	13	20	5.87107e+07	583	68.5214	6.3667
P56192	Methionine--tRNA ligase, cytoplasmic OS=Homo sapiens GN=MARS PE=1 SV=2 - [SYMC_HUMAN]	20.56	1	12	12	13	3.17521e+07	900	101.052	6.16357
O43776	Asparagine--tRNA ligase, cytoplasmic OS=Homo sapiens GN=NARS PE=1 SV=1 - [SYNC_HUMAN]	24.27	1	10	10	12	3.1749e+07	548	62.9025	6.25244
Q02878	60S ribosomal protein L6 OS=Homo sapiens GN=RPL6 PE=1 SV=3 - [RL6_HUMAN]	36.46	1	9	9	13	1.61582e+08	288	32.7076	10.5796
Q9UHD8	Septin-9 OS=Homo sapiens GN=SEPT9 PE=1 SV=2 - [SEPT9_HUMAN]	19.97	1	8	8	11	5.02746e+07	586	65.3608	8.96826
P60660	Myosin light polypeptide 6 OS=Homo sapiens GN=MYL6 PE=1 SV=2 - [MYL6_HUMAN]	50.99	4	8	8	10	1.2027e+08	151	16.9191	4.65283
Q96TA1	Niban-like protein 1 OS=Homo sapiens GN=FAM129B PE=1 SV=3 - [NIBL1_HUMAN]	27.61	1	11	11	11	1.77699e+07	746	84.0847	6.18896
Q86UE4	Protein LYRIC OS=Homo sapiens GN=MTDH PE=1 SV=2 - [LYRIC_HUMAN]	19.59	1	7	7	8	2.16939e+07	582	63.7988	9.31982
P12236	ADP/ATP translocase 3 OS=Homo sapiens GN=SLC25A6 PE=1 SV=4 - [ADT3_HUMAN]	26.85	2	1	8	14	1.97301e+08	298	32.8452	9.74463
Q6PKG0	La-related protein 1 OS=Homo sapiens GN=LARP1 PE=1 SV=2 - [LARP1_HUMAN]	25	2	14	14	14	1.28993e+07	1096	123.434	8.82178
Q9BZQ8	Protein Niban OS=Homo sapiens GN=FAM129A PE=1 SV=1 - [NIBAN_HUMAN]	16.38	1	10	10	10	21440435	928	103.07	4.77979
P38919	Eukaryotic initiation factor 4A-III OS=Homo sapiens GN=EIF4A3 PE=1 SV=4 - [IF4A3_HUMAN]	29.44	1	7	11	13	1.03635e+08	411	46.8412	6.72705
P52209	6-phosphogluconate dehydrogenase, decarboxylating OS=Homo sapiens GN=PGD PE=1 SV=3 - [6PGD_HUMAN]	28.36	1	11	11	14	4.46981e+07	483	53.106	7.2251
P22392	Nucleoside diphosphate kinase B OS=Homo sapiens GN=NME2 PE=1 SV=1 - [NDKB_HUMAN]	53.29	2	3	6	16	2.41086e+08	152	17.2869	8.41162
P53618	Coatomer subunit beta OS=Homo sapiens GN=COPB1 PE=1 SV=3 - [COPB_HUMAN]	19.52	1	12	12	13	2.50591e+07	953	107.074	6.04932
Q92597	Protein NDRG1 OS=Homo sapiens GN=NDRG1 PE=1 SV=1 - [NDRG1_HUMAN]	17.51	1	4	4	8	7.43882e+07	394	42.8077	5.8208
P09104	Gamma-enolase OS=Homo sapiens GN=ENO2 PE=1 SV=3 - [ENOG_HUMAN]	14.98	2	2	3	9	1.79207e+08	434	47.239	5.03369
P63241	Eukaryotic translation initiation factor 5A-1 OS=Homo sapiens GN=EIF5A PE=1 SV=2 - [IF5A1_HUMAN]	51.3	3	6	6	10	7.67115e+07	154	16.8214	5.23682
P17655	Calpain-2 catalytic subunit OS=Homo sapiens GN=CAPN2 PE=1 SV=6 - [CAN2_HUMAN]	18.71	2	11	11	12	2.53905e+07	700	79.9448	4.98291
P30050	60S ribosomal protein L12 OS=Homo sapiens GN=RPL12 PE=1 SV=1 - [RL12_HUMAN]	24.24	1	3	3	9	8.12804e+07	165	17.8075	9.42236
P61353	60S ribosomal protein L27 OS=Homo sapiens GN=RPL27 PE=1 SV=2 - [RL27_HUMAN]	42.65	1	5	5	11	9.41523e+07	136	15.7877	10.5649
Q15181	Inorganic pyrophosphatase OS=Homo sapiens GN=PPA1 PE=1 SV=2 - [IPYR_HUMAN]	29.41	1	6	7	10	3.19454e+07	289	32.6392	5.85889
P51148	Ras-related protein Rab-5C OS=Homo sapiens GN=RAB5C PE=1 SV=2 - [RAB5C_HUMAN]	53.24	1	5	8	9	5.10249e+07	216	23.4678	8.41162
Q9Y6N5	Sulfide:quinone oxidoreductase, mitochondrial OS=Homo sapiens GN=SQRDL PE=1 SV=1 - [SQRD_HUMAN]	23.11	1	9	9	10	3.96896e+07	450	49.9289	9.11475
P0C0S5	Histone H2A.Z OS=Homo sapiens GN=H2AFZ PE=1 SV=2 - [H2AZ_HUMAN]	31.25	5	2	4	13	1.03174e+09	128	13.5446	10.5796
Q01813	ATP-dependent 6-phosphofructokinase, platelet type OS=Homo sapiens GN=PFKP PE=1 SV=2 - [PFKAP_HUMAN]	15.94	1	9	10	10	1.63752e+07	784	85.5415	7.54736
P62158	Calmodulin OS=Homo sapiens GN=CALM1 PE=1 SV=2 - [CALM_HUMAN]	61.74	1	5	5	10	1.39931e+08	149	16.8268	4.22119
P22090	40S ribosomal protein S4, Y isoform 1 OS=Homo sapiens GN=RPS4Y1 PE=1 SV=2 - [RS4Y1_HUMAN]	22.43	2	3	7	12	4.29762e+07	263	29.437	10.2427
P42166	Lamina-associated polypeptide 2, isoform alpha OS=Homo sapiens GN=TMPO PE=1 SV=2 - [LAP2A_HUMAN]	20.32	1	5	9	9	3.30602e+07	694	75.4456	7.66455
P34897	Serine hydroxymethyltransferase, mitochondrial OS=Homo sapiens GN=SHMT2 PE=1 SV=3 - [GLYM_HUMAN]	30.95	2	10	10	11	3.17894e+07	504	55.9577	8.52881
Q9H4M9	EH domain-containing protein 1 OS=Homo sapiens GN=EHD1 PE=1 SV=2 - [EHD1_HUMAN]	32.77	1	11	11	12	1.75287e+07	534	60.5887	6.82959
Q16891	MICOS complex subunit MIC60 OS=Homo sapiens GN=IMMT PE=1 SV=1 - [MIC60_HUMAN]	19.66	1	9	9	10	3.1934e+07	758	83.6264	6.48096
P32119	Peroxiredoxin-2 OS=Homo sapiens GN=PRDX2 PE=1 SV=5 - [PRDX2_HUMAN]	28.79	1	6	7	9	1.26593e+08	198	21.8782	5.97314
P52292	Importin subunit alpha-1 OS=Homo sapiens GN=KPNA2 PE=1 SV=1 - [IMA1_HUMAN]	18.53	1	8	8	11	2.61022e+07	529	57.8259	5.40186
P05141	ADP/ATP translocase 2 OS=Homo sapiens GN=SLC25A5 PE=1 SV=7 - [ADT2_HUMAN]	27.18	2	3	9	12	1.97301e+08	298	32.8312	9.68604
P38606	V-type proton ATPase catalytic subunit A OS=Homo sapiens GN=ATP6V1A PE=1 SV=2 - [VATA_HUMAN]	20.58	1	8	8	10	4.30273e+07	617	68.2605	5.51611
P47756	F-actin-capping protein subunit beta OS=Homo sapiens GN=CAPZB PE=1 SV=4 - [CAPZB_HUMAN]	23.47	1	7	7	8	5.99154e+07	277	31.3308	5.59229
P61019	Ras-related protein Rab-2A OS=Homo sapiens GN=RAB2A PE=1 SV=1 - [RAB2A_HUMAN]	43.87	2	7	7	10	4.96117e+07	212	23.5308	6.53662
O95793	Double-stranded RNA-binding protein Staufen homolog 1 OS=Homo sapiens GN=STAU1 PE=1 SV=2 - [STAU1_HUMAN]	23.74	2	11	11	11	2.05056e+07	577	63.1428	9.43701
Q16222	UDP-N-acetylhexosamine pyrophosphorylase OS=Homo sapiens GN=UAP1 PE=1 SV=3 - [UAP1_HUMAN]	19.92	1	7	8	10	1.80105e+07	522	58.7318	6.32861
P42167	Lamina-associated polypeptide 2, isoforms beta/gamma OS=Homo sapiens GN=TMPO PE=1 SV=2 - [LAP2B_HUMAN]	29.96	1	4	8	9	3.30602e+07	454	50.6395	9.37842
O00567	Nucleolar protein 56 OS=Homo sapiens GN=NOP56 PE=1 SV=4 - [NOP56_HUMAN]	23.23	1	10	10	11	1.57762e+07	594	66.0087	9.18799
Q15717	ELAV-like protein 1 OS=Homo sapiens GN=ELAVL1 PE=1 SV=2 - [ELAV1_HUMAN]	27.91	1	6	7	9	3.65824e+07	326	36.0692	9.17334
Q9Y2X3	Nucleolar protein 58 OS=Homo sapiens GN=NOP58 PE=1 SV=1 - [NOP58_HUMAN]	18.71	1	7	7	9	1.91249e+07	529	59.5405	8.92432
P52789	Hexokinase-2 OS=Homo sapiens GN=HK2 PE=1 SV=2 - [HXK2_HUMAN]	15.7	2	8	12	12	9.52221e+06	917	102.313	6.04932
P30086	Phosphatidylethanolamine-binding protein 1 OS=Homo sapiens GN=PEBP1 PE=1 SV=3 - [PEBP1_HUMAN]	35.83	1	3	3	7	2.90689e+07	187	21.0437	7.53271
O60664	Perilipin-3 OS=Homo sapiens GN=PLIN3 PE=1 SV=3 - [PLIN3_HUMAN]	32.03	1	7	7	9	3.25963e+07	434	47.0459	5.43994
P37802	Transgelin-2 OS=Homo sapiens GN=TAGLN2 PE=1 SV=3 - [TAGL2_HUMAN]	55.78	2	9	9	11	9.34183e+07	199	22.3772	8.25049
P13674	Prolyl 4-hydroxylase subunit alpha-1 OS=Homo sapiens GN=P4HA1 PE=1 SV=2 - [P4HA1_HUMAN]	24.53	1	10	10	11	1.60007e+07	534	61.011	6.01123
Q5T4S7	E3 ubiquitin-protein ligase UBR4 OS=Homo sapiens GN=UBR4 PE=1 SV=1 - [UBR4_HUMAN]	4.38	1	11	11	13	8.80066e+06	5183	573.476	6.03662
P19105	Myosin regulatory light chain 12A OS=Homo sapiens GN=MYL12A PE=1 SV=2 - [ML12A_HUMAN]	50.88	3	7	7	9	8.33242e+07	171	19.7815	4.80518
P56537	Eukaryotic translation initiation factor 6 OS=Homo sapiens GN=EIF6 PE=1 SV=1 - [IF6_HUMAN]	27.35	1	4	4	8	3.42313e+07	245	26.5822	4.67822
P02042	Hemoglobin subunit delta OS=Homo sapiens GN=HBD PE=1 SV=2 - [HBD_HUMAN]	34.01	4	1	4	11	2.30295e+08	147	16.0453	8.04541
O75165	DnaJ homolog subfamily C member 13 OS=Homo sapiens GN=DNAJC13 PE=1 SV=5 - [DJC13_HUMAN]	9.01	1	15	15	15	4.99461e+06	2243	254.252	6.7417
O14745	Na(+)/H(+) exchange regulatory cofactor NHE-RF1 OS=Homo sapiens GN=SLC9A3R1 PE=1 SV=4 - [NHRF1_HUMAN]	34.36	1	7	7	7	39450646	358	38.8446	5.77002
Q92841	Probable ATP-dependent RNA helicase DDX17 OS=Homo sapiens GN=DDX17 PE=1 SV=2 - [DDX17_HUMAN]	17.97	1	7	10	10	5.88848e+07	729	80.222	8.26514
O15144	Actin-related protein 2/3 complex subunit 2 OS=Homo sapiens GN=ARPC2 PE=1 SV=1 - [ARPC2_HUMAN]	52.33	1	11	11	14	1.83124e+07	300	34.3115	7.35693
P24752	Acetyl-CoA acetyltransferase, mitochondrial OS=Homo sapiens GN=ACAT1 PE=1 SV=1 - [THIL_HUMAN]	26	1	7	7	7	2.68197e+07	427	45.1706	8.85107
Q14247	Src substrate cortactin OS=Homo sapiens GN=CTTN PE=1 SV=2 - [SRC8_HUMAN]	20	1	7	7	9	1.80869e+07	550	61.5485	5.40186
P05556	Integrin beta-1 OS=Homo sapiens GN=ITGB1 PE=1 SV=2 - [ITB1_HUMAN]	17.17	1	11	11	13	8.18103e+07	798	88.357	5.38916
Q9NSE4	Isoleucine--tRNA ligase, mitochondrial OS=Homo sapiens GN=IARS2 PE=1 SV=2 - [SYIM_HUMAN]	12.75	1	10	10	11	2.12489e+07	1012	113.719	7.1958
Q01105	Protein SET OS=Homo sapiens GN=SET PE=1 SV=3 - [SET_HUMAN]	24.14	2	6	6	8	1.61678e+08	290	33.4687	4.32275
Q8IY81	pre-rRNA processing protein FTSJ3 OS=Homo sapiens GN=FTSJ3 PE=1 SV=2 - [SPB1_HUMAN]	22.31	1	10	10	10	8.76993e+06	847	96.4992	8.39697
P33176	Kinesin-1 heavy chain OS=Homo sapiens GN=KIF5B PE=1 SV=1 - [KINH_HUMAN]	13.5	3	9	9	9	2.58625e+07	963	109.617	6.50732
P13797	Plastin-3 OS=Homo sapiens GN=PLS3 PE=1 SV=4 - [PLST_HUMAN]	17.78	2	6	9	9	1.50889e+07	630	70.7662	5.60498
Q9UQE7	Structural maintenance of chromosomes protein 3 OS=Homo sapiens GN=SMC3 PE=1 SV=2 - [SMC3_HUMAN]	11.18	1	11	11	11	1.05525e+07	1217	141.454	7.18115
Q14157	Ubiquitin-associated protein 2-like OS=Homo sapiens GN=UBAP2L PE=1 SV=2 - [UBP2L_HUMAN]	15.55	1	9	9	10	1.45889e+07	1087	114.465	7.10791
P61026	Ras-related protein Rab-10 OS=Homo sapiens GN=RAB10 PE=1 SV=1 - [RAB10_HUMAN]	28	11	3	5	8	1.30686e+08	200	22.5266	8.38232
Q9UQ80	Proliferation-associated protein 2G4 OS=Homo sapiens GN=PA2G4 PE=1 SV=3 - [PA2G4_HUMAN]	29.95	1	10	10	14	9.86882e+07	394	43.7592	6.55127
P26640	Valine--tRNA ligase OS=Homo sapiens GN=VARS PE=1 SV=4 - [SYVC_HUMAN]	10.44	1	9	9	10	2.38567e+07	1264	140.387	7.59131
P35232	Prohibitin OS=Homo sapiens GN=PHB PE=1 SV=1 - [PHB_HUMAN]	34.56	1	7	7	9	4.87646e+07	272	29.7859	5.75732
Q9Y3F4	Serine-threonine kinase receptor-associated protein OS=Homo sapiens GN=STRAP PE=1 SV=1 - [STRAP_HUMAN]	31.71	1	8	8	8	3.74156e+07	350	38.414	5.12256
P46060	Ran GTPase-activating protein 1 OS=Homo sapiens GN=RANGAP1 PE=1 SV=1 - [RAGP1_HUMAN]	18.4	1	8	8	9	2.33877e+07	587	63.5023	4.67822
P26583	High mobility group protein B2 OS=Homo sapiens GN=HMGB2 PE=1 SV=2 - [HMGB2_HUMAN]	19.62	1	5	5	8	6.1434e+07	209	24.0187	7.81104
P55084	Trifunctional enzyme subunit beta, mitochondrial OS=Homo sapiens GN=HADHB PE=1 SV=3 - [ECHB_HUMAN]	27.43	1	10	10	10	3.60043e+07	474	51.2615	9.40771
P62191	26S protease regulatory subunit 4 OS=Homo sapiens GN=PSMC1 PE=1 SV=1 - [PRS4_HUMAN]	19.09	1	5	5	7	2.54908e+07	440	49.1537	6.21436
P26196	Probable ATP-dependent RNA helicase DDX6 OS=Homo sapiens GN=DDX6 PE=1 SV=2 - [DDX6_HUMAN]	20.91	1	6	6	7	2.23062e+07	483	54.3823	8.66064
Q9Y285	Phenylalanine--tRNA ligase alpha subunit OS=Homo sapiens GN=FARSA PE=1 SV=3 - [SYFA_HUMAN]	19.69	1	7	7	8	1.23173e+07	508	57.5275	7.79639
Q13765	Nascent polypeptide-associated complex subunit alpha OS=Homo sapiens GN=NACA PE=1 SV=1 - [NACA_HUMAN]	32.56	3	5	5	8	1.01622e+08	215	23.3697	4.56396
O00231	26S proteasome non-ATPase regulatory subunit 11 OS=Homo sapiens GN=PSMD11 PE=1 SV=3 - [PSD11_HUMAN]	27.49	1	9	9	10	3.66708e+07	422	47.434	6.48096
P51991	Heterogeneous nuclear ribonucleoprotein A3 OS=Homo sapiens GN=HNRNPA3 PE=1 SV=2 - [ROA3_HUMAN]	15.34	1	4	6	9	8.51636e+07	378	39.5706	9.01221
P04181	Ornithine aminotransferase, mitochondrial OS=Homo sapiens GN=OAT PE=1 SV=1 - [OAT_HUMAN]	38.95	1	10	10	13	2.19317e+07	439	48.5042	7.03467
O60841	Eukaryotic translation initiation factor 5B OS=Homo sapiens GN=EIF5B PE=1 SV=4 - [IF2P_HUMAN]	10.66	1	7	7	7	1.49283e+07	1220	138.742	5.49072
P27695	DNA-(apurinic or apyrimidinic site) lyase OS=Homo sapiens GN=APEX1 PE=1 SV=2 - [APEX1_HUMAN]	27.67	1	6	6	7	4.04721e+07	318	35.5322	8.11865
P16401	Histone H1.5 OS=Homo sapiens GN=HIST1H1B PE=1 SV=3 - [H15_HUMAN]	15.49	1	5	5	9	7.4817e+08	226	22.5665	10.9165
P46063	ATP-dependent DNA helicase Q1 OS=Homo sapiens GN=RECQL PE=1 SV=3 - [RECQ1_HUMAN]	17.87	2	10	10	10	3.37252e+07	649	73.41	7.88428
O75367	Core histone macro-H2A.1 OS=Homo sapiens GN=H2AFY PE=1 SV=4 - [H2AY_HUMAN]	32.53	2	8	8	8	49598359	372	39.5925	9.78857
O95373	Importin-7 OS=Homo sapiens GN=IPO7 PE=1 SV=1 - [IPO7_HUMAN]	12.33	1	9	9	9	3.50311e+07	1038	119.44	4.81787
Q96AE4	Far upstream element-binding protein 1 OS=Homo sapiens GN=FUBP1 PE=1 SV=3 - [FUBP1_HUMAN]	20.65	1	7	9	9	4.62902e+07	644	67.5185	7.60596
Q99873	Protein arginine N-methyltransferase 1 OS=Homo sapiens GN=PRMT1 PE=1 SV=2 - [ANM1_HUMAN]	22.16	2	8	8	9	3.64219e+07	361	41.4885	5.42725
O00505	Importin subunit alpha-4 OS=Homo sapiens GN=KPNA3 PE=1 SV=2 - [IMA4_HUMAN]	23.42	1	6	9	10	2.56593e+07	521	57.7748	4.94482
Q86V81	THO complex subunit 4 OS=Homo sapiens GN=ALYREF PE=1 SV=3 - [THOC4_HUMAN]	31.13	1	4	4	6	3.20498e+07	257	26.8716	11.1509
P35998	26S protease regulatory subunit 7 OS=Homo sapiens GN=PSMC2 PE=1 SV=3 - [PRS7_HUMAN]	26.1	1	9	9	10	1.93958e+07	433	48.6031	5.94775
P12109	Collagen alpha-1(VI) chain OS=Homo sapiens GN=COL6A1 PE=1 SV=3 - [CO6A1_HUMAN]	12.94	1	10	10	12	3.75689e+07	1028	108.462	5.42725
Q13177	Serine/threonine-protein kinase PAK 2 OS=Homo sapiens GN=PAK2 PE=1 SV=3 - [PAK2_HUMAN]	24.43	3	8	8	8	2.17472e+07	524	58.0059	5.96045
Q08945	FACT complex subunit SSRP1 OS=Homo sapiens GN=SSRP1 PE=1 SV=1 - [SSRP1_HUMAN]	18.62	1	10	10	11	1.74709e+07	709	81.0244	6.87354
O75083	WD repeat-containing protein 1 OS=Homo sapiens GN=WDR1 PE=1 SV=4 - [WDR1_HUMAN]	24.26	1	8	8	9	3.00814e+07	606	66.1519	6.65381
P50416	Carnitine O-palmitoyltransferase 1, liver isoform OS=Homo sapiens GN=CPT1A PE=1 SV=2 - [CPT1A_HUMAN]	14.1	1	10	10	11	1.41145e+07	773	88.3107	8.646
Q07960	Rho GTPase-activating protein 1 OS=Homo sapiens GN=ARHGAP1 PE=1 SV=1 - [RHG01_HUMAN]	28.93	1	9	9	10	1.99602e+07	439	50.4042	6.29053
P62826	GTP-binding nuclear protein Ran OS=Homo sapiens GN=RAN PE=1 SV=3 - [RAN_HUMAN]	23.15	1	5	5	9	3.09579e+08	216	24.4076	7.48877
O43242	26S proteasome non-ATPase regulatory subunit 3 OS=Homo sapiens GN=PSMD3 PE=1 SV=2 - [PSMD3_HUMAN]	25.84	1	10	10	10	2.90109e+07	534	60.9395	8.44092
P06753	Tropomyosin alpha-3 chain OS=Homo sapiens GN=TPM3 PE=1 SV=2 - [TPM3_HUMAN]	19.65	1	4	6	11	2.33948e+08	285	32.9298	4.71631
Q8WUM4	Programmed cell death 6-interacting protein OS=Homo sapiens GN=PDCD6IP PE=1 SV=1 - [PDC6I_HUMAN]	14.86	1	10	10	10	1.29741e+07	868	95.9631	6.52197
P49257	Protein ERGIC-53 OS=Homo sapiens GN=LMAN1 PE=1 SV=2 - [LMAN1_HUMAN]	24.12	1	7	7	9	4.07793e+07	510	57.513	6.771
P45880	Voltage-dependent anion-selective channel protein 2 OS=Homo sapiens GN=VDAC2 PE=1 SV=2 - [VDAC2_HUMAN]	31.97	1	7	7	8	5.0525e+07	294	31.5465	7.56201
Q8N163	Cell cycle and apoptosis regulator protein 2 OS=Homo sapiens GN=CCAR2 PE=1 SV=2 - [CCAR2_HUMAN]	16.9	1	9	9	9	1.33433e+07	923	102.838	5.22412
P49755	Transmembrane emp24 domain-containing protein 10 OS=Homo sapiens GN=TMED10 PE=1 SV=2 - [TMEDA_HUMAN]	31.96	1	6	6	9	4.84883e+07	219	24.96	7.44482
P05091	Aldehyde dehydrogenase, mitochondrial OS=Homo sapiens GN=ALDH2 PE=1 SV=2 - [ALDH2_HUMAN]	29.21	3	9	10	11	1.58727e+07	517	56.3456	7.04932
P21589	5'-nucleotidase OS=Homo sapiens GN=NT5E PE=1 SV=1 - [5NTD_HUMAN]	24.74	2	10	10	11	2.43184e+07	574	63.3275	7.03467
P40926	Malate dehydrogenase, mitochondrial OS=Homo sapiens GN=MDH2 PE=1 SV=3 - [MDHM_HUMAN]	33.73	1	8	8	8	5.94257e+07	338	35.4807	8.67529
P15880	40S ribosomal protein S2 OS=Homo sapiens GN=RPS2 PE=1 SV=2 - [RS2_HUMAN]	22.18	1	6	6	9	1.2297e+08	293	31.3046	10.2427
O43175	D-3-phosphoglycerate dehydrogenase OS=Homo sapiens GN=PHGDH PE=1 SV=4 - [SERA_HUMAN]	20.83	1	10	10	11	4.74407e+07	533	56.6144	6.7124
Q92734	Protein TFG OS=Homo sapiens GN=TFG PE=1 SV=2 - [TFG_HUMAN]	27.25	3	6	7	8	4.62063e+07	400	43.4212	5.09717
P12277	Creatine kinase B-type OS=Homo sapiens GN=CKB PE=1 SV=1 - [KCRB_HUMAN]	31.5	1	7	7	8	2.23008e+07	381	42.6173	5.59229
O14818	Proteasome subunit alpha type-7 OS=Homo sapiens GN=PSMA7 PE=1 SV=1 - [PSA7_HUMAN]	42.34	2	8	8	9	5.54457e+07	248	27.8696	8.45557
Q12874	Splicing factor 3A subunit 3 OS=Homo sapiens GN=SF3A3 PE=1 SV=1 - [SF3A3_HUMAN]	16.57	1	8	8	10	1.89653e+07	501	58.8123	5.37646
Q16658	Fascin OS=Homo sapiens GN=FSCN1 PE=1 SV=3 - [FSCN1_HUMAN]	19.88	1	6	6	8	5.15348e+07	493	54.4961	7.23975
O00429	Dynamin-1-like protein OS=Homo sapiens GN=DNM1L PE=1 SV=2 - [DNM1L_HUMAN]	26.63	1	12	12	14	7.90012e+06	736	81.8261	6.81494
Q00325	Phosphate carrier protein, mitochondrial OS=Homo sapiens GN=SLC25A3 PE=1 SV=2 - [MPCP_HUMAN]	18.23	1	6	6	8	1.27765e+08	362	40.0687	9.37842
P22234	Multifunctional protein ADE2 OS=Homo sapiens GN=PAICS PE=1 SV=3 - [PUR6_HUMAN]	18.82	1	7	7	8	2.92982e+07	425	47.0491	7.2251
P04439	HLA class I histocompatibility antigen, A-3 alpha chain OS=Homo sapiens GN=HLA-A PE=1 SV=2 - [1A03_HUMAN]	23.01	15	2	6	6	7.83372e+07	365	40.8152	5.99854
P62906	60S ribosomal protein L10a OS=Homo sapiens GN=RPL10A PE=1 SV=2 - [RL10A_HUMAN]	22.58	1	5	5	8	8.61095e+07	217	24.8155	9.93506
P61106	Ras-related protein Rab-14 OS=Homo sapiens GN=RAB14 PE=1 SV=4 - [RAB14_HUMAN]	38.14	9	4	5	7	8.77383e+07	215	23.8819	6.21436
P20020	Plasma membrane calcium-transporting ATPase 1 OS=Homo sapiens GN=ATP2B1 PE=1 SV=3 - [AT2B1_HUMAN]	6.92	3	1	5	7	3.09198e+07	1258	138.668	6.03662
P08865	40S ribosomal protein SA OS=Homo sapiens GN=RPSA PE=1 SV=4 - [RSSA_HUMAN]	18.98	1	4	4	7	1.429e+08	295	32.8334	4.86865
Q5JTV8	Torsin-1A-interacting protein 1 OS=Homo sapiens GN=TOR1AIP1 PE=1 SV=2 - [TOIP1_HUMAN]	22.98	1	8	8	8	1.27493e+07	583	66.2083	8.17725
P24534	Elongation factor 1-beta OS=Homo sapiens GN=EEF1B2 PE=1 SV=3 - [EF1B_HUMAN]	32.44	1	5	5	7	7.92662e+07	225	24.7483	4.66553
P46777	60S ribosomal protein L5 OS=Homo sapiens GN=RPL5 PE=1 SV=3 - [RL5_HUMAN]	19.53	1	6	6	8	1.21661e+08	297	34.3407	9.71533
P62241	40S ribosomal protein S8 OS=Homo sapiens GN=RPS8 PE=1 SV=2 - [RS8_HUMAN]	28.37	1	5	5	8	1.967e+08	208	24.1902	10.3159
P08123	Collagen alpha-2(I) chain OS=Homo sapiens GN=COL1A2 PE=1 SV=7 - [CO1A2_HUMAN]	8.42	1	6	6	7	2.32929e+07	1366	129.235	8.95361
P09651	Heterogeneous nuclear ribonucleoprotein A1 OS=Homo sapiens GN=HNRNPA1 PE=1 SV=5 - [ROA1_HUMAN]	15.32	2	4	6	11	1.12466e+08	372	38.7231	9.12939
O94826	Mitochondrial import receptor subunit TOM70 OS=Homo sapiens GN=TOMM70A PE=1 SV=1 - [TOM70_HUMAN]	14.8	1	8	8	10	1.72605e+07	608	67.412	7.12256
P48047	ATP synthase subunit O, mitochondrial OS=Homo sapiens GN=ATP5O PE=1 SV=1 - [ATPO_HUMAN]	35.21	1	6	6	8	3.64927e+07	213	23.2627	9.96436
P04792	Heat shock protein beta-1 OS=Homo sapiens GN=HSPB1 PE=1 SV=2 - [HSPB1_HUMAN]	40.49	1	6	6	7	4.88721e+07	205	22.7685	6.40479
Q15293	Reticulocalbin-1 OS=Homo sapiens GN=RCN1 PE=1 SV=1 - [RCN1_HUMAN]	34.44	1	8	8	9	1.22072e+07	331	38.8662	4.99561
Q13838	Spliceosome RNA helicase DDX39B OS=Homo sapiens GN=DDX39B PE=1 SV=1 - [DX39B_HUMAN]	27.57	1	4	10	13	5.63299e+07	428	48.9599	5.66846
O75534	Cold shock domain-containing protein E1 OS=Homo sapiens GN=CSDE1 PE=1 SV=2 - [CSDE1_HUMAN]	11.78	1	9	9	9	1.46391e+07	798	88.8289	6.25244
P47755	F-actin-capping protein subunit alpha-2 OS=Homo sapiens GN=CAPZA2 PE=1 SV=3 - [CAZA2_HUMAN]	32.52	1	4	5	6	4.21543e+07	286	32.9286	5.84619
P62244	40S ribosomal protein S15a OS=Homo sapiens GN=RPS15A PE=1 SV=2 - [RS15A_HUMAN]	56.15	1	7	7	10	9.0483e+07	130	14.83	10.1255
P62249	40S ribosomal protein S16 OS=Homo sapiens GN=RPS16 PE=1 SV=2 - [RS16_HUMAN]	52.05	1	8	8	10	1.03036e+08	146	16.435	10.2134
Q07020	60S ribosomal protein L18 OS=Homo sapiens GN=RPL18 PE=1 SV=2 - [RL18_HUMAN]	25	1	4	4	7	2.14906e+08	188	21.6211	11.7222
Q14151	Scaffold attachment factor B2 OS=Homo sapiens GN=SAFB2 PE=1 SV=1 - [SAFB2_HUMAN]	10.39	1	2	5	6	2.22903e+07	953	107.408	6.16357
Q8TEQ6	Gem-associated protein 5 OS=Homo sapiens GN=GEMIN5 PE=1 SV=3 - [GEMI5_HUMAN]	7.23	1	7	7	8	8.64946e+06	1508	168.483	6.62451
P52597	Heterogeneous nuclear ribonucleoprotein F OS=Homo sapiens GN=HNRNPF PE=1 SV=3 - [HNRPF_HUMAN]	25.54	1	5	7	11	3.90747e+07	415	45.6429	5.57959
Q15046	Lysine--tRNA ligase OS=Homo sapiens GN=KARS PE=1 SV=3 - [SYK_HUMAN]	18.43	1	8	8	8	1.91206e+07	597	68.0046	6.354
Q8NBS9	Thioredoxin domain-containing protein 5 OS=Homo sapiens GN=TXNDC5 PE=1 SV=2 - [TXND5_HUMAN]	25.46	1	8	8	9	7.45652e+07	432	47.5987	5.97314
O00299	Chloride intracellular channel protein 1 OS=Homo sapiens GN=CLIC1 PE=1 SV=4 - [CLIC1_HUMAN]	32.37	1	5	5	6	8.66143e+07	241	26.9057	5.17334
Q14257	Reticulocalbin-2 OS=Homo sapiens GN=RCN2 PE=1 SV=1 - [RCN2_HUMAN]	39.43	1	6	6	7	1.68029e+07	317	36.8536	4.39893
P16989	Y-box-binding protein 3 OS=Homo sapiens GN=YBX3 PE=1 SV=4 - [YBOX3_HUMAN]	18.82	2	2	5	8	5.49229e+07	372	40.066	9.77393
P12081	Histidine--tRNA ligase, cytoplasmic OS=Homo sapiens GN=HARS PE=1 SV=2 - [SYHC_HUMAN]	24.36	1	7	10	10	1.53124e+07	509	57.3742	5.88428
P16234	Platelet-derived growth factor receptor alpha OS=Homo sapiens GN=PDGFRA PE=1 SV=1 - [PGFRA_HUMAN]	10.65	1	7	7	8	1.20133e+07	1089	122.592	5.17334
P31153	S-adenosylmethionine synthase isoform type-2 OS=Homo sapiens GN=MAT2A PE=1 SV=1 - [METK2_HUMAN]	22.03	2	8	8	9	7.05843e+07	395	43.6333	6.48096
Q9NVA2	Septin-11 OS=Homo sapiens GN=SEPT11 PE=1 SV=3 - [SEP11_HUMAN]	17.02	3	5	7	9	1.86141e+07	429	49.3672	6.81494
P32969	60S ribosomal protein L9 OS=Homo sapiens GN=RPL9 PE=1 SV=1 - [RL9_HUMAN]	33.33	1	5	5	10	4.13253e+07	192	21.8498	9.94971
P28066	Proteasome subunit alpha type-5 OS=Homo sapiens GN=PSMA5 PE=1 SV=3 - [PSA5_HUMAN]	29.46	1	6	6	7	6.83642e+07	241	26.3942	4.79248
Q9HB71	Calcyclin-binding protein OS=Homo sapiens GN=CACYBP PE=1 SV=2 - [CYBP_HUMAN]	28.07	1	5	5	6	4.56536e+07	228	26.1936	8.25049
P06493	Cyclin-dependent kinase 1 OS=Homo sapiens GN=CDK1 PE=1 SV=3 - [CDK1_HUMAN]	29.29	3	6	7	9	8.10051e+08	297	34.0739	8.39697
P46459	Vesicle-fusing ATPase OS=Homo sapiens GN=NSF PE=1 SV=3 - [NSF_HUMAN]	14.65	1	10	10	10	1.52747e+07	744	82.5421	6.94678
Q8NBJ5	Procollagen galactosyltransferase 1 OS=Homo sapiens GN=COLGALT1 PE=1 SV=1 - [GT251_HUMAN]	18.49	1	11	11	11	2.1631e+07	622	71.5905	7.31299
Q07021	Complement component 1 Q subcomponent-binding protein, mitochondrial OS=Homo sapiens GN=C1QBP PE=1 SV=1 - [C1QBP_HUMAN]	21.99	1	5	5	8	6.92007e+07	282	31.3426	4.84326
P08754	Guanine nucleotide-binding protein G(k) subunit alpha OS=Homo sapiens GN=GNAI3 PE=1 SV=3 - [GNAI3_HUMAN]	20.9	8	3	5	6	4.4692e+07	354	40.5063	5.69385
P26368	Splicing factor U2AF 65 kDa subunit OS=Homo sapiens GN=U2AF2 PE=1 SV=4 - [U2AF2_HUMAN]	29.05	1	6	6	7	2.33088e+07	475	53.4672	9.08545
P31930	Cytochrome b-c1 complex subunit 1, mitochondrial OS=Homo sapiens GN=UQCRC1 PE=1 SV=3 - [QCR1_HUMAN]	15.21	1	5	5	7	3.00269e+07	480	52.6124	6.3667
O76094	Signal recognition particle subunit SRP72 OS=Homo sapiens GN=SRP72 PE=1 SV=3 - [SRP72_HUMAN]	19.82	1	10	10	10	1.09966e+07	671	74.56	9.26123
Q9H9B4	Sideroflexin-1 OS=Homo sapiens GN=SFXN1 PE=1 SV=4 - [SFXN1_HUMAN]	25.16	1	6	7	9	2.35284e+07	322	35.5963	9.0708
P40763	Signal transducer and activator of transcription 3 OS=Homo sapiens GN=STAT3 PE=1 SV=2 - [STAT3_HUMAN]	18.18	1	8	9	9	1.21984e+07	770	88.0114	6.30322
Q99829	Copine-1 OS=Homo sapiens GN=CPNE1 PE=1 SV=1 - [CPNE1_HUMAN]	16.2	1	7	7	9	1.7041e+07	537	59.0215	5.8335
O60271	C-Jun-amino-terminal kinase-interacting protein 4 OS=Homo sapiens GN=SPAG9 PE=1 SV=4 - [JIP4_HUMAN]	8.93	1	7	7	8	7.87885e+06	1321	146.115	5.14795
Q9BY44	Eukaryotic translation initiation factor 2A OS=Homo sapiens GN=EIF2A PE=1 SV=3 - [EIF2A_HUMAN]	23.76	1	9	9	9	2.08452e+07	585	64.9492	8.86572
P20810	Calpastatin OS=Homo sapiens GN=CAST PE=1 SV=4 - [ICAL_HUMAN]	12.01	1	5	5	7	1.19474e+07	708	76.5263	5.07178
O00148	ATP-dependent RNA helicase DDX39A OS=Homo sapiens GN=DDX39A PE=1 SV=2 - [DX39A_HUMAN]	22.95	1	2	8	10	5.28605e+07	427	49.098	5.68115
Q13409	Cytoplasmic dynein 1 intermediate chain 2 OS=Homo sapiens GN=DYNC1I2 PE=1 SV=3 - [DC1I2_HUMAN]	15.36	1	5	5	8	1.56719e+07	638	71.4121	5.19873
O75131	Copine-3 OS=Homo sapiens GN=CPNE3 PE=1 SV=1 - [CPNE3_HUMAN]	13.97	5	6	7	9	1.56904e+07	537	60.0921	5.84619
Q9H0A0	N-acetyltransferase 10 OS=Homo sapiens GN=NAT10 PE=1 SV=2 - [NAT10_HUMAN]	14.93	1	11	11	13	7.24835e+06	1025	115.657	8.26514
O60763	General vesicular transport factor p115 OS=Homo sapiens GN=USO1 PE=1 SV=2 - [USO1_HUMAN]	10.19	1	7	7	7	8.95699e+06	962	107.828	4.90674
P62495	Eukaryotic peptide chain release factor subunit 1 OS=Homo sapiens GN=ETF1 PE=1 SV=3 - [ERF1_HUMAN]	26.54	1	8	8	11	2.25411e+07	437	49.0002	5.70654
P16403	Histone H1.2 OS=Homo sapiens GN=HIST1H1C PE=1 SV=2 - [H12_HUMAN]	15.96	5	5	5	8	2.17237e+08	213	21.3517	10.9312
Q9NVI7	ATPase family AAA domain-containing protein 3A OS=Homo sapiens GN=ATAD3A PE=1 SV=2 - [ATD3A_HUMAN]	14.35	2	3	8	8	1.00129e+07	634	71.3247	8.98291
Q9UJZ1	Stomatin-like protein 2, mitochondrial OS=Homo sapiens GN=STOML2 PE=1 SV=1 - [STML2_HUMAN]	20.79	1	5	5	6	1.06838e+07	356	38.5102	7.38623
P50995	Annexin A11 OS=Homo sapiens GN=ANXA11 PE=1 SV=1 - [ANX11_HUMAN]	19.21	1	9	9	10	2.80587e+07	505	54.3551	7.6499
P05198	Eukaryotic translation initiation factor 2 subunit 1 OS=Homo sapiens GN=EIF2S1 PE=1 SV=3 - [IF2A_HUMAN]	27.94	1	7	7	7	3.6948e+07	315	36.0894	5.08447
Q07666	KH domain-containing, RNA-binding, signal transduction-associated protein 1 OS=Homo sapiens GN=KHDRBS1 PE=1 SV=1 - [KHDR1_HUMAN]	22.35	3	7	7	10	6.13978e+07	443	48.1972	8.66064
Q06830	Peroxiredoxin-1 OS=Homo sapiens GN=PRDX1 PE=1 SV=1 - [PRDX1_HUMAN]	43.22	1	6	8	9	1.96816e+08	199	22.0963	8.1333
P09972	Fructose-bisphosphate aldolase C OS=Homo sapiens GN=ALDOC PE=1 SV=2 - [ALDOC_HUMAN]	6.32	1	1	1	5	110570514	364	39.4312	6.87354
Q93009	Ubiquitin carboxyl-terminal hydrolase 7 OS=Homo sapiens GN=USP7 PE=1 SV=2 - [UBP7_HUMAN]	17.33	1	12	12	12	9.63939e+06	1102	128.22	5.5542
P30520	Adenylosuccinate synthetase isozyme 2 OS=Homo sapiens GN=ADSS PE=1 SV=3 - [PURA2_HUMAN]	21.93	1	7	7	7	2.89623e+07	456	50.0658	6.55127
P09622	Dihydrolipoyl dehydrogenase, mitochondrial OS=Homo sapiens GN=DLD PE=1 SV=2 - [DLDH_HUMAN]	14.93	1	6	6	8	2.29994e+07	509	54.143	7.85498
P55036	26S proteasome non-ATPase regulatory subunit 4 OS=Homo sapiens GN=PSMD4 PE=1 SV=1 - [PSMD4_HUMAN]	24.67	2	6	6	6	2.74302e+07	377	40.7112	4.79248
P12235	ADP/ATP translocase 1 OS=Homo sapiens GN=SLC25A4 PE=1 SV=4 - [ADT1_HUMAN]	23.83	2	2	7	10	1.52939e+08	298	33.0432	9.75928
P07737	Profilin-1 OS=Homo sapiens GN=PFN1 PE=1 SV=2 - [PROF1_HUMAN]	45.71	1	5	5	9	1.17379e+08	140	15.0446	8.26514
Q15907	Ras-related protein Rab-11B OS=Homo sapiens GN=RAB11B PE=1 SV=4 - [RB11B_HUMAN]	36.24	2	6	6	8	4.09589e+07	218	24.4735	5.93506
P63244	Guanine nucleotide-binding protein subunit beta-2-like 1 OS=Homo sapiens GN=GNB2L1 PE=1 SV=3 - [GBLP_HUMAN]	24.61	1	8	8	8	9.55676e+07	317	35.0546	7.69385
Q12788	Transducin beta-like protein 3 OS=Homo sapiens GN=TBL3 PE=1 SV=2 - [TBL3_HUMAN]	13.37	1	7	7	7	7.82751e+06	808	88.9785	6.90283
Q03135	Caveolin-1 OS=Homo sapiens GN=CAV1 PE=1 SV=4 - [CAV1_HUMAN]	23.6	2	3	3	7	1.09353e+08	178	20.4585	6.02393
Q08378	Golgin subfamily A member 3 OS=Homo sapiens GN=GOLGA3 PE=1 SV=2 - [GOGA3_HUMAN]	8.14	1	8	8	8	6.83409e+06	1498	167.252	5.43994
P61247	40S ribosomal protein S3a OS=Homo sapiens GN=RPS3A PE=1 SV=2 - [RS3A_HUMAN]	18.56	1	5	5	8	7.01142e+07	264	29.9257	9.72998
O94905	Erlin-2 OS=Homo sapiens GN=ERLIN2 PE=1 SV=1 - [ERLN2_HUMAN]	33.33	1	6	8	9	4.06428e+07	339	37.8155	5.61768
Q03252	Lamin-B2 OS=Homo sapiens GN=LMNB2 PE=1 SV=3 - [LMNB2_HUMAN]	13.17	1	7	7	7	1.69711e+07	600	67.6475	5.35107
P07339	Cathepsin D OS=Homo sapiens GN=CTSD PE=1 SV=1 - [CATD_HUMAN]	19.9	1	7	7	8	3.54794e+07	412	44.5236	6.53662
Q5JTZ9	Alanine--tRNA ligase, mitochondrial OS=Homo sapiens GN=AARS2 PE=1 SV=1 - [SYAM_HUMAN]	18.38	1	9	9	11	1.14387e+07	985	107.273	6.26514
P12268	Inosine-5'-monophosphate dehydrogenase 2 OS=Homo sapiens GN=IMPDH2 PE=1 SV=2 - [IMDH2_HUMAN]	16.54	1	7	7	7	1.84292e+07	514	55.7696	6.90283
Q9UHB9	Signal recognition particle subunit SRP68 OS=Homo sapiens GN=SRP68 PE=1 SV=2 - [SRP68_HUMAN]	14.51	1	8	8	9	1.00548e+07	627	70.6856	8.55811
P20618	Proteasome subunit beta type-1 OS=Homo sapiens GN=PSMB1 PE=1 SV=2 - [PSB1_HUMAN]	36.1	1	7	7	8	4.41046e+07	241	26.4724	8.1333
P39656	Dolichyl-diphosphooligosaccharide--protein glycosyltransferase 48 kDa subunit OS=Homo sapiens GN=DDOST PE=1 SV=4 - [OST48_HUMAN]	33.11	1	10	10	11	4.0641e+07	456	50.769	6.55127
Q9ULV4	Coronin-1C OS=Homo sapiens GN=CORO1C PE=1 SV=1 - [COR1C_HUMAN]	19.83	1	6	6	10	5.67369e+07	474	53.2151	7.07861
P02768	Serum albumin OS=Homo sapiens GN=ALB PE=1 SV=2 - [ALBU_HUMAN]	5.25	1	4	4	7	2.41183e+08	609	69.3215	6.27783
P49419	Alpha-aminoadipic semialdehyde dehydrogenase OS=Homo sapiens GN=ALDH7A1 PE=1 SV=5 - [AL7A1_HUMAN]	23.93	1	8	8	8	2.93881e+07	539	58.4501	7.98682
Q9NY33	Dipeptidyl peptidase 3 OS=Homo sapiens GN=DPP3 PE=1 SV=2 - [DPP3_HUMAN]	17.77	1	8	8	9	1.29252e+07	737	82.5378	5.09717
P26639	Threonine--tRNA ligase, cytoplasmic OS=Homo sapiens GN=TARS PE=1 SV=3 - [SYTC_HUMAN]	13.14	2	8	9	9	2.59164e+07	723	83.3819	6.66846
Q14683	Structural maintenance of chromosomes protein 1A OS=Homo sapiens GN=SMC1A PE=1 SV=2 - [SMC1A_HUMAN]	8.76	1	8	8	9	1.10807e+07	1233	143.144	7.63525
O43795	Unconventional myosin-Ib OS=Homo sapiens GN=MYO1B PE=1 SV=3 - [MYO1B_HUMAN]	8.54	2	8	8	10	9.58829e+06	1136	131.902	9.37842
Q16543	Hsp90 co-chaperone Cdc37 OS=Homo sapiens GN=CDC37 PE=1 SV=1 - [CDC37_HUMAN]	21.43	1	5	5	8	6.20188e+07	378	44.44	5.24951
Q9UL46	Proteasome activator complex subunit 2 OS=Homo sapiens GN=PSME2 PE=1 SV=4 - [PSME2_HUMAN]	45.19	1	7	7	9	1.28555e+07	239	27.3843	5.73193
P31150	Rab GDP dissociation inhibitor alpha OS=Homo sapiens GN=GDI1 PE=1 SV=2 - [GDIA_HUMAN]	30.2	1	3	8	9	1.44457e+07	447	50.5501	5.13525
P13804	Electron transfer flavoprotein subunit alpha, mitochondrial OS=Homo sapiens GN=ETFA PE=1 SV=1 - [ETFA_HUMAN]	33.03	1	8	8	10	1.99373e+07	333	35.0576	8.38232
P30041	Peroxiredoxin-6 OS=Homo sapiens GN=PRDX6 PE=1 SV=3 - [PRDX6_HUMAN]	35.27	1	8	8	9	5.24011e+07	224	25.0192	6.37939
P09960	Leukotriene A-4 hydrolase OS=Homo sapiens GN=LTA4H PE=1 SV=2 - [LKHA4_HUMAN]	19.15	1	9	9	10	1.30826e+07	611	69.2412	6.17627
Q9H1E3	Nuclear ubiquitous casein and cyclin-dependent kinase substrate 1 OS=Homo sapiens GN=NUCKS1 PE=1 SV=1 - [NUCKS_HUMAN]	34.98	1	6	6	10	4.35511e+07	243	27.28	5.08447
O94979	Protein transport protein Sec31A OS=Homo sapiens GN=SEC31A PE=1 SV=3 - [SC31A_HUMAN]	7.79	1	8	8	8	1.10984e+07	1220	132.931	6.88818
Q9Y5K5	Ubiquitin carboxyl-terminal hydrolase isozyme L5 OS=Homo sapiens GN=UCHL5 PE=1 SV=3 - [UCHL5_HUMAN]	27.05	1	6	6	7	8.72456e+06	329	37.583	5.32568
Q99459	Cell division cycle 5-like protein OS=Homo sapiens GN=CDC5L PE=1 SV=2 - [CDC5L_HUMAN]	17.96	1	9	9	13	5.89909e+06	802	92.1937	8.17725
Q16666	Gamma-interferon-inducible protein 16 OS=Homo sapiens GN=IFI16 PE=1 SV=3 - [IF16_HUMAN]	12.74	1	7	7	7	1.39813e+07	785	88.1994	9.27588
O00571	ATP-dependent RNA helicase DDX3X OS=Homo sapiens GN=DDX3X PE=1 SV=3 - [DDX3X_HUMAN]	15.26	3	7	8	8	2.63453e+07	662	73.198	7.18115
P61158	Actin-related protein 3 OS=Homo sapiens GN=ACTR3 PE=1 SV=3 - [ARP3_HUMAN]	20.57	3	6	6	7	4.71792e+07	418	47.341	5.88428
P17812	CTP synthase 1 OS=Homo sapiens GN=CTPS1 PE=1 SV=2 - [PYRG1_HUMAN]	10.49	1	5	5	8	1.58077e+07	591	66.648	6.45557
P04259	Keratin, type II cytoskeletal 6B OS=Homo sapiens GN=KRT6B PE=1 SV=5 - [K2C6B_HUMAN]	9.75	11	1	5	7	4.6946e+07	564	60.0303	8.00146
Q15424	Scaffold attachment factor B1 OS=Homo sapiens GN=SAFB PE=1 SV=4 - [SAFB1_HUMAN]	12.9	1	2	5	6	2.52968e+07	915	102.58	5.46533
P48735	Isocitrate dehydrogenase [NADP], mitochondrial OS=Homo sapiens GN=IDH2 PE=1 SV=2 - [IDHP_HUMAN]	18.14	1	7	8	9	1.8584e+07	452	50.8769	8.68994
Q7Z6Z7	E3 ubiquitin-protein ligase HUWE1 OS=Homo sapiens GN=HUWE1 PE=1 SV=3 - [HUWE1_HUMAN]	5.9	1	12	12	14	8.18747e+06	4374	481.589	5.22412
O00232	26S proteasome non-ATPase regulatory subunit 12 OS=Homo sapiens GN=PSMD12 PE=1 SV=3 - [PSD12_HUMAN]	26.1	1	8	8	9	1.93961e+07	456	52.8706	7.6499
P04899	Guanine nucleotide-binding protein G(i) subunit alpha-2 OS=Homo sapiens GN=GNAI2 PE=1 SV=3 - [GNAI2_HUMAN]	21.41	8	4	6	6	3.95194e+07	355	40.4251	5.5415
P55265	Double-stranded RNA-specific adenosine deaminase OS=Homo sapiens GN=ADAR PE=1 SV=4 - [DSRAD_HUMAN]	8.73	1	6	6	6	9.05855e+06	1226	135.981	8.646
Q9UBE0	SUMO-activating enzyme subunit 1 OS=Homo sapiens GN=SAE1 PE=1 SV=1 - [SAE1_HUMAN]	24.28	1	5	5	6	1.36342e+07	346	38.4256	5.30029
O00264	Membrane-associated progesterone receptor component 1 OS=Homo sapiens GN=PGRMC1 PE=1 SV=3 - [PGRC1_HUMAN]	47.69	1	5	5	5	2.22344e+07	195	21.6578	4.70361
P61006	Ras-related protein Rab-8A OS=Homo sapiens GN=RAB8A PE=1 SV=1 - [RAB8A_HUMAN]	21.26	17	2	4	8	1.33531e+08	207	23.6532	9.0708
Q12907	Vesicular integral-membrane protein VIP36 OS=Homo sapiens GN=LMAN2 PE=1 SV=1 - [LMAN2_HUMAN]	25.28	1	6	6	6	1.84613e+07	356	40.2031	6.94678
P43246	DNA mismatch repair protein Msh2 OS=Homo sapiens GN=MSH2 PE=1 SV=1 - [MSH2_HUMAN]	17.02	1	10	10	10	7.55399e+06	934	104.677	5.77002
P41091	Eukaryotic translation initiation factor 2 subunit 3 OS=Homo sapiens GN=EIF2S3 PE=1 SV=3 - [IF2G_HUMAN]	22.03	2	7	7	8	3.14868e+07	472	51.0772	8.39697
Q9NTJ3	Structural maintenance of chromosomes protein 4 OS=Homo sapiens GN=SMC4 PE=1 SV=2 - [SMC4_HUMAN]	11.88	1	9	9	11	1.40893e+07	1288	147.091	6.78564
Q15050	Ribosome biogenesis regulatory protein homolog OS=Homo sapiens GN=RRS1 PE=1 SV=2 - [RRS1_HUMAN]	16.71	1	4	4	6	9.42059e+06	365	41.1682	10.6968
O60610	Protein diaphanous homolog 1 OS=Homo sapiens GN=DIAPH1 PE=1 SV=2 - [DIAP1_HUMAN]	10.3	1	9	9	10	6.26292e+06	1272	141.258	5.41455
O95336	6-phosphogluconolactonase OS=Homo sapiens GN=PGLS PE=1 SV=2 - [6PGL_HUMAN]	42.25	1	7	7	7	4.03715e+07	258	27.5296	6.04932
P52701	DNA mismatch repair protein Msh6 OS=Homo sapiens GN=MSH6 PE=1 SV=2 - [MSH6_HUMAN]	8.9	1	9	9	9	7.66456e+06	1360	152.689	6.90283
Q9Y5X1	Sorting nexin-9 OS=Homo sapiens GN=SNX9 PE=1 SV=1 - [SNX9_HUMAN]	14.96	1	6	6	6	1.57204e+07	595	66.5496	5.57959
P54886	Delta-1-pyrroline-5-carboxylate synthase OS=Homo sapiens GN=ALDH18A1 PE=1 SV=2 - [P5CS_HUMAN]	16.1	1	9	9	9	1.02382e+07	795	87.2475	7.12256
P50502	Hsc70-interacting protein OS=Homo sapiens GN=ST13 PE=1 SV=2 - [F10A1_HUMAN]	20.33	3	7	7	7	6.94727e+07	369	41.3055	5.2749
Q13310	Polyadenylate-binding protein 4 OS=Homo sapiens GN=PABPC4 PE=1 SV=1 - [PABP4_HUMAN]	12.89	1	5	8	8	3.6804e+07	644	70.7381	9.26123
P20042	Eukaryotic translation initiation factor 2 subunit 2 OS=Homo sapiens GN=EIF2S2 PE=1 SV=2 - [IF2B_HUMAN]	21.62	1	5	5	6	2.94915e+07	333	38.3644	5.79541
P43304	Glycerol-3-phosphate dehydrogenase, mitochondrial OS=Homo sapiens GN=GPD2 PE=1 SV=3 - [GPDM_HUMAN]	17.88	1	8	8	8	1.25817e+07	727	80.8016	7.69385
Q02809	Procollagen-lysine,2-oxoglutarate 5-dioxygenase 1 OS=Homo sapiens GN=PLOD1 PE=1 SV=2 - [PLOD1_HUMAN]	15.41	1	8	8	9	1.46374e+07	727	83.4974	6.94678
P08621	U1 small nuclear ribonucleoprotein 70 kDa OS=Homo sapiens GN=SNRNP70 PE=1 SV=2 - [RU17_HUMAN]	17.39	1	6	6	9	2.77591e+07	437	51.5258	9.93506
P46013	Antigen KI-67 OS=Homo sapiens GN=MKI67 PE=1 SV=2 - [KI67_HUMAN]	6.33	1	11	11	11	6.0023e+06	3256	358.474	9.45166
Q96D15	Reticulocalbin-3 OS=Homo sapiens GN=RCN3 PE=1 SV=1 - [RCN3_HUMAN]	33.54	1	6	6	6	2.73835e+07	328	37.47	4.89404
O95573	Long-chain-fatty-acid--CoA ligase 3 OS=Homo sapiens GN=ACSL3 PE=1 SV=3 - [ACSL3_HUMAN]	10.69	1	4	6	7	2.4367e+07	720	80.3683	8.38232
P01893	Putative HLA class I histocompatibility antigen, alpha chain H OS=Homo sapiens GN=HLA-H PE=5 SV=3 - [HLAH_HUMAN]	20.44	9	0	5	5	7.3671e+07	362	40.8662	6.30322
O60216	Double-strand-break repair protein rad21 homolog OS=Homo sapiens GN=RAD21 PE=1 SV=2 - [RAD21_HUMAN]	25.2	1	8	8	8	1.06211e+07	631	71.6447	4.65283
O43615	Mitochondrial import inner membrane translocase subunit TIM44 OS=Homo sapiens GN=TIMM44 PE=1 SV=2 - [TIM44_HUMAN]	16.59	1	6	6	7	9.42275e+06	452	51.3235	8.32373
P10515	Dihydrolipoyllysine-residue acetyltransferase component of pyruvate dehydrogenase complex, mitochondrial OS=Homo sapiens GN=DLAT PE=1 SV=3 - [ODP2_HUMAN]	16.23	1	7	7	9	9.03007e+06	647	68.9531	7.84033
Q9Y678	Coatomer subunit gamma-1 OS=Homo sapiens GN=COPG1 PE=1 SV=1 - [COPG1_HUMAN]	17.51	1	9	10	11	1.75117e+07	874	97.6555	5.46533
P30419	Glycylpeptide N-tetradecanoyltransferase 1 OS=Homo sapiens GN=NMT1 PE=1 SV=2 - [NMT1_HUMAN]	15.73	2	5	5	8	1.27721e+07	496	56.7699	7.79639
Q9NZL9	Methionine adenosyltransferase 2 subunit beta OS=Homo sapiens GN=MAT2B PE=1 SV=1 - [MAT2B_HUMAN]	24.55	1	6	6	6	1.44457e+07	334	37.5282	7.35693
P62263	40S ribosomal protein S14 OS=Homo sapiens GN=RPS14 PE=1 SV=3 - [RS14_HUMAN]	29.14	1	4	4	7	1.02495e+08	151	16.2625	10.0522
Q15436	Protein transport protein Sec23A OS=Homo sapiens GN=SEC23A PE=1 SV=2 - [SC23A_HUMAN]	15.42	1	6	7	8	7.77134e+06	765	86.1053	7.07861
O95831	Apoptosis-inducing factor 1, mitochondrial OS=Homo sapiens GN=AIFM1 PE=1 SV=1 - [AIFM1_HUMAN]	13.7	1	6	6	6	1.39752e+07	613	66.8589	8.95361
P60228	Eukaryotic translation initiation factor 3 subunit E OS=Homo sapiens GN=EIF3E PE=1 SV=1 - [EIF3E_HUMAN]	18.2	1	7	7	8	2.2551e+07	445	52.1874	6.03662
Q29963	HLA class I histocompatibility antigen, Cw-6 alpha chain OS=Homo sapiens GN=HLA-C PE=2 SV=2 - [1C06_HUMAN]	20.49	17	0	5	5	7.0191e+07	366	40.9431	5.99854
P09488	Glutathione S-transferase Mu 1 OS=Homo sapiens GN=GSTM1 PE=1 SV=3 - [GSTM1_HUMAN]	22.94	3	2	5	6	5.7773e+07	218	25.6951	6.69775
Q9BUJ2	Heterogeneous nuclear ribonucleoprotein U-like protein 1 OS=Homo sapiens GN=HNRNPUL1 PE=1 SV=2 - [HNRL1_HUMAN]	8.41	1	5	5	5	1.69506e+07	856	95.6793	6.91748
P10321	HLA class I histocompatibility antigen, Cw-7 alpha chain OS=Homo sapiens GN=HLA-C PE=1 SV=3 - [1C07_HUMAN]	20.49	6	1	5	5	4.80055e+07	366	40.6229	6.03662
O14828	Secretory carrier-associated membrane protein 3 OS=Homo sapiens GN=SCAMP3 PE=1 SV=3 - [SCAM3_HUMAN]	16.71	1	3	3	4	1.38943e+07	347	38.2623	7.63525
O95810	Serum deprivation-response protein OS=Homo sapiens GN=SDPR PE=1 SV=3 - [SDPR_HUMAN]	19.76	1	5	5	7	9.00786e+06	425	47.1446	5.21143
O95782	AP-2 complex subunit alpha-1 OS=Homo sapiens GN=AP2A1 PE=1 SV=3 - [AP2A1_HUMAN]	11.57	1	6	8	9	1.31278e+07	977	107.478	7.03467
Q15021	Condensin complex subunit 1 OS=Homo sapiens GN=NCAPD2 PE=1 SV=3 - [CND1_HUMAN]	14.35	1	11	11	12	5.30819e+06	1401	157.082	6.60986
P10644	cAMP-dependent protein kinase type I-alpha regulatory subunit OS=Homo sapiens GN=PRKAR1A PE=1 SV=1 - [KAP0_HUMAN]	22.31	2	8	8	10	1.66914e+07	381	42.955	5.35107
Q9NYL9	Tropomodulin-3 OS=Homo sapiens GN=TMOD3 PE=1 SV=1 - [TMOD3_HUMAN]	26.99	1	6	6	7	9.54848e+06	352	39.5703	5.18604
O43399	Tumor protein D54 OS=Homo sapiens GN=TPD52L2 PE=1 SV=2 - [TPD54_HUMAN]	28.64	1	5	5	5	1.33259e+07	206	22.2243	5.36377
P04632	Calpain small subunit 1 OS=Homo sapiens GN=CAPNS1 PE=1 SV=1 - [CPNS1_HUMAN]	35.07	2	7	7	8	2.99825e+07	268	28.2977	5.19873
P12004	Proliferating cell nuclear antigen OS=Homo sapiens GN=PCNA PE=1 SV=1 - [PCNA_HUMAN]	22.99	1	5	5	6	7.01021e+07	261	28.7503	4.69092
Q99733	Nucleosome assembly protein 1-like 4 OS=Homo sapiens GN=NAP1L4 PE=1 SV=1 - [NP1L4_HUMAN]	21.6	1	5	6	8	3.29947e+07	375	42.7969	4.69092
P09543	2',3'-cyclic-nucleotide 3'-phosphodiesterase OS=Homo sapiens GN=CNP PE=1 SV=2 - [CN37_HUMAN]	14.73	1	5	5	6	1.15347e+07	421	47.5487	9.0708
P54578	Ubiquitin carboxyl-terminal hydrolase 14 OS=Homo sapiens GN=USP14 PE=1 SV=3 - [UBP14_HUMAN]	19.64	1	7	7	7	19219147	494	56.033	5.30029
P07384	Calpain-1 catalytic subunit OS=Homo sapiens GN=CAPN1 PE=1 SV=1 - [CAN1_HUMAN]	16.53	1	8	8	9	1.32116e+07	714	81.8382	5.66846
P31040	Succinate dehydrogenase [ubiquinone] flavoprotein subunit, mitochondrial OS=Homo sapiens GN=SDHA PE=1 SV=2 - [SDHA_HUMAN]	16.42	1	5	5	7	3.12424e+07	664	72.6453	7.38623
P69849	Nodal modulator 3 OS=Homo sapiens GN=NOMO3 PE=2 SV=2 - [NOMO3_HUMAN]	9.74	3	7	7	8	8.36192e+06	1222	134.049	5.66846
P15170	Eukaryotic peptide chain release factor GTP-binding subunit ERF3A OS=Homo sapiens GN=GSPT1 PE=1 SV=1 - [ERF3A_HUMAN]	13.83	2	5	5	6	2.18412e+07	499	55.7203	5.61768
Q12888	Tumor suppressor p53-binding protein 1 OS=Homo sapiens GN=TP53BP1 PE=1 SV=2 - [TP53B_HUMAN]	7	1	8	8	8	7.39234e+06	1972	213.443	4.70361
Q14203	Dynactin subunit 1 OS=Homo sapiens GN=DCTN1 PE=1 SV=3 - [DCTN1_HUMAN]	7.43	3	5	6	6	6.87146e+06	1278	141.607	5.80811
P13073	Cytochrome c oxidase subunit 4 isoform 1, mitochondrial OS=Homo sapiens GN=COX4I1 PE=1 SV=1 - [COX41_HUMAN]	26.04	1	4	4	6	5.96761e+07	169	19.564	9.51025
P18621	60S ribosomal protein L17 OS=Homo sapiens GN=RPL17 PE=1 SV=3 - [RL17_HUMAN]	27.72	1	5	5	8	1.04532e+08	184	21.3833	10.1694
Q8TAT6	Nuclear protein localization protein 4 homolog OS=Homo sapiens GN=NPLOC4 PE=1 SV=3 - [NPL4_HUMAN]	11.51	1	5	5	8	7.05212e+06	608	68.0769	6.37939
P62847	40S ribosomal protein S24 OS=Homo sapiens GN=RPS24 PE=1 SV=1 - [RS24_HUMAN]	28.57	1	3	3	6	5.04411e+07	133	15.4134	10.7847
Q9UMS4	Pre-mRNA-processing factor 19 OS=Homo sapiens GN=PRPF19 PE=1 SV=1 - [PRP19_HUMAN]	35.91	1	8	8	9	3.48544e+07	504	55.1463	6.60986
P07686	Beta-hexosaminidase subunit beta OS=Homo sapiens GN=HEXB PE=1 SV=3 - [HEXB_HUMAN]	19.96	1	8	9	9	1.89942e+07	556	63.0712	6.75635
Q92878	DNA repair protein RAD50 OS=Homo sapiens GN=RAD50 PE=1 SV=1 - [RAD50_HUMAN]	7.47	1	7	7	7	6.46299e+06	1312	153.797	6.88818
P01889	HLA class I histocompatibility antigen, B-7 alpha chain OS=Homo sapiens GN=HLA-B PE=1 SV=3 - [1B07_HUMAN]	19.61	36	2	5	5	4.55843e+07	362	40.435	5.84619
P39748	Flap endonuclease 1 OS=Homo sapiens GN=FEN1 PE=1 SV=1 - [FEN1_HUMAN]	22.89	1	6	6	6	3.41062e+07	380	42.5661	8.6167
Q9BVP2	Guanine nucleotide-binding protein-like 3 OS=Homo sapiens GN=GNL3 PE=1 SV=2 - [GNL3_HUMAN]	18.4	1	6	6	6	6.75867e+06	549	61.9545	9.15869
Q6PIU2	Neutral cholesterol ester hydrolase 1 OS=Homo sapiens GN=NCEH1 PE=1 SV=3 - [NCEH1_HUMAN]	18.38	1	6	6	6	1.82855e+07	408	45.7787	7.2251
Q9NUQ9	Protein FAM49B OS=Homo sapiens GN=FAM49B PE=1 SV=1 - [FA49B_HUMAN]	22.22	1	4	5	7	1.23834e+07	324	36.7246	6.06201
Q14103	Heterogeneous nuclear ribonucleoprotein D0 OS=Homo sapiens GN=HNRNPD PE=1 SV=1 - [HNRPD_HUMAN]	18.31	1	4	5	6	1.01192e+08	355	38.4103	7.81104
Q8NE71	ATP-binding cassette sub-family F member 1 OS=Homo sapiens GN=ABCF1 PE=1 SV=2 - [ABCF1_HUMAN]	8.88	1	5	5	5	8.49659e+06	845	95.8665	6.80029
P46783	40S ribosomal protein S10 OS=Homo sapiens GN=RPS10 PE=1 SV=1 - [RS10_HUMAN]	28.48	2	4	4	6	2.37219e+07	165	18.8859	10.1548
Q96AG4	Leucine-rich repeat-containing protein 59 OS=Homo sapiens GN=LRRC59 PE=1 SV=1 - [LRC59_HUMAN]	23.78	1	7	7	9	7.25812e+07	307	34.9089	9.56885
P61221	ATP-binding cassette sub-family E member 1 OS=Homo sapiens GN=ABCE1 PE=1 SV=1 - [ABCE1_HUMAN]	19.03	1	7	7	9	1.05897e+07	599	67.271	8.33838
Q96CS3	FAS-associated factor 2 OS=Homo sapiens GN=FAF2 PE=1 SV=2 - [FAF2_HUMAN]	12.81	1	3	3	4	3.65685e+07	445	52.5905	5.61768
Q15785	Mitochondrial import receptor subunit TOM34 OS=Homo sapiens GN=TOMM34 PE=1 SV=2 - [TOM34_HUMAN]	19.09	1	4	4	5	1.05021e+07	309	34.5378	8.98291
O15427	Monocarboxylate transporter 4 OS=Homo sapiens GN=SLC16A3 PE=1 SV=1 - [MOT4_HUMAN]	7.31	1	3	3	6	1.37386e+07	465	49.4369	7.95752
P20290	Transcription factor BTF3 OS=Homo sapiens GN=BTF3 PE=1 SV=1 - [BTF3_HUMAN]	41.26	1	5	5	7	3.42996e+07	206	22.1544	9.37842
P36957	Dihydrolipoyllysine-residue succinyltransferase component of 2-oxoglutarate dehydrogenase complex, mitochondrial OS=Homo sapiens GN=DLST PE=1 SV=4 - [ODO2_HUMAN]	18.54	1	6	6	7	1.25984e+07	453	48.7245	8.95361
Q92688	Acidic leucine-rich nuclear phosphoprotein 32 family member B OS=Homo sapiens GN=ANP32B PE=1 SV=1 - [AN32B_HUMAN]	27.89	2	3	7	9	6.27875e+07	251	28.7703	4.05615
Q9BZE4	Nucleolar GTP-binding protein 1 OS=Homo sapiens GN=GTPBP4 PE=1 SV=3 - [NOG1_HUMAN]	18.3	1	8	8	8	1.27774e+07	634	73.9178	9.49561
P27105	Erythrocyte band 7 integral membrane protein OS=Homo sapiens GN=STOM PE=1 SV=3 - [STOM_HUMAN]	21.18	1	4	4	5	1.69604e+07	288	31.7107	7.88428
P60866	40S ribosomal protein S20 OS=Homo sapiens GN=RPS20 PE=1 SV=1 - [RS20_HUMAN]	19.33	1	2	2	5	1.46062e+08	119	13.3643	9.93506
O15371	Eukaryotic translation initiation factor 3 subunit D OS=Homo sapiens GN=EIF3D PE=1 SV=1 - [EIF3D_HUMAN]	13.87	1	4	4	4	2.69919e+07	548	63.9324	6.04932
Q13561	Dynactin subunit 2 OS=Homo sapiens GN=DCTN2 PE=1 SV=4 - [DCTN2_HUMAN]	18.95	1	6	6	7	1.08072e+07	401	44.2039	5.21143
Q12792	Twinfilin-1 OS=Homo sapiens GN=TWF1 PE=1 SV=3 - [TWF1_HUMAN]	16.57	1	4	4	5	1.21686e+07	350	40.2577	6.96143
Q9UKY7	Protein CDV3 homolog OS=Homo sapiens GN=CDV3 PE=1 SV=1 - [CDV3_HUMAN]	26.36	1	5	5	5	1.20058e+07	258	27.3184	6.40479
Q13162	Peroxiredoxin-4 OS=Homo sapiens GN=PRDX4 PE=1 SV=1 - [PRDX4_HUMAN]	27.68	1	5	6	7	3.54598e+07	271	30.5208	6.29053
Q5VYK3	Proteasome-associated protein ECM29 homolog OS=Homo sapiens GN=ECM29 PE=1 SV=2 - [ECM29_HUMAN]	11.92	1	14	14	15	3.26613e+07	1845	204.16	7.12256
Q969G5	Protein kinase C delta-binding protein OS=Homo sapiens GN=PRKCDBP PE=1 SV=3 - [PRDBP_HUMAN]	27.59	1	6	6	8	1.52514e+07	261	27.6845	6.43018
O00303	Eukaryotic translation initiation factor 3 subunit F OS=Homo sapiens GN=EIF3F PE=1 SV=1 - [EIF3F_HUMAN]	24.65	1	6	6	6	2.13598e+07	357	37.5402	5.45264
P07858	Cathepsin B OS=Homo sapiens GN=CTSB PE=1 SV=3 - [CATB_HUMAN]	14.16	1	4	4	7	7.05482e+07	339	37.7968	6.30322
P40925	Malate dehydrogenase, cytoplasmic OS=Homo sapiens GN=MDH1 PE=1 SV=4 - [MDHC_HUMAN]	16.47	1	4	4	6	4.99491e+07	334	36.403	7.35693
P0CW22	40S ribosomal protein S17-like OS=Homo sapiens GN=RPS17L PE=1 SV=1 - [RS17L_HUMAN]	40.74	1	4	4	8	5.45289e+07	135	15.5404	9.84717
P43307	Translocon-associated protein subunit alpha OS=Homo sapiens GN=SSR1 PE=1 SV=3 - [SSRA_HUMAN]	20.98	1	4	4	6	3.60838e+07	286	32.2153	4.48779
P12110	Collagen alpha-2(VI) chain OS=Homo sapiens GN=COL6A2 PE=1 SV=4 - [CO6A2_HUMAN]	6.48	1	4	4	5	1.62829e+07	1019	108.512	6.21436
P37837	Transaldolase OS=Homo sapiens GN=TALDO1 PE=1 SV=2 - [TALDO_HUMAN]	24.04	1	8	8	10	4.83853e+07	337	37.5165	6.81494
Q7L2H7	Eukaryotic translation initiation factor 3 subunit M OS=Homo sapiens GN=EIF3M PE=1 SV=1 - [EIF3M_HUMAN]	20.05	1	4	4	6	7.4179e+06	374	42.4758	5.63037
P30044	Peroxiredoxin-5, mitochondrial OS=Homo sapiens GN=PRDX5 PE=1 SV=4 - [PRDX5_HUMAN]	30.84	1	7	7	7	3.46393e+07	214	22.0725	8.70459
P84098	60S ribosomal protein L19 OS=Homo sapiens GN=RPL19 PE=1 SV=1 - [RL19_HUMAN]	9.18	1	2	2	4	7.96083e+07	196	23.4512	11.4731
Q14137	Ribosome biogenesis protein BOP1 OS=Homo sapiens GN=BOP1 PE=1 SV=2 - [BOP1_HUMAN]	13.94	1	5	5	6	1.09571e+07	746	83.5772	6.18896
Q04446	1,4-alpha-glucan-branching enzyme OS=Homo sapiens GN=GBE1 PE=1 SV=3 - [GLGB_HUMAN]	11.54	1	7	7	7	1.28482e+07	702	80.4226	6.31592
O43681	ATPase ASNA1 OS=Homo sapiens GN=ASNA1 PE=1 SV=2 - [ASNA_HUMAN]	31.03	1	7	7	8	4.91803e+07	348	38.7674	4.90674
O76003	Glutaredoxin-3 OS=Homo sapiens GN=GLRX3 PE=1 SV=2 - [GLRX3_HUMAN]	20.6	1	7	7	7	1.89912e+07	335	37.4082	5.38916
P62714	Serine/threonine-protein phosphatase 2A catalytic subunit beta isoform OS=Homo sapiens GN=PPP2CB PE=1 SV=1 - [PP2AB_HUMAN]	12.94	2	2	2	4	2.41477e+07	309	35.5523	5.42725
Q9BWM7	Sideroflexin-3 OS=Homo sapiens GN=SFXN3 PE=1 SV=2 - [SFXN3_HUMAN]	20.62	1	4	5	6	1.63531e+07	325	35.9557	9.08545
P28161	Glutathione S-transferase Mu 2 OS=Homo sapiens GN=GSTM2 PE=1 SV=2 - [GSTM2_HUMAN]	19.27	1	1	4	5	4.30028e+07	218	25.728	6.3667
P62750	60S ribosomal protein L23a OS=Homo sapiens GN=RPL23A PE=1 SV=1 - [RL23A_HUMAN]	25.64	1	5	5	6	1.11107e+08	156	17.6841	10.4478
O43396	Thioredoxin-like protein 1 OS=Homo sapiens GN=TXNL1 PE=1 SV=3 - [TXNL1_HUMAN]	35.29	1	7	7	7	1.61763e+07	289	32.2307	4.95752
Q04760	Lactoylglutathione lyase OS=Homo sapiens GN=GLO1 PE=1 SV=4 - [LGUL_HUMAN]	41.3	1	7	7	12	1.15423e+08	184	20.7642	5.31299
Q9UH99	SUN domain-containing protein 2 OS=Homo sapiens GN=SUN2 PE=1 SV=3 - [SUN2_HUMAN]	15.48	1	6	6	6	9.50965e+06	717	80.2616	6.72705
Q14938	Nuclear factor 1 X-type OS=Homo sapiens GN=NFIX PE=1 SV=2 - [NFIX_HUMAN]	15.94	2	3	4	7	1.68645e+07	502	55.0637	8.67529
P53999	Activated RNA polymerase II transcriptional coactivator p15 OS=Homo sapiens GN=SUB1 PE=1 SV=3 - [TCP4_HUMAN]	56.69	1	7	7	8	6.85526e+07	127	14.3864	9.59814
O95202	LETM1 and EF-hand domain-containing protein 1, mitochondrial OS=Homo sapiens GN=LETM1 PE=1 SV=1 - [LETM1_HUMAN]	10.42	1	4	4	5	8.73317e+06	739	83.302	6.69775
P46781	40S ribosomal protein S9 OS=Homo sapiens GN=RPS9 PE=1 SV=3 - [RS9_HUMAN]	27.32	1	6	6	7	1.06912e+08	194	22.5776	10.6528
P61289	Proteasome activator complex subunit 3 OS=Homo sapiens GN=PSME3 PE=1 SV=1 - [PSME3_HUMAN]	26.77	1	6	6	10	2.50504e+07	254	29.4876	5.94775
O94776	Metastasis-associated protein MTA2 OS=Homo sapiens GN=MTA2 PE=1 SV=1 - [MTA2_HUMAN]	14.97	2	7	8	11	1.22373e+07	668	74.9757	9.65674
Q92599	Septin-8 OS=Homo sapiens GN=SEPT8 PE=1 SV=4 - [SEPT8_HUMAN]	12.63	2	3	5	6	1.49449e+07	483	55.7211	6.27783
P30084	Enoyl-CoA hydratase, mitochondrial OS=Homo sapiens GN=ECHS1 PE=1 SV=4 - [ECHM_HUMAN]	22.76	1	5	5	5	1.72591e+07	290	31.3671	8.07471
P39687	Acidic leucine-rich nuclear phosphoprotein 32 family member A OS=Homo sapiens GN=ANP32A PE=1 SV=1 - [AN32A_HUMAN]	15.66	3	2	6	8	6.859e+07	249	28.5683	4.09424
Q15366	Poly(rC)-binding protein 2 OS=Homo sapiens GN=PCBP2 PE=1 SV=1 - [PCBP2_HUMAN]	12.05	2	2	3	4	6.35667e+07	365	38.5556	6.78564
Q9C0B1	Alpha-ketoglutarate-dependent dioxygenase FTO OS=Homo sapiens GN=FTO PE=1 SV=3 - [FTO_HUMAN]	22.77	1	8	8	9	6.53144e+06	505	58.2449	5.22412
O00116	Alkyldihydroxyacetonephosphate synthase, peroxisomal OS=Homo sapiens GN=AGPS PE=1 SV=1 - [ADAS_HUMAN]	13.53	1	5	5	6	8.06725e+06	658	72.8658	7.34229
Q9BXJ9	N-alpha-acetyltransferase 15, NatA auxiliary subunit OS=Homo sapiens GN=NAA15 PE=1 SV=1 - [NAA15_HUMAN]	11.43	1	8	9	9	1.79663e+07	866	101.208	7.41553
Q13557	Calcium/calmodulin-dependent protein kinase type II subunit delta OS=Homo sapiens GN=CAMK2D PE=1 SV=3 - [KCC2D_HUMAN]	12.02	2	2	4	5	8.71074e+06	499	56.3336	7.25439
P62316	Small nuclear ribonucleoprotein Sm D2 OS=Homo sapiens GN=SNRPD2 PE=1 SV=1 - [SMD2_HUMAN]	16.1	1	2	2	4	4.04607e+07	118	13.5182	9.90576
P61604	10 kDa heat shock protein, mitochondrial OS=Homo sapiens GN=HSPE1 PE=1 SV=2 - [CH10_HUMAN]	50.98	1	5	5	6	9.39563e+07	102	10.9249	8.92432
Q9NTK5	Obg-like ATPase 1 OS=Homo sapiens GN=OLA1 PE=1 SV=2 - [OLA1_HUMAN]	21.21	1	6	6	7	2.89211e+07	396	44.7153	7.81104
Q8TEX9	Importin-4 OS=Homo sapiens GN=IPO4 PE=1 SV=2 - [IPO4_HUMAN]	9.53	1	7	7	7	5.66632e+06	1081	118.64	4.95752
Q9NSD9	Phenylalanine--tRNA ligase beta subunit OS=Homo sapiens GN=FARSB PE=1 SV=3 - [SYFB_HUMAN]	14.6	1	7	7	7	1.79072e+07	589	66.0735	6.84424
Q9Y266	Nuclear migration protein nudC OS=Homo sapiens GN=NUDC PE=1 SV=1 - [NUDC_HUMAN]	26.89	1	7	7	8	4.42897e+07	331	38.2191	5.37646
P01023	Alpha-2-macroglobulin OS=Homo sapiens GN=A2M PE=1 SV=3 - [A2MG_HUMAN]	4.07	2	4	4	8	2.95898e+08	1474	163.188	6.45557
Q96AY3	Peptidyl-prolyl cis-trans isomerase FKBP10 OS=Homo sapiens GN=FKBP10 PE=1 SV=1 - [FKB10_HUMAN]	16.15	2	8	8	8	3.78909e+07	582	64.2042	5.61768
Q92900	Regulator of nonsense transcripts 1 OS=Homo sapiens GN=UPF1 PE=1 SV=2 - [RENT1_HUMAN]	8.33	1	8	8	8	7.38864e+06	1129	124.267	6.60986
Q96I99	Succinyl-CoA ligase [GDP-forming] subunit beta, mitochondrial OS=Homo sapiens GN=SUCLG2 PE=1 SV=2 - [SUCB2_HUMAN]	14.35	1	5	5	5	9.07414e+06	432	46.4814	6.39209
O15173	Membrane-associated progesterone receptor component 2 OS=Homo sapiens GN=PGRMC2 PE=1 SV=1 - [PGRC2_HUMAN]	25.56	1	5	5	5	1.08114e+07	223	23.8037	4.88135
Q96CX2	BTB/POZ domain-containing protein KCTD12 OS=Homo sapiens GN=KCTD12 PE=1 SV=1 - [KCD12_HUMAN]	29.85	2	6	6	6	1.06119e+07	325	35.6787	5.64307
Q9Y3I0	tRNA-splicing ligase RtcB homolog OS=Homo sapiens GN=RTCB PE=1 SV=1 - [RTCB_HUMAN]	13.47	1	5	5	5	1.28054e+07	505	55.1749	7.2251
Q9UJU6	Drebrin-like protein OS=Homo sapiens GN=DBNL PE=1 SV=1 - [DBNL_HUMAN]	26.51	1	7	7	7	7.41281e+06	430	48.1776	5.04639
Q14008	Cytoskeleton-associated protein 5 OS=Homo sapiens GN=CKAP5 PE=1 SV=3 - [CKAP5_HUMAN]	4.48	1	7	7	7	6.32963e+06	2032	225.352	7.79639
Q12929	Epidermal growth factor receptor kinase substrate 8 OS=Homo sapiens GN=EPS8 PE=1 SV=1 - [EPS8_HUMAN]	10.22	1	5	5	6	9.16191e+06	822	91.8244	7.50342
Q16795	NADH dehydrogenase [ubiquinone] 1 alpha subcomplex subunit 9, mitochondrial OS=Homo sapiens GN=NDUFA9 PE=1 SV=2 - [NDUA9_HUMAN]	21.75	1	6	6	6	7.23527e+06	377	42.4826	9.80322
P98082	Disabled homolog 2 OS=Homo sapiens GN=DAB2 PE=1 SV=3 - [DAB2_HUMAN]	12.21	1	5	5	5	1.03213e+07	770	82.397	5.52881
Q99714	3-hydroxyacyl-CoA dehydrogenase type-2 OS=Homo sapiens GN=HSD17B10 PE=1 SV=3 - [HCD2_HUMAN]	22.99	1	4	4	5	1.60515e+07	261	26.9061	7.78174
Q16881	Thioredoxin reductase 1, cytoplasmic OS=Homo sapiens GN=TXNRD1 PE=1 SV=3 - [TRXR1_HUMAN]	15.87	1	7	7	9	2.25492e+07	649	70.8622	7.38623
Q86UP2	Kinectin OS=Homo sapiens GN=KTN1 PE=1 SV=1 - [KTN1_HUMAN]	6.93	1	6	6	6	2.05469e+07	1357	156.179	5.64307
P00505	Aspartate aminotransferase, mitochondrial OS=Homo sapiens GN=GOT2 PE=1 SV=3 - [AATM_HUMAN]	11.63	1	4	4	5	5.5633e+07	430	47.4873	9.01221
P11177	Pyruvate dehydrogenase E1 component subunit beta, mitochondrial OS=Homo sapiens GN=PDHB PE=1 SV=3 - [ODPB_HUMAN]	27.3	1	7	7	7	1.31989e+07	359	39.208	6.65381
Q15365	Poly(rC)-binding protein 1 OS=Homo sapiens GN=PCBP1 PE=1 SV=2 - [PCBP1_HUMAN]	15.73	2	2	3	4	5.15432e+07	356	37.4739	7.09326
O43169	Cytochrome b5 type B OS=Homo sapiens GN=CYB5B PE=1 SV=2 - [CYB5B_HUMAN]	44.52	1	3	3	4	1.56078e+07	146	16.322	4.97021
Q9NS69	Mitochondrial import receptor subunit TOM22 homolog OS=Homo sapiens GN=TOMM22 PE=1 SV=3 - [TOM22_HUMAN]	50.7	1	4	4	4	1.71249e+07	142	15.5118	4.33545
P43490	Nicotinamide phosphoribosyltransferase OS=Homo sapiens GN=NAMPT PE=1 SV=1 - [NAMPT_HUMAN]	27.49	1	9	9	9	1.1368e+07	491	55.4866	7.15186
Q02880	DNA topoisomerase 2-beta OS=Homo sapiens GN=TOP2B PE=1 SV=3 - [TOP2B_HUMAN]	7.13	1	4	7	7	1.60063e+07	1626	183.152	8.00146
P54727	UV excision repair protein RAD23 homolog B OS=Homo sapiens GN=RAD23B PE=1 SV=1 - [RD23B_HUMAN]	24.45	1	6	6	8	4.98205e+07	409	43.1446	4.84326
O00712	Nuclear factor 1 B-type OS=Homo sapiens GN=NFIB PE=1 SV=2 - [NFIB_HUMAN]	22.62	2	4	5	5	2.0055e+07	420	47.412	8.86572
Q16576	Histone-binding protein RBBP7 OS=Homo sapiens GN=RBBP7 PE=1 SV=1 - [RBBP7_HUMAN]	12	1	1	4	5	2.36893e+07	425	47.7902	5.04639
P09525	Annexin A4 OS=Homo sapiens GN=ANXA4 PE=1 SV=4 - [ANXA4_HUMAN]	21.94	1	6	7	7	1.95036e+07	319	35.8601	6.12549
P10253	Lysosomal alpha-glucosidase OS=Homo sapiens GN=GAA PE=1 SV=4 - [LYAG_HUMAN]	9.24	1	5	5	5	8.13151e+06	952	105.257	5.99854
Q92769	Histone deacetylase 2 OS=Homo sapiens GN=HDAC2 PE=1 SV=2 - [HDAC2_HUMAN]	11.68	1	2	5	9	3.00348e+07	488	55.3288	5.90967
P11387	DNA topoisomerase 1 OS=Homo sapiens GN=TOP1 PE=1 SV=2 - [TOP1_HUMAN]	8.5	2	6	6	6	1.92722e+07	765	90.6689	9.30518
P48444	Coatomer subunit delta OS=Homo sapiens GN=ARCN1 PE=1 SV=1 - [COPD_HUMAN]	11.94	1	6	6	6	1.41672e+07	511	57.1741	6.21436
Q9Y5M8	Signal recognition particle receptor subunit beta OS=Homo sapiens GN=SRPRB PE=1 SV=3 - [SRPRB_HUMAN]	21.4	1	4	4	4	2.65711e+07	271	29.6838	9.0415
Q7L014	Probable ATP-dependent RNA helicase DDX46 OS=Homo sapiens GN=DDX46 PE=1 SV=2 - [DDX46_HUMAN]	6.5	1	5	5	5	1.19251e+07	1031	117.29	9.29053
Q9Y295	Developmentally-regulated GTP-binding protein 1 OS=Homo sapiens GN=DRG1 PE=1 SV=1 - [DRG1_HUMAN]	17.98	1	5	5	5	8.6804e+06	367	40.5168	8.89502
P46087	Probable 28S rRNA (cytosine(4447)-C(5))-methyltransferase OS=Homo sapiens GN=NOP2 PE=1 SV=2 - [NOP2_HUMAN]	17.12	1	8	8	8	1.11411e+07	812	89.2471	9.23193
P62195	26S protease regulatory subunit 8 OS=Homo sapiens GN=PSMC5 PE=1 SV=1 - [PRS8_HUMAN]	18.72	1	6	6	8	1.02794e+07	406	45.5971	7.54736
Q9BQG0	Myb-binding protein 1A OS=Homo sapiens GN=MYBBP1A PE=1 SV=2 - [MBB1A_HUMAN]	8.06	1	9	9	9	5.20622e+06	1328	148.762	9.27588
P25786	Proteasome subunit alpha type-1 OS=Homo sapiens GN=PSMA1 PE=1 SV=1 - [PSA1_HUMAN]	25.86	1	6	6	7	3.69015e+07	263	29.5369	6.60986
P46782	40S ribosomal protein S5 OS=Homo sapiens GN=RPS5 PE=1 SV=4 - [RS5_HUMAN]	14.71	1	3	3	5	3.85e+07	204	22.8621	9.71533
Q9Y305	Acyl-coenzyme A thioesterase 9, mitochondrial OS=Homo sapiens GN=ACOT9 PE=1 SV=2 - [ACOT9_HUMAN]	21.87	1	8	8	8	7.86095e+06	439	49.8695	8.60205
Q16134	Electron transfer flavoprotein-ubiquinone oxidoreductase, mitochondrial OS=Homo sapiens GN=ETFDH PE=1 SV=2 - [ETFD_HUMAN]	9.89	1	6	6	7	1.07102e+07	617	68.4519	7.54736
Q02790	Peptidyl-prolyl cis-trans isomerase FKBP4 OS=Homo sapiens GN=FKBP4 PE=1 SV=3 - [FKBP4_HUMAN]	17.65	1	6	6	7	1.56415e+07	459	51.7721	5.42725
O75340	Programmed cell death protein 6 OS=Homo sapiens GN=PDCD6 PE=1 SV=1 - [PDCD6_HUMAN]	38.74	1	6	6	6	8.25459e+06	191	21.8548	5.40186
P31689	DnaJ homolog subfamily A member 1 OS=Homo sapiens GN=DNAJA1 PE=1 SV=2 - [DNJA1_HUMAN]	24.18	5	5	6	6	1.20074e+07	397	44.8395	7.07861
O15143	Actin-related protein 2/3 complex subunit 1B OS=Homo sapiens GN=ARPC1B PE=1 SV=3 - [ARC1B_HUMAN]	12.1	1	3	3	4	2.19014e+07	372	40.9234	8.35303
P13489	Ribonuclease inhibitor OS=Homo sapiens GN=RNH1 PE=1 SV=2 - [RINI_HUMAN]	8.89	1	3	3	5	9.81807e+07	461	49.9411	4.81787
Q9Y6E2	Basic leucine zipper and W2 domain-containing protein 2 OS=Homo sapiens GN=BZW2 PE=1 SV=1 - [BZW2_HUMAN]	15.75	1	3	5	6	9.18675e+06	419	48.132	6.68311
Q92888	Rho guanine nucleotide exchange factor 1 OS=Homo sapiens GN=ARHGEF1 PE=1 SV=2 - [ARHG1_HUMAN]	9.21	1	6	6	7	8.43347e+06	912	102.371	5.65576
O14929	Histone acetyltransferase type B catalytic subunit OS=Homo sapiens GN=HAT1 PE=1 SV=1 - [HAT1_HUMAN]	17.66	1	5	5	6	1.96124e+07	419	49.4808	5.69385
Q99497	Protein DJ-1 OS=Homo sapiens GN=PARK7 PE=1 SV=2 - [PARK7_HUMAN]	29.63	1	4	4	5	6.06182e+07	189	19.8785	6.78564
P62753	40S ribosomal protein S6 OS=Homo sapiens GN=RPS6 PE=1 SV=1 - [RS6_HUMAN]	16.47	1	4	4	5	1.42527e+08	249	28.663	10.8433
P68400	Casein kinase II subunit alpha OS=Homo sapiens GN=CSNK2A1 PE=1 SV=1 - [CSK21_HUMAN]	19.18	4	5	7	7	1.51214e+07	391	45.1148	7.73779
O75915	PRA1 family protein 3 OS=Homo sapiens GN=ARL6IP5 PE=1 SV=1 - [PRAF3_HUMAN]	16.49	1	3	3	5	1.65651e+07	188	21.6004	9.77393
P11047	Laminin subunit gamma-1 OS=Homo sapiens GN=LAMC1 PE=1 SV=3 - [LAMC1_HUMAN]	4.1	1	5	5	5	7.10866e+06	1609	177.489	5.12256
Q6UN15	Pre-mRNA 3'-end-processing factor FIP1 OS=Homo sapiens GN=FIP1L1 PE=1 SV=1 - [FIP1_HUMAN]	20.2	1	6	6	6	8.28739e+06	594	66.4865	5.59229
O75694	Nuclear pore complex protein Nup155 OS=Homo sapiens GN=NUP155 PE=1 SV=1 - [NU155_HUMAN]	7.4	1	7	7	7	3.43059e+07	1391	155.1	6.16357
Q8N1F7	Nuclear pore complex protein Nup93 OS=Homo sapiens GN=NUP93 PE=1 SV=2 - [NUP93_HUMAN]	9.52	1	6	6	6	1.74352e+07	819	93.4296	5.71924
O94874	E3 UFM1-protein ligase 1 OS=Homo sapiens GN=UFL1 PE=1 SV=2 - [UFL1_HUMAN]	12.59	1	7	7	7	4.50722e+06	794	89.5398	6.78564
P43034	Platelet-activating factor acetylhydrolase IB subunit alpha OS=Homo sapiens GN=PAFAH1B1 PE=1 SV=2 - [LIS1_HUMAN]	20	1	6	7	7	3.04495e+07	410	46.6082	7.37158
O43865	Putative adenosylhomocysteinase 2 OS=Homo sapiens GN=AHCYL1 PE=1 SV=2 - [SAHH2_HUMAN]	10.94	2	5	6	7	2.53193e+07	530	58.9134	6.88818
A5YKK6	CCR4-NOT transcription complex subunit 1 OS=Homo sapiens GN=CNOT1 PE=1 SV=2 - [CNOT1_HUMAN]	2.95	1	6	6	6	7.83462e+06	2376	266.768	7.10791
Q7L1Q6	Basic leucine zipper and W2 domain-containing protein 1 OS=Homo sapiens GN=BZW1 PE=1 SV=1 - [BZW1_HUMAN]	14.56	1	5	7	7	1.67109e+07	419	48.0127	5.92236
P14324	Farnesyl pyrophosphate synthase OS=Homo sapiens GN=FDPS PE=1 SV=4 - [FPPS_HUMAN]	12.65	1	4	4	5	4.78379e+07	419	48.2446	6.15088
P08240	Signal recognition particle receptor subunit alpha OS=Homo sapiens GN=SRPR PE=1 SV=2 - [SRPR_HUMAN]	19.12	1	8	8	9	1.29029e+07	638	69.7672	8.95361
P18031	Tyrosine-protein phosphatase non-receptor type 1 OS=Homo sapiens GN=PTPN1 PE=1 SV=1 - [PTN1_HUMAN]	13.33	1	4	4	4	9.74108e+06	435	49.9348	6.26514
P27694	Replication protein A 70 kDa DNA-binding subunit OS=Homo sapiens GN=RPA1 PE=1 SV=2 - [RFA1_HUMAN]	17.37	1	6	6	7	1.2811e+07	616	68.0953	7.21045
P52294	Importin subunit alpha-5 OS=Homo sapiens GN=KPNA1 PE=1 SV=3 - [IMA5_HUMAN]	7.99	1	2	3	4	9.1791e+06	538	60.1836	5.0083
P09661	U2 small nuclear ribonucleoprotein A' OS=Homo sapiens GN=SNRPA1 PE=1 SV=2 - [RU2A_HUMAN]	29.41	1	5	5	6	9.89141e+06	255	28.3981	8.6167
P62277	40S ribosomal protein S13 OS=Homo sapiens GN=RPS13 PE=1 SV=2 - [RS13_HUMAN]	38.41	1	6	6	7	8.49554e+07	151	17.2117	10.5356
P13693	Translationally-controlled tumor protein OS=Homo sapiens GN=TPT1 PE=1 SV=1 - [TCTP_HUMAN]	55.23	1	4	4	6	3.40951e+07	172	19.5826	4.93213
O15355	Protein phosphatase 1G OS=Homo sapiens GN=PPM1G PE=1 SV=1 - [PPM1G_HUMAN]	12.82	1	5	5	5	2.73347e+07	546	59.2347	4.36084
P62841	40S ribosomal protein S15 OS=Homo sapiens GN=RPS15 PE=1 SV=2 - [RS15_HUMAN]	37.24	1	4	4	11	4.67134e+07	145	17.0292	10.3892
Q14789	Golgin subfamily B member 1 OS=Homo sapiens GN=GOLGB1 PE=1 SV=2 - [GOGB1_HUMAN]	3.07	1	6	6	6	5.91887e+06	3259	375.79	4.99561
P19784	Casein kinase II subunit alpha' OS=Homo sapiens GN=CSNK2A2 PE=1 SV=1 - [CSK22_HUMAN]	18.29	3	4	6	7	1.60863e+07	350	41.1871	8.55811
P11216	Glycogen phosphorylase, brain form OS=Homo sapiens GN=PYGB PE=1 SV=5 - [PYGB_HUMAN]	10.2	1	5	5	5	9.86848e+06	843	96.6345	6.85889
P61020	Ras-related protein Rab-5B OS=Homo sapiens GN=RAB5B PE=1 SV=1 - [RAB5B_HUMAN]	30.23	1	2	5	5	1.87843e+07	215	23.6919	8.1333
P49959	Double-strand break repair protein MRE11A OS=Homo sapiens GN=MRE11A PE=1 SV=3 - [MRE11_HUMAN]	12.01	1	5	5	5	4.52314e+06	708	80.5433	5.89697
Q6YHK3	CD109 antigen OS=Homo sapiens GN=CD109 PE=1 SV=2 - [CD109_HUMAN]	9.13	1	7	7	8	8.227e+06	1445	161.587	5.84619
P06865	Beta-hexosaminidase subunit alpha OS=Homo sapiens GN=HEXA PE=1 SV=2 - [HEXA_HUMAN]	13.42	1	6	7	7	1.14875e+07	529	60.6643	5.16064
P16152	Carbonyl reductase [NADPH] 1 OS=Homo sapiens GN=CBR1 PE=1 SV=3 - [CBR1_HUMAN]	29.6	2	5	5	5	1.48872e+07	277	30.3559	8.32373
P51571	Translocon-associated protein subunit delta OS=Homo sapiens GN=SSR4 PE=1 SV=1 - [SSRD_HUMAN]	24.86	1	3	3	4	4.03047e+07	173	18.9866	6.15088
P11717	Cation-independent mannose-6-phosphate receptor OS=Homo sapiens GN=IGF2R PE=1 SV=3 - [MPRI_HUMAN]	3.13	1	6	6	6	7.03209e+06	2491	274.199	5.93506
P62333	26S protease regulatory subunit 10B OS=Homo sapiens GN=PSMC6 PE=1 SV=1 - [PRS10_HUMAN]	21.34	1	5	5	7	9.47544e+06	389	44.1451	7.48877
Q32P28	Prolyl 3-hydroxylase 1 OS=Homo sapiens GN=LEPRE1 PE=1 SV=2 - [P3H1_HUMAN]	7.34	1	5	5	5	3.48428e+06	736	83.3411	5.13525
O43809	Cleavage and polyadenylation specificity factor subunit 5 OS=Homo sapiens GN=NUDT21 PE=1 SV=1 - [CPSF5_HUMAN]	23.35	1	5	5	5	18464178	227	26.2107	8.82178
Q5T9A4	ATPase family AAA domain-containing protein 3B OS=Homo sapiens GN=ATAD3B PE=1 SV=1 - [ATD3B_HUMAN]	10.34	1	1	6	6	1.00129e+07	648	72.5273	9.20264
Q02818	Nucleobindin-1 OS=Homo sapiens GN=NUCB1 PE=1 SV=4 - [NUCB1_HUMAN]	13.23	1	5	5	5	1.46656e+07	461	53.8463	5.24951
Q9P0K7	Ankycorbin OS=Homo sapiens GN=RAI14 PE=1 SV=2 - [RAI14_HUMAN]	8.78	1	5	5	5	9.5694e+06	980	109.973	6.21436
P18859	ATP synthase-coupling factor 6, mitochondrial OS=Homo sapiens GN=ATP5J PE=1 SV=1 - [ATP5J_HUMAN]	31.48	1	2	2	3	1.3316e+07	108	12.5796	9.5249
O75396	Vesicle-trafficking protein SEC22b OS=Homo sapiens GN=SEC22B PE=1 SV=4 - [SC22B_HUMAN]	20.93	1	3	3	4	1.8056e+07	215	24.5775	6.91748
Q9H583	HEAT repeat-containing protein 1 OS=Homo sapiens GN=HEATR1 PE=1 SV=3 - [HEAT1_HUMAN]	4.85	1	7	7	7	3.34166e+06	2144	242.215	6.53662
Q86XP3	ATP-dependent RNA helicase DDX42 OS=Homo sapiens GN=DDX42 PE=1 SV=1 - [DDX42_HUMAN]	9.59	1	6	6	6	1.29779e+07	938	102.912	7.02002
Q9NZB2	Constitutive coactivator of PPAR-gamma-like protein 1 OS=Homo sapiens GN=FAM120A PE=1 SV=2 - [F120A_HUMAN]	6.08	1	4	4	4	9.55524e+06	1118	121.811	8.88037
P09382	Galectin-1 OS=Homo sapiens GN=LGALS1 PE=1 SV=2 - [LEG1_HUMAN]	17.78	1	2	2	4	5.91509e+07	135	14.7062	5.50342
P21281	V-type proton ATPase subunit B, brain isoform OS=Homo sapiens GN=ATP6V1B2 PE=1 SV=3 - [VATB2_HUMAN]	19.57	2	5	5	7	1.48713e+07	511	56.4649	5.80811
Q9NTI5	Sister chromatid cohesion protein PDS5 homolog B OS=Homo sapiens GN=PDS5B PE=1 SV=1 - [PDS5B_HUMAN]	5.04	1	5	5	5	1.19575e+07	1447	164.563	8.47021
Q13547	Histone deacetylase 1 OS=Homo sapiens GN=HDAC1 PE=1 SV=1 - [HDAC1_HUMAN]	9.96	1	1	4	8	2.64647e+07	482	55.0677	5.47803
O00425	Insulin-like growth factor 2 mRNA-binding protein 3 OS=Homo sapiens GN=IGF2BP3 PE=1 SV=2 - [IF2B3_HUMAN]	12.26	2	4	5	6	6.25503e+06	579	63.6656	8.86572
O43290	U4/U6.U5 tri-snRNP-associated protein 1 OS=Homo sapiens GN=SART1 PE=1 SV=1 - [SNUT1_HUMAN]	14.88	1	6	6	7	5.40571e+06	800	90.2003	6.12549
Q13428	Treacle protein OS=Homo sapiens GN=TCOF1 PE=1 SV=3 - [TCOF_HUMAN]	3.43	1	3	3	4	4.5501e+06	1488	152.015	9.0415
Q01844	RNA-binding protein EWS OS=Homo sapiens GN=EWSR1 PE=1 SV=1 - [EWS_HUMAN]	8.08	1	4	4	4	3.29247e+07	656	68.4357	9.33447
O60749	Sorting nexin-2 OS=Homo sapiens GN=SNX2 PE=1 SV=2 - [SNX2_HUMAN]	11.37	1	4	5	5	1.18459e+07	519	58.4347	5.12256
P52565	Rho GDP-dissociation inhibitor 1 OS=Homo sapiens GN=ARHGDIA PE=1 SV=3 - [GDIR1_HUMAN]	15.69	1	3	3	6	5.24708e+07	204	23.1927	5.10986
Q9H3P7	Golgi resident protein GCP60 OS=Homo sapiens GN=ACBD3 PE=1 SV=4 - [GCP60_HUMAN]	7.01	1	2	2	3	1.61776e+07	528	60.556	5.05908
P49720	Proteasome subunit beta type-3 OS=Homo sapiens GN=PSMB3 PE=1 SV=2 - [PSB3_HUMAN]	30.73	1	4	4	5	1.6459e+07	205	22.9335	6.55127
Q15691	Microtubule-associated protein RP/EB family member 1 OS=Homo sapiens GN=MAPRE1 PE=1 SV=3 - [MARE1_HUMAN]	38.81	2	7	7	7	1.97664e+07	268	29.9802	5.13525
P37235	Hippocalcin-like protein 1 OS=Homo sapiens GN=HPCAL1 PE=1 SV=3 - [HPCL1_HUMAN]	30.05	3	5	5	5	2.52276e+07	193	22.299	5.35107
Q8N8S7	Protein enabled homolog OS=Homo sapiens GN=ENAH PE=1 SV=2 - [ENAH_HUMAN]	15.91	1	5	5	6	9.43751e+06	591	66.4699	6.93213
O15372	Eukaryotic translation initiation factor 3 subunit H OS=Homo sapiens GN=EIF3H PE=1 SV=1 - [EIF3H_HUMAN]	19.6	1	6	6	7	2.1607e+07	352	39.9051	6.53662
P43686	26S protease regulatory subunit 6B OS=Homo sapiens GN=PSMC4 PE=1 SV=2 - [PRS6B_HUMAN]	31.58	1	6	6	9	1.24839e+07	418	47.3365	5.21143
P48449	Lanosterol synthase OS=Homo sapiens GN=LSS PE=1 SV=1 - [ERG7_HUMAN]	8.06	1	5	5	5	8.76455e+06	732	83.2551	6.60986
P60900	Proteasome subunit alpha type-6 OS=Homo sapiens GN=PSMA6 PE=1 SV=1 - [PSA6_HUMAN]	21.95	1	5	5	5	2.85162e+07	246	27.3818	6.75635
O00629	Importin subunit alpha-3 OS=Homo sapiens GN=KPNA4 PE=1 SV=1 - [IMA3_HUMAN]	14.4	1	2	5	6	1.60722e+07	521	57.8506	4.95752
Q1KMD3	Heterogeneous nuclear ribonucleoprotein U-like protein 2 OS=Homo sapiens GN=HNRNPUL2 PE=1 SV=1 - [HNRL2_HUMAN]	12.99	1	6	6	6	2.62035e+07	747	85.0522	4.90674
Q86VS8	Protein Hook homolog 3 OS=Homo sapiens GN=HOOK3 PE=1 SV=2 - [HOOK3_HUMAN]	9.47	1	5	5	5	1.02608e+07	718	83.0744	5.17334
Q9BT78	COP9 signalosome complex subunit 4 OS=Homo sapiens GN=COPS4 PE=1 SV=1 - [CSN4_HUMAN]	17.24	1	4	4	5	6.59162e+06	406	46.2397	5.8335
P28070	Proteasome subunit beta type-4 OS=Homo sapiens GN=PSMB4 PE=1 SV=4 - [PSB4_HUMAN]	34.09	1	5	5	5	1.35959e+07	264	29.1855	5.97314
P08253	72 kDa type IV collagenase OS=Homo sapiens GN=MMP2 PE=1 SV=2 - [MMP2_HUMAN]	15.76	1	5	5	6	4.80158e+06	660	73.8347	5.46533
P11908	Ribose-phosphate pyrophosphokinase 2 OS=Homo sapiens GN=PRPS2 PE=1 SV=2 - [PRPS2_HUMAN]	15.72	3	4	4	4	1.39925e+07	318	34.747	6.60986
P99999	Cytochrome c OS=Homo sapiens GN=CYCS PE=1 SV=2 - [CYC_HUMAN]	55.24	1	6	6	6	2.49832e+07	105	11.7411	9.56885
P22102	Trifunctional purine biosynthetic protein adenosine-3 OS=Homo sapiens GN=GART PE=1 SV=1 - [PUR2_HUMAN]	4.95	1	5	5	5	1.05492e+07	1010	107.699	6.69775
P18754	Regulator of chromosome condensation OS=Homo sapiens GN=RCC1 PE=1 SV=1 - [RCC1_HUMAN]	19.48	1	5	5	6	2.21077e+07	421	44.9406	7.51807
P62081	40S ribosomal protein S7 OS=Homo sapiens GN=RPS7 PE=1 SV=1 - [RS7_HUMAN]	37.11	1	4	4	9	8.84704e+07	194	22.1133	10.0962
Q09161	Nuclear cap-binding protein subunit 1 OS=Homo sapiens GN=NCBP1 PE=1 SV=1 - [NCBP1_HUMAN]	9.75	1	5	5	6	1.25803e+07	790	91.7805	6.43018
Q96FW1	Ubiquitin thioesterase OTUB1 OS=Homo sapiens GN=OTUB1 PE=1 SV=2 - [OTUB1_HUMAN]	19.93	1	4	4	4	1.60397e+07	271	31.2644	4.94482
Q06323	Proteasome activator complex subunit 1 OS=Homo sapiens GN=PSME1 PE=1 SV=1 - [PSME1_HUMAN]	28.11	1	6	6	6	2.00509e+07	249	28.705	6.02393
P54725	UV excision repair protein RAD23 homolog A OS=Homo sapiens GN=RAD23A PE=1 SV=1 - [RD23A_HUMAN]	33.06	1	5	5	7	2.00464e+07	363	39.5847	4.57666
Q9HDC9	Adipocyte plasma membrane-associated protein OS=Homo sapiens GN=APMAP PE=1 SV=2 - [APMAP_HUMAN]	23.08	1	6	6	6	1.40292e+07	416	46.4509	6.16357
P13647	Keratin, type II cytoskeletal 5 OS=Homo sapiens GN=KRT5 PE=1 SV=3 - [K2C5_HUMAN]	7.63	9	1	4	5	2.21504e+07	590	62.34	7.73779
P22061	Protein-L-isoaspartate(D-aspartate) O-methyltransferase OS=Homo sapiens GN=PCMT1 PE=1 SV=4 - [PIMT_HUMAN]	31.28	1	4	4	5	1.60002e+07	227	24.6206	7.21045
P08574	Cytochrome c1, heme protein, mitochondrial OS=Homo sapiens GN=CYC1 PE=1 SV=3 - [CY1_HUMAN]	20.92	1	4	4	6	1.79414e+07	325	35.399	8.99756
P50579	Methionine aminopeptidase 2 OS=Homo sapiens GN=METAP2 PE=1 SV=1 - [MAP2_HUMAN]	9.41	1	4	4	4	1.42815e+07	478	52.8581	5.8208
Q9H4A4	Aminopeptidase B OS=Homo sapiens GN=RNPEP PE=1 SV=2 - [AMPB_HUMAN]	7.54	1	4	4	4	1.1214e+07	650	72.5495	5.74463
Q8TCT9	Minor histocompatibility antigen H13 OS=Homo sapiens GN=HM13 PE=1 SV=1 - [HM13_HUMAN]	18.83	1	4	4	4	4.04987e+07	377	41.4616	6.43018
Q96RS6	NudC domain-containing protein 1 OS=Homo sapiens GN=NUDCD1 PE=1 SV=2 - [NUDC1_HUMAN]	15.78	1	5	5	5	1.09378e+07	583	66.7133	5.10986
Q9NYF8	Bcl-2-associated transcription factor 1 OS=Homo sapiens GN=BCLAF1 PE=1 SV=2 - [BCLF1_HUMAN]	7.17	1	5	5	5	1.60491e+07	920	106.059	9.979
Q15836	Vesicle-associated membrane protein 3 OS=Homo sapiens GN=VAMP3 PE=1 SV=3 - [VAMP3_HUMAN]	33	2	2	2	3	1.64448e+07	100	11.302	8.79248
P62269	40S ribosomal protein S18 OS=Homo sapiens GN=RPS18 PE=1 SV=3 - [RS18_HUMAN]	32.24	1	5	5	5	1.46849e+08	152	17.7079	10.9897
Q96P70	Importin-9 OS=Homo sapiens GN=IPO9 PE=1 SV=3 - [IPO9_HUMAN]	11.62	1	6	6	9	7.38351e+06	1041	115.889	4.80518
Q14165	Malectin OS=Homo sapiens GN=MLEC PE=1 SV=1 - [MLEC_HUMAN]	22.26	1	4	4	4	1.27688e+07	292	32.2136	5.41455
P47712	Cytosolic phospholipase A2 OS=Homo sapiens GN=PLA2G4A PE=1 SV=2 - [PA24A_HUMAN]	9.88	1	5	5	5	8.51591e+06	749	85.1842	5.37646
Q13243	Serine/arginine-rich splicing factor 5 OS=Homo sapiens GN=SRSF5 PE=1 SV=1 - [SRSF5_HUMAN]	20.96	1	4	5	5	2.73915e+07	272	31.2453	11.5903
P47895	Aldehyde dehydrogenase family 1 member A3 OS=Homo sapiens GN=ALDH1A3 PE=1 SV=2 - [AL1A3_HUMAN]	18.36	3	5	6	6	1.2267e+07	512	56.0728	7.25439
P39019	40S ribosomal protein S19 OS=Homo sapiens GN=RPS19 PE=1 SV=2 - [RS19_HUMAN]	32.41	1	5	5	6	8.87092e+07	145	16.0505	10.3159
Q15637	Splicing factor 1 OS=Homo sapiens GN=SF1 PE=1 SV=4 - [SF01_HUMAN]	9.55	1	4	4	4	2.18613e+07	639	68.2859	8.98291
P30837	Aldehyde dehydrogenase X, mitochondrial OS=Homo sapiens GN=ALDH1B1 PE=1 SV=3 - [AL1B1_HUMAN]	18.18	3	5	6	7	1.0118e+07	517	57.1702	6.80029
Q01433	AMP deaminase 2 OS=Homo sapiens GN=AMPD2 PE=1 SV=2 - [AMPD2_HUMAN]	6.14	1	5	5	5	8.11774e+06	879	100.624	6.93213
O96005	Cleft lip and palate transmembrane protein 1 OS=Homo sapiens GN=CLPTM1 PE=1 SV=1 - [CLPT1_HUMAN]	14.05	1	4	4	4	1.82295e+07	669	76.0485	6.30322
Q14166	Tubulin--tyrosine ligase-like protein 12 OS=Homo sapiens GN=TTLL12 PE=1 SV=2 - [TTL12_HUMAN]	12.11	1	5	5	5	1.13669e+07	644	74.356	5.52881
Q15758	Neutral amino acid transporter B(0) OS=Homo sapiens GN=SLC1A5 PE=1 SV=2 - [AAAT_HUMAN]	10.54	1	4	4	5	8.54912e+06	541	56.5623	5.47803
P40222	Alpha-taxilin OS=Homo sapiens GN=TXLNA PE=1 SV=3 - [TXLNA_HUMAN]	15.2	1	4	4	4	7.03368e+06	546	61.8532	6.52197
P36871	Phosphoglucomutase-1 OS=Homo sapiens GN=PGM1 PE=1 SV=3 - [PGM1_HUMAN]	12.1	1	6	6	6	7.21389e+06	562	61.4105	6.75635
P62899	60S ribosomal protein L31 OS=Homo sapiens GN=RPL31 PE=1 SV=1 - [RL31_HUMAN]	25.6	1	3	3	4	7.15708e+07	125	14.4539	10.5356
Q9UJ70	N-acetyl-D-glucosamine kinase OS=Homo sapiens GN=NAGK PE=1 SV=4 - [NAGK_HUMAN]	16.28	1	5	5	5	6.03212e+06	344	37.3519	6.23975
Q14669	E3 ubiquitin-protein ligase TRIP12 OS=Homo sapiens GN=TRIP12 PE=1 SV=1 - [TRIPC_HUMAN]	5.42	1	7	7	7	3.67848e+06	1992	220.296	8.48486
P19623	Spermidine synthase OS=Homo sapiens GN=SRM PE=1 SV=1 - [SPEE_HUMAN]	22.19	1	4	4	4	1.73415e+07	302	33.8027	5.49072
Q9Y617	Phosphoserine aminotransferase OS=Homo sapiens GN=PSAT1 PE=1 SV=2 - [SERC_HUMAN]	16.22	1	6	6	6	1.5849e+07	370	40.3968	7.66455
O95218	Zinc finger Ran-binding domain-containing protein 2 OS=Homo sapiens GN=ZRANB2 PE=1 SV=2 - [ZRAB2_HUMAN]	14.85	1	3	3	4	1.11701e+07	330	37.382	10.0083
P11233	Ras-related protein Ral-A OS=Homo sapiens GN=RALA PE=1 SV=1 - [RALA_HUMAN]	22.82	2	4	4	4	8387365	206	23.552	7.10791
Q96A33	Coiled-coil domain-containing protein 47 OS=Homo sapiens GN=CCDC47 PE=1 SV=1 - [CCD47_HUMAN]	10.35	1	3	3	4	1.37407e+07	483	55.8383	4.86865
P63092	Guanine nucleotide-binding protein G(s) subunit alpha isoforms short OS=Homo sapiens GN=GNAS PE=1 SV=1 - [GNAS2_HUMAN]	20.81	5	5	6	7	3.51409e+07	394	45.6359	5.8208
Q13045	Protein flightless-1 homolog OS=Homo sapiens GN=FLII PE=1 SV=2 - [FLII_HUMAN]	7.64	1	6	6	7	5.26324e+06	1269	144.66	6.04932
P30040	Endoplasmic reticulum resident protein 29 OS=Homo sapiens GN=ERP29 PE=1 SV=4 - [ERP29_HUMAN]	23.75	1	5	5	5	1.44024e+07	261	28.9752	7.31299
Q96S66	Chloride channel CLIC-like protein 1 OS=Homo sapiens GN=CLCC1 PE=1 SV=1 - [CLCC1_HUMAN]	15.25	1	5	5	7	9.77078e+06	551	61.9831	5.5542
Q8NHP8	Putative phospholipase B-like 2 OS=Homo sapiens GN=PLBD2 PE=1 SV=2 - [PLBL2_HUMAN]	8.66	1	4	4	5	5.33896e+06	589	65.43	6.80029
O14776	Transcription elongation regulator 1 OS=Homo sapiens GN=TCERG1 PE=1 SV=2 - [TCRG1_HUMAN]	4.92	1	5	5	5	7.78301e+06	1098	123.823	8.646
P80303	Nucleobindin-2 OS=Homo sapiens GN=NUCB2 PE=1 SV=2 - [NUCB2_HUMAN]	14.29	1	4	4	4	7.20477e+06	420	50.1643	5.12256
P17174	Aspartate aminotransferase, cytoplasmic OS=Homo sapiens GN=GOT1 PE=1 SV=3 - [AATC_HUMAN]	18.4	1	5	5	5	2.15492e+07	413	46.2185	7.00537
Q7Z4V5	Hepatoma-derived growth factor-related protein 2 OS=Homo sapiens GN=HDGFRP2 PE=1 SV=1 - [HDGR2_HUMAN]	6.56	1	2	3	4	1.82887e+07	671	74.2722	7.48877
Q13347	Eukaryotic translation initiation factor 3 subunit I OS=Homo sapiens GN=EIF3I PE=1 SV=1 - [EIF3I_HUMAN]	24.92	1	5	5	6	3.09251e+07	325	36.4786	5.64307
Q12846	Syntaxin-4 OS=Homo sapiens GN=STX4 PE=1 SV=2 - [STX4_HUMAN]	19.19	1	4	4	4	1.17482e+07	297	34.1589	6.27783
P62851	40S ribosomal protein S25 OS=Homo sapiens GN=RPS25 PE=1 SV=1 - [RS25_HUMAN]	24	1	4	4	4	1.08228e+08	125	13.7337	10.1108
O75947	ATP synthase subunit d, mitochondrial OS=Homo sapiens GN=ATP5H PE=1 SV=3 - [ATP5H_HUMAN]	47.83	1	5	5	9	1.75601e+07	161	18.4795	5.30029
Q05707	Collagen alpha-1(XIV) chain OS=Homo sapiens GN=COL14A1 PE=1 SV=3 - [COEA1_HUMAN]	7.18	1	6	6	6	5.54505e+06	1796	193.394	5.30029
P16188	HLA class I histocompatibility antigen, A-30 alpha chain OS=Homo sapiens GN=HLA-A PE=1 SV=2 - [1A30_HUMAN]	16.16	7	1	4	4	6.84485e+07	365	40.8792	6.1001
P49792	E3 SUMO-protein ligase RanBP2 OS=Homo sapiens GN=RANBP2 PE=1 SV=2 - [RBP2_HUMAN]	2.64	6	6	6	6	4.4543e+06	3224	357.974	6.20166
P13807	Glycogen [starch] synthase, muscle OS=Homo sapiens GN=GYS1 PE=1 SV=2 - [GYS1_HUMAN]	9.91	2	5	5	5	5.1359e+06	737	83.7325	6.17627
P49590	Probable histidine--tRNA ligase, mitochondrial OS=Homo sapiens GN=HARS2 PE=1 SV=1 - [SYHM_HUMAN]	10.28	1	2	5	5	1.17677e+07	506	56.8517	8.23584
P23381	Tryptophan--tRNA ligase, cytoplasmic OS=Homo sapiens GN=WARS PE=1 SV=2 - [SYWC_HUMAN]	13.8	1	4	4	5	1.1448e+07	471	53.1316	6.22705
P47985	Cytochrome b-c1 complex subunit Rieske, mitochondrial OS=Homo sapiens GN=UQCRFS1 PE=1 SV=2 - [UCRI_HUMAN]	24.45	2	4	4	5	1.12454e+07	274	29.6494	8.32373
P28482	Mitogen-activated protein kinase 1 OS=Homo sapiens GN=MAPK1 PE=1 SV=3 - [MK01_HUMAN]	20	2	5	5	8	8.89267e+06	360	41.3632	6.97607
Q13148	TAR DNA-binding protein 43 OS=Homo sapiens GN=TARDBP PE=1 SV=1 - [TADBP_HUMAN]	15.94	1	4	4	4	1.37572e+07	414	44.7113	6.18896
Q15005	Signal peptidase complex subunit 2 OS=Homo sapiens GN=SPCS2 PE=1 SV=3 - [SPCS2_HUMAN]	19.91	1	4	4	5	6.91548e+06	226	24.9867	8.47021
O00541	Pescadillo homolog OS=Homo sapiens GN=PES1 PE=1 SV=1 - [PESC_HUMAN]	11.22	1	5	5	5	4.84686e+06	588	67.96	7.32764
Q15067	Peroxisomal acyl-coenzyme A oxidase 1 OS=Homo sapiens GN=ACOX1 PE=1 SV=3 - [ACOX1_HUMAN]	12.12	1	4	4	4	4.89075e+06	660	74.3762	8.1626
O95861	3'(2'),5'-bisphosphate nucleotidase 1 OS=Homo sapiens GN=BPNT1 PE=1 SV=1 - [BPNT1_HUMAN]	17.53	1	4	4	5	8.40503e+06	308	33.3712	5.69385
O96019	Actin-like protein 6A OS=Homo sapiens GN=ACTL6A PE=1 SV=1 - [ACL6A_HUMAN]	15.85	1	4	4	4	9.00121e+06	429	47.4303	5.60498
P51648	Fatty aldehyde dehydrogenase OS=Homo sapiens GN=ALDH3A2 PE=1 SV=1 - [AL3A2_HUMAN]	11.96	3	4	5	6	1.18581e+07	485	54.8129	7.88428
Q9NZ01	Very-long-chain enoyl-CoA reductase OS=Homo sapiens GN=TECR PE=1 SV=1 - [TECR_HUMAN]	15.58	1	5	5	5	2.52902e+07	308	36.0108	9.45166
P43487	Ran-specific GTPase-activating protein OS=Homo sapiens GN=RANBP1 PE=1 SV=1 - [RANG_HUMAN]	33.33	1	4	4	4	4.43768e+07	201	23.2956	5.2876
P42677	40S ribosomal protein S27 OS=Homo sapiens GN=RPS27 PE=1 SV=3 - [RS27_HUMAN]	29.76	1	2	3	4	4.77523e+07	84	9.45484	9.45166
O60884	DnaJ homolog subfamily A member 2 OS=Homo sapiens GN=DNAJA2 PE=1 SV=1 - [DNJA2_HUMAN]	24.51	1	5	5	6	1.88483e+07	412	45.7166	6.48096
P78347	General transcription factor II-I OS=Homo sapiens GN=GTF2I PE=1 SV=2 - [GTF2I_HUMAN]	6.61	3	4	4	4	6.53081e+06	998	112.346	6.39209
Q9P0V9	Septin-10 OS=Homo sapiens GN=SEPT10 PE=1 SV=2 - [SEP10_HUMAN]	12.78	1	4	4	4	9.06703e+06	454	52.5596	6.80029
Q9Y639	Neuroplastin OS=Homo sapiens GN=NPTN PE=1 SV=2 - [NPTN_HUMAN]	8.29	1	3	3	4	1.45314e+07	398	44.3595	7.98682
O95347	Structural maintenance of chromosomes protein 2 OS=Homo sapiens GN=SMC2 PE=1 SV=2 - [SMC2_HUMAN]	5.76	1	6	6	6	7548748	1197	135.572	8.42627
O43684	Mitotic checkpoint protein BUB3 OS=Homo sapiens GN=BUB3 PE=1 SV=1 - [BUB3_HUMAN]	14.33	1	4	4	4	2.60773e+07	328	37.1312	6.84424
Q9UIA9	Exportin-7 OS=Homo sapiens GN=XPO7 PE=1 SV=3 - [XPO7_HUMAN]	6.16	1	5	5	6	7.74359e+06	1087	123.828	6.31592
P31942	Heterogeneous nuclear ribonucleoprotein H3 OS=Homo sapiens GN=HNRNPH3 PE=1 SV=2 - [HNRH3_HUMAN]	16.47	3	4	4	4	1.53847e+07	346	36.9031	6.87354
Q9UGP8	Translocation protein SEC63 homolog OS=Homo sapiens GN=SEC63 PE=1 SV=2 - [SEC63_HUMAN]	9.74	1	5	5	5	1.21272e+07	760	87.9416	5.31299
P62834	Ras-related protein Rap-1A OS=Homo sapiens GN=RAP1A PE=1 SV=1 - [RAP1A_HUMAN]	26.09	1	1	4	5	1.80737e+07	184	20.9737	6.66846
Q13555	Calcium/calmodulin-dependent protein kinase type II subunit gamma OS=Homo sapiens GN=CAMK2G PE=1 SV=3 - [KCC2G_HUMAN]	7.89	3	1	3	4	6.66885e+06	558	62.5697	7.82568
Q92499	ATP-dependent RNA helicase DDX1 OS=Homo sapiens GN=DDX1 PE=1 SV=2 - [DDX1_HUMAN]	6.22	1	4	4	4	1.27771e+07	740	82.3798	7.2251
Q96EP5	DAZ-associated protein 1 OS=Homo sapiens GN=DAZAP1 PE=1 SV=1 - [DAZP1_HUMAN]	7.62	1	2	2	4	1.23818e+07	407	43.3561	8.55811
P38159	RNA-binding motif protein, X chromosome OS=Homo sapiens GN=RBMX PE=1 SV=3 - [RBMX_HUMAN]	15.6	4	5	5	5	5.33547e+07	391	42.3063	10.0522
Q9Y277	Voltage-dependent anion-selective channel protein 3 OS=Homo sapiens GN=VDAC3 PE=1 SV=1 - [VDAC3_HUMAN]	14.84	1	3	4	5	4.31782e+07	283	30.6393	8.66064
O95302	Peptidyl-prolyl cis-trans isomerase FKBP9 OS=Homo sapiens GN=FKBP9 PE=1 SV=2 - [FKBP9_HUMAN]	21.05	2	8	8	9	1.91804e+07	570	63.0435	5.08447
P63208	S-phase kinase-associated protein 1 OS=Homo sapiens GN=SKP1 PE=1 SV=2 - [SKP1_HUMAN]	33.13	1	4	4	4	3.17904e+07	163	18.6462	4.53857
P35249	Replication factor C subunit 4 OS=Homo sapiens GN=RFC4 PE=1 SV=2 - [RFC4_HUMAN]	13.22	1	3	3	5	3.71566e+06	363	39.6569	8.01611
P54709	Sodium/potassium-transporting ATPase subunit beta-3 OS=Homo sapiens GN=ATP1B3 PE=1 SV=1 - [AT1B3_HUMAN]	24.37	1	4	4	4	2.71746e+07	279	31.4921	8.35303
Q15370	Transcription elongation factor B polypeptide 2 OS=Homo sapiens GN=TCEB2 PE=1 SV=1 - [ELOB_HUMAN]	23.73	1	3	3	4	3.06245e+07	118	13.1246	4.88135
Q9Y6C9	Mitochondrial carrier homolog 2 OS=Homo sapiens GN=MTCH2 PE=1 SV=1 - [MTCH2_HUMAN]	15.84	1	4	4	6	2.12808e+07	303	33.3089	7.97217
Q16629	Serine/arginine-rich splicing factor 7 OS=Homo sapiens GN=SRSF7 PE=1 SV=1 - [SRSF7_HUMAN]	17.65	1	3	4	4	8.25094e+07	238	27.35	11.8247
Q9UBB6	Neurochondrin OS=Homo sapiens GN=NCDN PE=1 SV=1 - [NCDN_HUMAN]	12.35	1	5	5	5	6.7301e+06	729	78.8136	5.47803
P17096	High mobility group protein HMG-I/HMG-Y OS=Homo sapiens GN=HMGA1 PE=1 SV=3 - [HMGA1_HUMAN]	28.97	1	2	2	5	6.4608e+07	107	11.6691	10.3159
P84095	Rho-related GTP-binding protein RhoG OS=Homo sapiens GN=RHOG PE=1 SV=1 - [RHOG_HUMAN]	23.04	1	4	4	4	7.13525e+06	191	21.2949	8.11865
Q08J23	tRNA (cytosine(34)-C(5))-methyltransferase OS=Homo sapiens GN=NSUN2 PE=1 SV=2 - [NSUN2_HUMAN]	8.6	1	4	4	4	8.89035e+06	767	86.4158	6.771
P30085	UMP-CMP kinase OS=Homo sapiens GN=CMPK1 PE=1 SV=3 - [KCY_HUMAN]	29.59	1	5	5	6	1.36511e+07	196	22.2083	5.56689
P33316	Deoxyuridine 5'-triphosphate nucleotidohydrolase, mitochondrial OS=Homo sapiens GN=DUT PE=1 SV=4 - [DUT_HUMAN]	16.27	1	3	3	4	2.09323e+07	252	26.5466	9.36377
Q8NC51	Plasminogen activator inhibitor 1 RNA-binding protein OS=Homo sapiens GN=SERBP1 PE=1 SV=2 - [PAIRB_HUMAN]	13.97	1	4	4	6	2.75594e+07	408	44.9385	8.646
Q8IYB3	Serine/arginine repetitive matrix protein 1 OS=Homo sapiens GN=SRRM1 PE=1 SV=2 - [SRRM1_HUMAN]	6.86	1	3	3	4	1.6365e+07	904	102.274	11.8394
Q13630	GDP-L-fucose synthase OS=Homo sapiens GN=TSTA3 PE=1 SV=1 - [FCL_HUMAN]	16.51	1	4	4	4	1.79843e+07	321	35.87	6.59521
P29590	Protein PML OS=Homo sapiens GN=PML PE=1 SV=3 - [PML_HUMAN]	6.58	1	4	4	4	6.47597e+06	882	97.4889	6.21436
Q96C19	EF-hand domain-containing protein D2 OS=Homo sapiens GN=EFHD2 PE=1 SV=1 - [EFHD2_HUMAN]	23.75	2	5	5	5	9.94714e+06	240	26.6805	5.19873
Q5GLZ8	Probable E3 ubiquitin-protein ligase HERC4 OS=Homo sapiens GN=HERC4 PE=1 SV=1 - [HERC4_HUMAN]	5.68	1	5	5	5	5.95393e+06	1057	118.487	6.18896
O95425	Supervillin OS=Homo sapiens GN=SVIL PE=1 SV=2 - [SVIL_HUMAN]	2.57	1	4	4	4	2.81351e+06	2214	247.593	6.97607
Q7Z2W4	Zinc finger CCCH-type antiviral protein 1 OS=Homo sapiens GN=ZC3HAV1 PE=1 SV=3 - [ZCCHV_HUMAN]	6.98	1	3	3	3	5.41059e+06	902	101.367	8.39697
Q9Y2B0	Protein canopy homolog 2 OS=Homo sapiens GN=CNPY2 PE=1 SV=1 - [CNPY2_HUMAN]	36.81	1	5	5	5	1.00645e+07	182	20.6392	4.91943
P35613	Basigin OS=Homo sapiens GN=BSG PE=1 SV=2 - [BASI_HUMAN]	11.95	1	3	3	3	4.2836e+07	385	42.1741	5.65576
Q5SSJ5	Heterochromatin protein 1-binding protein 3 OS=Homo sapiens GN=HP1BP3 PE=1 SV=1 - [HP1B3_HUMAN]	8.86	1	5	5	5	1.86734e+07	553	61.1693	9.67139
Q96KP4	Cytosolic non-specific dipeptidase OS=Homo sapiens GN=CNDP2 PE=1 SV=2 - [CNDP2_HUMAN]	19.37	1	5	5	5	6.85381e+06	475	52.8449	5.97314
Q9BXP5	Serrate RNA effector molecule homolog OS=Homo sapiens GN=SRRT PE=1 SV=1 - [SRRT_HUMAN]	6.05	1	4	4	4	1.65876e+07	876	100.604	5.96045
Q9BTV4	Transmembrane protein 43 OS=Homo sapiens GN=TMEM43 PE=1 SV=1 - [TMM43_HUMAN]	14.25	1	3	3	3	8.89656e+06	400	44.8472	8.1333
Q9BZZ5	Apoptosis inhibitor 5 OS=Homo sapiens GN=API5 PE=1 SV=3 - [API5_HUMAN]	12.79	1	5	5	5	2.30767e+07	524	58.9679	7.34229
P17813	Endoglin OS=Homo sapiens GN=ENG PE=1 SV=2 - [EGLN_HUMAN]	4.71	1	2	2	3	6.1778e+06	658	70.5331	6.60986
P14550	Alcohol dehydrogenase [NADP(+)] OS=Homo sapiens GN=AKR1A1 PE=1 SV=3 - [AK1A1_HUMAN]	14.46	1	3	4	5	7.42564e+06	325	36.5499	6.78564
P47897	Glutamine--tRNA ligase OS=Homo sapiens GN=QARS PE=1 SV=1 - [SYQ_HUMAN]	5.81	1	4	4	4	8.97883e+06	775	87.7429	7.15186
O94906	Pre-mRNA-processing factor 6 OS=Homo sapiens GN=PRPF6 PE=1 SV=1 - [PRP6_HUMAN]	6.06	1	4	4	4	7.70687e+06	941	106.858	8.25049
P00533	Epidermal growth factor receptor OS=Homo sapiens GN=EGFR PE=1 SV=2 - [EGFR_HUMAN]	4.63	1	4	4	4	4.88815e+06	1210	134.19	6.68311
O15127	Secretory carrier-associated membrane protein 2 OS=Homo sapiens GN=SCAMP2 PE=1 SV=2 - [SCAM2_HUMAN]	9.73	1	2	2	3	9.1025e+06	329	36.6253	6.1001
P46778	60S ribosomal protein L21 OS=Homo sapiens GN=RPL21 PE=1 SV=2 - [RL21_HUMAN]	20.63	1	3	3	4	3.052e+07	160	18.5531	10.4917
O75746	Calcium-binding mitochondrial carrier protein Aralar1 OS=Homo sapiens GN=SLC25A12 PE=1 SV=2 - [CMC1_HUMAN]	6.78	1	3	3	4	2.36239e+06	678	74.7149	8.38232
Q96CW1	AP-2 complex subunit mu OS=Homo sapiens GN=AP2M1 PE=1 SV=2 - [AP2M1_HUMAN]	15.17	1	6	6	6	1.9387e+07	435	49.623	9.53955
Q01650	Large neutral amino acids transporter small subunit 1 OS=Homo sapiens GN=SLC7A5 PE=1 SV=2 - [LAT1_HUMAN]	8.09	3	3	3	3	2.98786e+07	507	54.9743	7.72314
O14979	Heterogeneous nuclear ribonucleoprotein D-like OS=Homo sapiens GN=HNRNPDL PE=1 SV=3 - [HNRDL_HUMAN]	10.24	1	3	4	5	1.903e+07	420	46.4091	9.56885
O14744	Protein arginine N-methyltransferase 5 OS=Homo sapiens GN=PRMT5 PE=1 SV=4 - [ANM5_HUMAN]	9.42	1	4	4	4	9.67959e+06	637	72.6376	6.29053
Q99615	DnaJ homolog subfamily C member 7 OS=Homo sapiens GN=DNAJC7 PE=1 SV=2 - [DNJC7_HUMAN]	8.7	1	3	3	4	7.07381e+06	494	56.4047	6.96143
Q14558	Phosphoribosyl pyrophosphate synthase-associated protein 1 OS=Homo sapiens GN=PRPSAP1 PE=1 SV=2 - [KPRA_HUMAN]	17.13	1	4	4	4	4.75404e+06	356	39.3686	7.1958
Q9UHG3	Prenylcysteine oxidase 1 OS=Homo sapiens GN=PCYOX1 PE=1 SV=3 - [PCYOX_HUMAN]	9.9	1	4	4	4	7.33434e+06	505	56.6037	6.17627
P47914	60S ribosomal protein L29 OS=Homo sapiens GN=RPL29 PE=1 SV=2 - [RL29_HUMAN]	9.43	1	1	1	3	1.99651e+08	159	17.7411	11.6636
Q92626	Peroxidasin homolog OS=Homo sapiens GN=PXDN PE=1 SV=2 - [PXDN_HUMAN]	4.46	1	4	4	5	2.73209e+06	1479	165.17	7.1665
P31350	Ribonucleoside-diphosphate reductase subunit M2 OS=Homo sapiens GN=RRM2 PE=1 SV=1 - [RIR2_HUMAN]	16.97	2	5	5	6	8.1811e+06	389	44.8488	5.37646
Q9ULH1	Arf-GAP with SH3 domain, ANK repeat and PH domain-containing protein 1 OS=Homo sapiens GN=ASAP1 PE=1 SV=4 - [ASAP1_HUMAN]	8.59	1	5	5	5	7.73055e+06	1129	125.42	7.31299
Q92905	COP9 signalosome complex subunit 5 OS=Homo sapiens GN=COPS5 PE=1 SV=4 - [CSN5_HUMAN]	28.44	1	5	5	5	1.20777e+07	334	37.5547	6.53662
Q15369	Transcription elongation factor B polypeptide 1 OS=Homo sapiens GN=TCEB1 PE=1 SV=1 - [ELOC_HUMAN]	28.57	1	2	2	3	2.34023e+07	112	12.465	4.77979
Q02218	2-oxoglutarate dehydrogenase, mitochondrial OS=Homo sapiens GN=OGDH PE=1 SV=3 - [ODO1_HUMAN]	10.56	2	6	6	6	6.50173e+06	1023	115.861	6.85889
P30048	Thioredoxin-dependent peroxide reductase, mitochondrial OS=Homo sapiens GN=PRDX3 PE=1 SV=3 - [PRDX3_HUMAN]	17.58	1	4	4	4	2.77481e+07	256	27.6752	7.78174
P42766	60S ribosomal protein L35 OS=Homo sapiens GN=RPL35 PE=1 SV=2 - [RL35_HUMAN]	26.02	1	3	3	4	1.05058e+08	123	14.5426	11.0483
P20339	Ras-related protein Rab-5A OS=Homo sapiens GN=RAB5A PE=1 SV=2 - [RAB5A_HUMAN]	32.56	1	2	5	5	1.95888e+07	215	23.6438	8.14795
P36507	Dual specificity mitogen-activated protein kinase kinase 2 OS=Homo sapiens GN=MAP2K2 PE=1 SV=1 - [MP2K2_HUMAN]	13.25	1	3	4	4	7.51542e+06	400	44.3961	6.55127
Q9BRJ6	Uncharacterized protein C7orf50 OS=Homo sapiens GN=C7orf50 PE=1 SV=1 - [CG050_HUMAN]	29.38	1	3	3	3	8.44756e+06	194	22.0698	9.64209
P11310	Medium-chain specific acyl-CoA dehydrogenase, mitochondrial OS=Homo sapiens GN=ACADM PE=1 SV=1 - [ACADM_HUMAN]	10.21	1	4	4	4	9.44559e+06	421	46.5586	8.36768
Q3ZCQ8	Mitochondrial import inner membrane translocase subunit TIM50 OS=Homo sapiens GN=TIMM50 PE=1 SV=2 - [TIM50_HUMAN]	12.46	1	3	3	4	5.7399e+06	353	39.6215	8.36768
O75116	Rho-associated protein kinase 2 OS=Homo sapiens GN=ROCK2 PE=1 SV=4 - [ROCK2_HUMAN]	5.69	1	4	4	4	6.15212e+06	1388	160.799	6.02393
P50570	Dynamin-2 OS=Homo sapiens GN=DNM2 PE=1 SV=2 - [DYN2_HUMAN]	10.92	2	4	6	6	8.2354e+06	870	98.0032	7.44482
Q13151	Heterogeneous nuclear ribonucleoprotein A0 OS=Homo sapiens GN=HNRNPA0 PE=1 SV=1 - [ROA0_HUMAN]	9.18	1	1	3	5	4.57382e+07	305	30.8218	9.29053
O14579	Coatomer subunit epsilon OS=Homo sapiens GN=COPE PE=1 SV=3 - [COPE_HUMAN]	24.03	1	5	5	7	1.32289e+07	308	34.4603	5.12256
P37059	Estradiol 17-beta-dehydrogenase 2 OS=Homo sapiens GN=HSD17B2 PE=1 SV=1 - [DHB2_HUMAN]	13.95	1	4	4	4	9.45283e+06	387	42.757	8.49951
Q8NI36	WD repeat-containing protein 36 OS=Homo sapiens GN=WDR36 PE=1 SV=1 - [WDR36_HUMAN]	12.72	1	9	9	9	5.62154e+06	951	105.255	7.53271
Q14498	RNA-binding protein 39 OS=Homo sapiens GN=RBM39 PE=1 SV=2 - [RBM39_HUMAN]	9.62	1	4	4	4	1.84435e+07	530	59.3427	10.0962
Q15003	Condensin complex subunit 2 OS=Homo sapiens GN=NCAPH PE=1 SV=3 - [CND2_HUMAN]	6.34	1	3	3	3	5.5782e+06	741	82.5113	5.05908
Q96A26	Protein FAM162A OS=Homo sapiens GN=FAM162A PE=1 SV=2 - [F162A_HUMAN]	22.73	1	3	3	3	1.32979e+07	154	17.3312	9.77393
Q14696	LDLR chaperone MESD OS=Homo sapiens GN=MESDC2 PE=1 SV=2 - [MESD_HUMAN]	29.49	1	5	5	5	1.01066e+07	234	26.0603	7.78174
P26373	60S ribosomal protein L13 OS=Homo sapiens GN=RPL13 PE=1 SV=4 - [RL13_HUMAN]	17.54	1	4	4	4	1.14398e+08	211	24.2465	11.6489
Q00577	Transcriptional activator protein Pur-alpha OS=Homo sapiens GN=PURA PE=1 SV=2 - [PURA_HUMAN]	27.64	3	3	5	5	6.63299e+06	322	34.8894	6.44287
Q08209	Serine/threonine-protein phosphatase 2B catalytic subunit alpha isoform OS=Homo sapiens GN=PPP3CA PE=1 SV=1 - [PP2BA_HUMAN]	10.17	3	5	5	5	8.38808e+06	521	58.6503	5.85889
P40429	60S ribosomal protein L13a OS=Homo sapiens GN=RPL13A PE=1 SV=2 - [RL13A_HUMAN]	20.69	2	5	5	6	1.06167e+08	203	23.5624	10.9312
Q99627	COP9 signalosome complex subunit 8 OS=Homo sapiens GN=COPS8 PE=1 SV=1 - [CSN8_HUMAN]	23.92	1	3	3	3	1.0652e+07	209	23.211	5.37646
P35080	Profilin-2 OS=Homo sapiens GN=PFN2 PE=1 SV=3 - [PROF2_HUMAN]	20.71	1	3	3	3	2.43094e+07	140	15.0363	6.99072
P61224	Ras-related protein Rap-1b OS=Homo sapiens GN=RAP1B PE=1 SV=1 - [RAP1B_HUMAN]	26.09	2	1	4	5	2.34497e+07	184	20.8116	5.78271
Q9H299	SH3 domain-binding glutamic acid-rich-like protein 3 OS=Homo sapiens GN=SH3BGRL3 PE=1 SV=1 - [SH3L3_HUMAN]	20.43	1	2	2	3	3.95705e+07	93	10.4313	4.93213
Q4V9L6	Transmembrane protein 119 OS=Homo sapiens GN=TMEM119 PE=2 SV=1 - [TM119_HUMAN]	13.78	1	3	3	4	2.03171e+07	283	29.1847	4.57666
P05386	60S acidic ribosomal protein P1 OS=Homo sapiens GN=RPLP1 PE=1 SV=1 - [RLA1_HUMAN]	28.95	1	1	2	3	6.48269e+07	114	11.5067	4.32275
Q86X55	Histone-arginine methyltransferase CARM1 OS=Homo sapiens GN=CARM1 PE=1 SV=3 - [CARM1_HUMAN]	6.25	1	4	4	4	1.22273e+07	608	65.8114	6.72705
P06756	Integrin alpha-V OS=Homo sapiens GN=ITGAV PE=1 SV=2 - [ITAV_HUMAN]	3.15	1	2	2	3	4.91109e+06	1048	115.964	5.68115
Q9H223	EH domain-containing protein 4 OS=Homo sapiens GN=EHD4 PE=1 SV=1 - [EHD4_HUMAN]	10.91	1	4	5	5	1.23658e+07	541	61.1365	6.75635
O75153	Clustered mitochondria protein homolog OS=Homo sapiens GN=CLUH PE=1 SV=2 - [CLU_HUMAN]	8.63	1	6	6	6	1.42624e+07	1309	146.577	6.12549
P60953	Cell division control protein 42 homolog OS=Homo sapiens GN=CDC42 PE=1 SV=2 - [CDC42_HUMAN]	8.9	1	1	1	5	2.3997e+07	191	21.245	6.55127
Q9H845	Acyl-CoA dehydrogenase family member 9, mitochondrial OS=Homo sapiens GN=ACAD9 PE=1 SV=1 - [ACAD9_HUMAN]	11.43	1	5	5	5	9.65737e+06	621	68.7167	7.95752
Q9H444	Charged multivesicular body protein 4b OS=Homo sapiens GN=CHMP4B PE=1 SV=1 - [CHM4B_HUMAN]	23.21	1	3	3	3	8.47986e+06	224	24.9346	4.81787
O14787	Transportin-2 OS=Homo sapiens GN=TNPO2 PE=1 SV=3 - [TNPO2_HUMAN]	9.48	1	3	5	5	1.49524e+07	897	101.322	5.0083
Q08357	Sodium-dependent phosphate transporter 2 OS=Homo sapiens GN=SLC20A2 PE=1 SV=1 - [S20A2_HUMAN]	7.67	1	3	3	3	4.50275e+06	652	70.3474	6.53662
Q9BRK5	45 kDa calcium-binding protein OS=Homo sapiens GN=SDF4 PE=1 SV=1 - [CAB45_HUMAN]	21.82	1	5	5	5	1.82743e+07	362	41.7805	4.85596
Q52LJ0	Protein FAM98B OS=Homo sapiens GN=FAM98B PE=1 SV=1 - [FA98B_HUMAN]	20.3	1	4	4	4	5.40046e+06	330	37.167	6.29053
Q9BPX3	Condensin complex subunit 3 OS=Homo sapiens GN=NCAPG PE=1 SV=1 - [CND3_HUMAN]	6.9	1	4	4	4	6.523e+06	1015	114.262	5.59229
Q9H307	Pinin OS=Homo sapiens GN=PNN PE=1 SV=4 - [PININ_HUMAN]	10.04	1	5	5	5	1.48151e+07	717	81.565	7.13721
Q9P035	Very-long-chain (3R)-3-hydroxyacyl-CoA dehydratase 3 OS=Homo sapiens GN=PTPLAD1 PE=1 SV=2 - [HACD3_HUMAN]	14.92	1	5	5	5	1.66808e+07	362	43.1316	8.93896
Q9Y6M7	Sodium bicarbonate cotransporter 3 OS=Homo sapiens GN=SLC4A7 PE=1 SV=2 - [S4A7_HUMAN]	8.48	1	6	6	6	5.53283e+06	1214	135.957	6.7124
Q9P287	BRCA2 and CDKN1A-interacting protein OS=Homo sapiens GN=BCCIP PE=1 SV=1 - [BCCIP_HUMAN]	13.69	1	3	3	3	7.5363e+06	314	35.9567	4.61475
Q9BX68	Histidine triad nucleotide-binding protein 2, mitochondrial OS=Homo sapiens GN=HINT2 PE=1 SV=1 - [HINT2_HUMAN]	31.29	1	3	3	3	2.79424e+07	163	17.1512	9.15869
O75940	Survival of motor neuron-related-splicing factor 30 OS=Homo sapiens GN=SMNDC1 PE=1 SV=1 - [SPF30_HUMAN]	20.17	1	2	2	2	8.18662e+06	238	26.6945	7.23975
O75477	Erlin-1 OS=Homo sapiens GN=ERLIN1 PE=1 SV=1 - [ERLN1_HUMAN]	15.9	1	2	4	4	3.14413e+07	346	38.9014	7.86963
Q13185	Chromobox protein homolog 3 OS=Homo sapiens GN=CBX3 PE=1 SV=4 - [CBX3_HUMAN]	23.5	2	4	4	4	1.41743e+07	183	20.7984	5.32568
P50402	Emerin OS=Homo sapiens GN=EMD PE=1 SV=1 - [EMD_HUMAN]	29.13	1	4	4	4	7.79813e+06	254	28.9759	5.50342
Q9UQ35	Serine/arginine repetitive matrix protein 2 OS=Homo sapiens GN=SRRM2 PE=1 SV=2 - [SRRM2_HUMAN]	2.33	1	4	4	4	7.39576e+06	2752	299.438	12.0591
O15397	Importin-8 OS=Homo sapiens GN=IPO8 PE=1 SV=2 - [IPO8_HUMAN]	5.01	1	4	4	5	5.0632e+06	1037	119.861	5.16064
Q9NVD7	Alpha-parvin OS=Homo sapiens GN=PARVA PE=1 SV=1 - [PARVA_HUMAN]	25.54	1	5	5	5	9.03373e+06	372	42.2174	5.94775
Q8NCA5	Protein FAM98A OS=Homo sapiens GN=FAM98A PE=1 SV=1 - [FA98A_HUMAN]	9.25	1	3	3	3	3.70302e+06	519	55.3663	9.02686
Q9H0U3	Magnesium transporter protein 1 OS=Homo sapiens GN=MAGT1 PE=1 SV=1 - [MAGT1_HUMAN]	12.84	1	4	4	4	8.35421e+06	335	38.0114	9.62744
Q9H910	Hematological and neurological expressed 1-like protein OS=Homo sapiens GN=HN1L PE=1 SV=1 - [HN1L_HUMAN]	30.53	1	3	3	3	6.57983e+06	190	20.051	9.26123
Q86W92	Liprin-beta-1 OS=Homo sapiens GN=PPFIBP1 PE=1 SV=2 - [LIPB1_HUMAN]	7.02	1	4	4	5	3.41685e+06	1011	113.952	5.5542
Q9UMX0	Ubiquilin-1 OS=Homo sapiens GN=UBQLN1 PE=1 SV=2 - [UBQL1_HUMAN]	17.66	3	4	4	4	6.84644e+06	589	62.4794	5.10986
Q12769	Nuclear pore complex protein Nup160 OS=Homo sapiens GN=NUP160 PE=1 SV=3 - [NU160_HUMAN]	4.32	1	5	5	5	5.88408e+06	1436	162.017	5.50342
P36551	Oxygen-dependent coproporphyrinogen-III oxidase, mitochondrial OS=Homo sapiens GN=CPOX PE=1 SV=3 - [HEM6_HUMAN]	11.01	1	4	4	4	4.7399e+06	454	50.12	8.25049
P61163	Alpha-centractin OS=Homo sapiens GN=ACTR1A PE=1 SV=1 - [ACTZ_HUMAN]	17.02	1	3	4	4	2.62137e+07	376	42.5869	6.63916
Q9NR45	Sialic acid synthase OS=Homo sapiens GN=NANS PE=1 SV=2 - [SIAS_HUMAN]	13.09	1	3	3	3	1.60338e+07	359	40.2815	6.7417
Q09028	Histone-binding protein RBBP4 OS=Homo sapiens GN=RBBP4 PE=1 SV=3 - [RBBP4_HUMAN]	12	1	1	4	4	4.15706e+07	425	47.6261	4.89404
O75822	Eukaryotic translation initiation factor 3 subunit J OS=Homo sapiens GN=EIF3J PE=1 SV=2 - [EIF3J_HUMAN]	19.38	1	4	4	4	2.38494e+07	258	29.0445	4.83057
O75718	Cartilage-associated protein OS=Homo sapiens GN=CRTAP PE=1 SV=1 - [CRTAP_HUMAN]	16.71	1	5	5	5	8.16039e+06	401	46.5319	5.73193
Q13442	28 kDa heat- and acid-stable phosphoprotein OS=Homo sapiens GN=PDAP1 PE=1 SV=1 - [HAP28_HUMAN]	24.86	1	4	4	4	4.57562e+06	181	20.6176	8.86572
P57740	Nuclear pore complex protein Nup107 OS=Homo sapiens GN=NUP107 PE=1 SV=1 - [NU107_HUMAN]	7.78	1	4	4	4	1.01536e+07	925	106.307	5.42725
P69905	Hemoglobin subunit alpha OS=Homo sapiens GN=HBA1 PE=1 SV=2 - [HBA_HUMAN]	6.34	2	2	2	4	2.86274e+08	142	15.2479	8.67529
Q15121	Astrocytic phosphoprotein PEA-15 OS=Homo sapiens GN=PEA15 PE=1 SV=2 - [PEA15_HUMAN]	33.08	1	3	3	3	2.58445e+07	130	15.0308	5.021
O60488	Long-chain-fatty-acid--CoA ligase 4 OS=Homo sapiens GN=ACSL4 PE=1 SV=2 - [ACSL4_HUMAN]	10.55	1	3	5	6	1.82644e+07	711	79.1367	8.38232
P48637	Glutathione synthetase OS=Homo sapiens GN=GSS PE=1 SV=1 - [GSHB_HUMAN]	11.39	1	3	3	3	8.8754e+06	474	52.3523	5.92236
Q9BTT0	Acidic leucine-rich nuclear phosphoprotein 32 family member E OS=Homo sapiens GN=ANP32E PE=1 SV=1 - [AN32E_HUMAN]	13.81	1	4	4	4	1.73575e+07	268	30.6738	3.85303
O15258	Protein RER1 OS=Homo sapiens GN=RER1 PE=1 SV=1 - [RER1_HUMAN]	14.8	1	2	2	3	1.94962e+07	196	22.9429	9.53955
Q9H2G2	STE20-like serine/threonine-protein kinase OS=Homo sapiens GN=SLK PE=1 SV=1 - [SLK_HUMAN]	6.72	1	5	5	5	6.37352e+06	1235	142.607	5.14795
Q15020	Squamous cell carcinoma antigen recognized by T-cells 3 OS=Homo sapiens GN=SART3 PE=1 SV=1 - [SART3_HUMAN]	4.36	1	4	4	4	5.31583e+06	963	109.865	5.56689
O95292	Vesicle-associated membrane protein-associated protein B/C OS=Homo sapiens GN=VAPB PE=1 SV=3 - [VAPB_HUMAN]	11.93	1	3	3	3	1.10186e+07	243	27.2111	7.29834
P61313	60S ribosomal protein L15 OS=Homo sapiens GN=RPL15 PE=1 SV=2 - [RL15_HUMAN]	22.55	1	4	4	5	5.99498e+07	204	24.1311	11.6196
P28074	Proteasome subunit beta type-5 OS=Homo sapiens GN=PSMB5 PE=1 SV=3 - [PSB5_HUMAN]	15.21	1	3	3	3	1.03725e+07	263	28.4622	6.91748
Q13505	Metaxin-1 OS=Homo sapiens GN=MTX1 PE=1 SV=2 - [MTX1_HUMAN]	9.66	1	3	3	3	4.37616e+06	466	51.4446	9.78857
P49756	RNA-binding protein 25 OS=Homo sapiens GN=RBM25 PE=1 SV=3 - [RBM25_HUMAN]	4.98	1	3	3	3	1.19929e+07	843	100.124	6.31592
P40261	Nicotinamide N-methyltransferase OS=Homo sapiens GN=NNMT PE=1 SV=1 - [NNMT_HUMAN]	13.26	1	3	3	3	2.13495e+07	264	29.5551	5.74463
P62854	40S ribosomal protein S26 OS=Homo sapiens GN=RPS26 PE=1 SV=3 - [RS26_HUMAN]	33.91	2	3	3	6	8.0685e+07	115	13.0071	11.0044
O15067	Phosphoribosylformylglycinamidine synthase OS=Homo sapiens GN=PFAS PE=1 SV=4 - [PUR4_HUMAN]	4.11	1	4	4	4	4.62227e+06	1338	144.643	5.75732
Q07866	Kinesin light chain 1 OS=Homo sapiens GN=KLC1 PE=1 SV=2 - [KLC1_HUMAN]	6.11	1	3	3	3	6.13724e+06	573	65.2689	6.20166
O75208	Ubiquinone biosynthesis protein COQ9, mitochondrial OS=Homo sapiens GN=COQ9 PE=1 SV=1 - [COQ9_HUMAN]	16.04	1	2	2	4	7.60864e+06	318	35.4866	5.93506
Q96G03	Phosphoglucomutase-2 OS=Homo sapiens GN=PGM2 PE=1 SV=4 - [PGM2_HUMAN]	10.78	1	4	5	5	1.46516e+07	612	68.2404	6.72705
Q9Y512	Sorting and assembly machinery component 50 homolog OS=Homo sapiens GN=SAMM50 PE=1 SV=3 - [SAM50_HUMAN]	12.15	1	3	3	3	5.83535e+06	469	51.9433	6.90283
Q9BQS8	FYVE and coiled-coil domain-containing protein 1 OS=Homo sapiens GN=FYCO1 PE=1 SV=3 - [FYCO1_HUMAN]	2.44	6	2	3	3	3.49729e+06	1478	166.879	4.91943
Q13564	NEDD8-activating enzyme E1 regulatory subunit OS=Homo sapiens GN=NAE1 PE=1 SV=1 - [ULA1_HUMAN]	12.55	1	4	4	4	6.22961e+06	534	60.2086	5.40186
Q15631	Translin OS=Homo sapiens GN=TSN PE=1 SV=1 - [TSN_HUMAN]	15.35	1	2	2	4	1.68187e+07	228	26.1668	6.44287
Q13492	Phosphatidylinositol-binding clathrin assembly protein OS=Homo sapiens GN=PICALM PE=1 SV=2 - [PICAL_HUMAN]	10.43	2	5	5	5	8.22776e+06	652	70.71	7.89893
Q32MZ4	Leucine-rich repeat flightless-interacting protein 1 OS=Homo sapiens GN=LRRFIP1 PE=1 SV=2 - [LRRF1_HUMAN]	7.18	1	4	4	4	7.64695e+06	808	89.1987	4.65283
P56545	C-terminal-binding protein 2 OS=Homo sapiens GN=CTBP2 PE=1 SV=1 - [CTBP2_HUMAN]	13.03	1	3	3	3	1.03317e+07	445	48.9141	6.94678
Q04837	Single-stranded DNA-binding protein, mitochondrial OS=Homo sapiens GN=SSBP1 PE=1 SV=1 - [SSBP_HUMAN]	37.84	1	4	4	5	1.74288e+07	148	17.249	9.59814
P46379	Large proline-rich protein BAG6 OS=Homo sapiens GN=BAG6 PE=1 SV=2 - [BAG6_HUMAN]	8.92	1	4	4	4	8.12325e+06	1132	119.334	5.60498
P20073	Annexin A7 OS=Homo sapiens GN=ANXA7 PE=1 SV=3 - [ANXA7_HUMAN]	6.76	1	2	2	3	1.25464e+07	488	52.7058	5.68115
P11279	Lysosome-associated membrane glycoprotein 1 OS=Homo sapiens GN=LAMP1 PE=1 SV=3 - [LAMP1_HUMAN]	12.23	1	5	5	6	5.94777e+07	417	44.8538	8.74854
P60903	Protein S100-A10 OS=Homo sapiens GN=S100A10 PE=1 SV=2 - [S10AA_HUMAN]	17.53	1	2	2	5	1.75965e+08	97	11.1955	7.37158
O00487	26S proteasome non-ATPase regulatory subunit 14 OS=Homo sapiens GN=PSMD14 PE=1 SV=1 - [PSDE_HUMAN]	30	1	5	5	5	1.5031e+07	310	34.5546	6.52197
P35250	Replication factor C subunit 2 OS=Homo sapiens GN=RFC2 PE=1 SV=3 - [RFC2_HUMAN]	15.54	1	4	4	4	6.55498e+06	354	39.1321	6.44287
P35659	Protein DEK OS=Homo sapiens GN=DEK PE=1 SV=1 - [DEK_HUMAN]	14.67	1	4	4	4	3.0934e+07	375	42.6479	8.55811
Q8NCW5	NAD(P)H-hydrate epimerase OS=Homo sapiens GN=APOA1BP PE=1 SV=2 - [NNRE_HUMAN]	17.01	1	3	3	4	1.00428e+07	288	31.6542	7.66455
O95433	Activator of 90 kDa heat shock protein ATPase homolog 1 OS=Homo sapiens GN=AHSA1 PE=1 SV=1 - [AHSA1_HUMAN]	13.91	1	3	3	3	1.14443e+07	338	38.2503	5.52881
Q15942	Zyxin OS=Homo sapiens GN=ZYX PE=1 SV=1 - [ZYX_HUMAN]	8.04	1	2	2	2	1.10181e+07	572	61.2382	6.66846
P49585	Choline-phosphate cytidylyltransferase A OS=Homo sapiens GN=PCYT1A PE=1 SV=2 - [PCY1A_HUMAN]	11.99	2	3	3	3	7047843	367	41.7048	7.25439
Q08380	Galectin-3-binding protein OS=Homo sapiens GN=LGALS3BP PE=1 SV=1 - [LG3BP_HUMAN]	9.91	1	5	5	5	8.70192e+06	585	65.2893	5.2749
Q14684	Ribosomal RNA processing protein 1 homolog B OS=Homo sapiens GN=RRP1B PE=1 SV=3 - [RRP1B_HUMAN]	7.26	1	3	3	3	4.45855e+06	758	84.3752	9.75928
P36873	Serine/threonine-protein phosphatase PP1-gamma catalytic subunit OS=Homo sapiens GN=PPP1CC PE=1 SV=1 - [PP1G_HUMAN]	12.69	1	1	3	4	2.06162e+07	323	36.9597	6.53662
Q9BS26	Endoplasmic reticulum resident protein 44 OS=Homo sapiens GN=ERP44 PE=1 SV=1 - [ERP44_HUMAN]	10.1	1	3	4	4	1.16235e+07	406	46.9414	5.26221
Q9Y333	U6 snRNA-associated Sm-like protein LSm2 OS=Homo sapiens GN=LSM2 PE=1 SV=1 - [LSM2_HUMAN]	20	1	1	1	2	1.00298e+07	95	10.8276	6.52197
Q16851	UTP--glucose-1-phosphate uridylyltransferase OS=Homo sapiens GN=UGP2 PE=1 SV=5 - [UGPA_HUMAN]	8.27	1	3	3	3	6.11641e+06	508	56.9047	8.14795
Q9Y520	Protein PRRC2C OS=Homo sapiens GN=PRRC2C PE=1 SV=4 - [PRC2C_HUMAN]	2.69	1	5	5	5	6.25163e+06	2896	316.718	9.12939
Q8N1G4	Leucine-rich repeat-containing protein 47 OS=Homo sapiens GN=LRRC47 PE=1 SV=1 - [LRC47_HUMAN]	13.55	1	4	4	4	1.4458e+07	583	63.4337	8.27979
P00403	Cytochrome c oxidase subunit 2 OS=Homo sapiens GN=MT-CO2 PE=1 SV=1 - [COX2_HUMAN]	24.67	1	4	4	4	3.03813e+07	227	25.5482	4.81787
P62140	Serine/threonine-protein phosphatase PP1-beta catalytic subunit OS=Homo sapiens GN=PPP1CB PE=1 SV=3 - [PP1B_HUMAN]	12.54	1	1	3	4	2.42652e+07	327	37.1626	6.18896
Q9BWD1	Acetyl-CoA acetyltransferase, cytosolic OS=Homo sapiens GN=ACAT2 PE=1 SV=2 - [THIC_HUMAN]	19.9	1	3	3	3	8.58641e+06	397	41.3244	6.91748
P53992	Protein transport protein Sec24C OS=Homo sapiens GN=SEC24C PE=1 SV=3 - [SC24C_HUMAN]	11.88	1	7	7	8	8.76493e+06	1094	118.249	7.06396
Q10471	Polypeptide N-acetylgalactosaminyltransferase 2 OS=Homo sapiens GN=GALNT2 PE=1 SV=1 - [GALT2_HUMAN]	11.21	2	4	4	6	7651828	571	64.6915	8.35303
P57764	Gasdermin-D OS=Homo sapiens GN=GSDMD PE=1 SV=1 - [GSDMD_HUMAN]	9.3	1	3	3	4	1.06469e+07	484	52.7678	5.08447
Q14344	Guanine nucleotide-binding protein subunit alpha-13 OS=Homo sapiens GN=GNA13 PE=1 SV=2 - [GNA13_HUMAN]	11.14	4	2	3	3	2.95643e+07	377	44.0217	8.00146
Q53GQ0	Estradiol 17-beta-dehydrogenase 12 OS=Homo sapiens GN=HSD17B12 PE=1 SV=2 - [DHB12_HUMAN]	17.95	1	3	3	3	1.37911e+07	312	34.3022	9.31982
Q9HC07	Transmembrane protein 165 OS=Homo sapiens GN=TMEM165 PE=1 SV=1 - [TM165_HUMAN]	13.58	1	2	2	3	1.30644e+07	324	34.8835	7.02002
O43719	HIV Tat-specific factor 1 OS=Homo sapiens GN=HTATSF1 PE=1 SV=1 - [HTSF1_HUMAN]	5.96	1	3	3	3	3.73943e+06	755	85.8006	4.39893
P78417	Glutathione S-transferase omega-1 OS=Homo sapiens GN=GSTO1 PE=1 SV=2 - [GSTO1_HUMAN]	17.01	1	4	4	4	3.76895e+07	241	27.548	6.59521
Q9UBQ7	Glyoxylate reductase/hydroxypyruvate reductase OS=Homo sapiens GN=GRHPR PE=1 SV=1 - [GRHPR_HUMAN]	12.5	1	2	2	3	1.00014e+07	328	35.6457	7.38623
P62995	Transformer-2 protein homolog beta OS=Homo sapiens GN=TRA2B PE=1 SV=1 - [TRA2B_HUMAN]	12.85	1	3	3	3	1.80597e+07	288	33.6456	11.2534
Q9Y450	HBS1-like protein OS=Homo sapiens GN=HBS1L PE=1 SV=1 - [HBS1L_HUMAN]	7.89	1	3	3	4	5.34429e+06	684	75.4256	6.60986
Q8WUM0	Nuclear pore complex protein Nup133 OS=Homo sapiens GN=NUP133 PE=1 SV=2 - [NU133_HUMAN]	5.36	1	4	4	4	5.39928e+06	1156	128.898	5.09717
Q13884	Beta-1-syntrophin OS=Homo sapiens GN=SNTB1 PE=1 SV=3 - [SNTB1_HUMAN]	10.97	1	3	3	3	5.76254e+06	538	58.0251	8.63135
Q15006	ER membrane protein complex subunit 2 OS=Homo sapiens GN=EMC2 PE=1 SV=1 - [EMC2_HUMAN]	13.8	1	3	3	3	6.01351e+06	297	34.8114	6.56592
P09936	Ubiquitin carboxyl-terminal hydrolase isozyme L1 OS=Homo sapiens GN=UCHL1 PE=1 SV=2 - [UCHL1_HUMAN]	13.45	1	2	2	3	1.62382e+07	223	24.8085	5.47803
Q13011	Delta(3,5)-Delta(2,4)-dienoyl-CoA isomerase, mitochondrial OS=Homo sapiens GN=ECH1 PE=1 SV=2 - [ECH1_HUMAN]	9.45	1	3	3	3	1.29558e+07	328	35.7934	8.00146
Q9Y6C2	EMILIN-1 OS=Homo sapiens GN=EMILIN1 PE=1 SV=2 - [EMIL1_HUMAN]	5.22	1	3	3	3	4.93163e+06	1016	106.601	5.14795
Q8TB61	Adenosine 3'-phospho 5'-phosphosulfate transporter 1 OS=Homo sapiens GN=SLC35B2 PE=1 SV=1 - [S35B2_HUMAN]	8.1	1	3	3	3	3.34737e+07	432	47.4836	9.15869
Q15185	Prostaglandin E synthase 3 OS=Homo sapiens GN=PTGES3 PE=1 SV=1 - [TEBP_HUMAN]	21.88	1	3	3	3	2.13674e+07	160	18.6854	4.53857
Q99436	Proteasome subunit beta type-7 OS=Homo sapiens GN=PSMB7 PE=1 SV=1 - [PSB7_HUMAN]	7.58	1	2	2	3	2.22089e+07	277	29.9462	7.6792
O75821	Eukaryotic translation initiation factor 3 subunit G OS=Homo sapiens GN=EIF3G PE=1 SV=2 - [EIF3G_HUMAN]	5	1	2	2	2	2.21728e+07	320	35.5889	6.12549
Q9BXS5	AP-1 complex subunit mu-1 OS=Homo sapiens GN=AP1M1 PE=1 SV=3 - [AP1M1_HUMAN]	19.39	2	6	6	6	1.28736e+07	423	48.5561	7.29834
Q6DKJ4	Nucleoredoxin OS=Homo sapiens GN=NXN PE=1 SV=2 - [NXN_HUMAN]	20.92	1	5	5	5	4.94182e+06	435	48.3616	4.97021
Q6NXT2	Histone H3.3C OS=Homo sapiens GN=H3F3C PE=1 SV=3 - [H3C_HUMAN]	5.19	5	1	1	4	2077668880	135	15.2044	11.1069
Q96HS1	Serine/threonine-protein phosphatase PGAM5, mitochondrial OS=Homo sapiens GN=PGAM5 PE=1 SV=2 - [PGAM5_HUMAN]	13.15	2	4	4	4	9.00533e+06	289	31.9846	8.67529
Q9C0H2	Protein tweety homolog 3 OS=Homo sapiens GN=TTYH3 PE=1 SV=3 - [TTYH3_HUMAN]	5.54	1	2	2	3	2.999e+06	523	57.5079	5.38916
O43583	Density-regulated protein OS=Homo sapiens GN=DENR PE=1 SV=2 - [DENR_HUMAN]	13.13	1	2	2	3	3.15057e+07	198	22.0781	5.30029
P48739	Phosphatidylinositol transfer protein beta isoform OS=Homo sapiens GN=PITPNB PE=1 SV=2 - [PIPNB_HUMAN]	12.92	1	3	3	3	1.0776e+07	271	31.5199	6.87354
Q15363	Transmembrane emp24 domain-containing protein 2 OS=Homo sapiens GN=TMED2 PE=1 SV=1 - [TMED2_HUMAN]	19.9	1	3	3	4	6.21119e+06	201	22.7464	5.17334
O14908	PDZ domain-containing protein GIPC1 OS=Homo sapiens GN=GIPC1 PE=1 SV=2 - [GIPC1_HUMAN]	12.31	2	3	3	3	2.81064e+06	333	36.0267	6.27783
P62136	Serine/threonine-protein phosphatase PP1-alpha catalytic subunit OS=Homo sapiens GN=PPP1CA PE=1 SV=1 - [PP1A_HUMAN]	12.42	1	1	3	4	1.86826e+07	330	37.4878	6.32861
O00154	Cytosolic acyl coenzyme A thioester hydrolase OS=Homo sapiens GN=ACOT7 PE=1 SV=3 - [BACH_HUMAN]	11.05	1	3	3	3	1.50055e+07	380	41.7693	8.54346
P18858	DNA ligase 1 OS=Homo sapiens GN=LIG1 PE=1 SV=1 - [DNLI1_HUMAN]	5.55	1	3	3	4	4.77131e+06	919	101.673	5.61768
P62314	Small nuclear ribonucleoprotein Sm D1 OS=Homo sapiens GN=SNRPD1 PE=1 SV=1 - [SMD1_HUMAN]	27.73	1	2	2	4	3.11128e+07	119	13.2734	11.561
Q9Y2L1	Exosome complex exonuclease RRP44 OS=Homo sapiens GN=DIS3 PE=1 SV=2 - [RRP44_HUMAN]	7.93	1	4	4	4	2.47486e+06	958	108.934	7.13721
P52788	Spermine synthase OS=Homo sapiens GN=SMS PE=1 SV=2 - [SPSY_HUMAN]	10.93	1	3	3	4	1.95931e+07	366	41.2418	5.021
P63173	60S ribosomal protein L38 OS=Homo sapiens GN=RPL38 PE=1 SV=2 - [RL38_HUMAN]	35.71	1	3	3	3	1.01151e+07	70	8.21273	10.0962
Q96GQ7	Probable ATP-dependent RNA helicase DDX27 OS=Homo sapiens GN=DDX27 PE=1 SV=2 - [DDX27_HUMAN]	7.79	1	5	5	6	4.08412e+06	796	89.7792	9.27588
P83731	60S ribosomal protein L24 OS=Homo sapiens GN=RPL24 PE=1 SV=1 - [RL24_HUMAN]	19.11	1	3	3	3	5.09894e+07	157	17.7679	11.2534
Q96C90	Protein phosphatase 1 regulatory subunit 14B OS=Homo sapiens GN=PPP1R14B PE=1 SV=3 - [PP14B_HUMAN]	17.01	1	2	2	2	9.63971e+06	147	15.901	4.85596
Q99808	Equilibrative nucleoside transporter 1 OS=Homo sapiens GN=SLC29A1 PE=1 SV=3 - [S29A1_HUMAN]	11.84	1	5	5	5	1.93057e+07	456	50.1864	8.29443
Q99729	Heterogeneous nuclear ribonucleoprotein A/B OS=Homo sapiens GN=HNRNPAB PE=1 SV=2 - [ROAA_HUMAN]	11.75	1	3	3	5	2.08202e+07	332	36.2024	8.20654
Q9GZS3	WD repeat-containing protein 61 OS=Homo sapiens GN=WDR61 PE=1 SV=1 - [WDR61_HUMAN]	14.75	1	2	2	2	1.20611e+07	305	33.5598	5.46533
P42126	Enoyl-CoA delta isomerase 1, mitochondrial OS=Homo sapiens GN=ECI1 PE=1 SV=1 - [ECI1_HUMAN]	12.58	1	3	3	3	1.09179e+07	302	32.7952	8.54346
Q08379	Golgin subfamily A member 2 OS=Homo sapiens GN=GOLGA2 PE=1 SV=3 - [GOGA2_HUMAN]	4.39	1	3	3	3	4.11038e+06	1002	113.017	5.021
P25787	Proteasome subunit alpha type-2 OS=Homo sapiens GN=PSMA2 PE=1 SV=2 - [PSA2_HUMAN]	17.52	1	3	3	3	1.62928e+07	234	25.8823	7.43018
O96008	Mitochondrial import receptor subunit TOM40 homolog OS=Homo sapiens GN=TOMM40 PE=1 SV=1 - [TOM40_HUMAN]	16.62	1	3	3	4	1.00852e+07	361	37.8691	7.25439
Q9HD20	Manganese-transporting ATPase 13A1 OS=Homo sapiens GN=ATP13A1 PE=1 SV=2 - [AT131_HUMAN]	5.65	1	5	5	5	5.87356e+06	1204	132.87	8.1333
P35268	60S ribosomal protein L22 OS=Homo sapiens GN=RPL22 PE=1 SV=2 - [RL22_HUMAN]	18.75	1	2	2	3	1.73369e+08	128	14.7778	9.18799
Q9NQG5	Regulation of nuclear pre-mRNA domain-containing protein 1B OS=Homo sapiens GN=RPRD1B PE=1 SV=1 - [RPR1B_HUMAN]	11.96	1	3	3	3	4.00145e+06	326	36.8772	5.97314
Q08722	Leukocyte surface antigen CD47 OS=Homo sapiens GN=CD47 PE=1 SV=1 - [CD47_HUMAN]	8.67	1	3	3	3	1.7142e+07	323	35.1907	7.21045
P50914	60S ribosomal protein L14 OS=Homo sapiens GN=RPL14 PE=1 SV=4 - [RL14_HUMAN]	11.16	1	2	2	3	9.31596e+07	215	23.417	10.9312
O75844	CAAX prenyl protease 1 homolog OS=Homo sapiens GN=ZMPSTE24 PE=1 SV=2 - [FACE1_HUMAN]	13.26	1	5	5	5	1.387e+07	475	54.7775	7.48877
Q53TN4	Cytochrome b reductase 1 OS=Homo sapiens GN=CYBRD1 PE=1 SV=1 - [CYBR1_HUMAN]	10.84	1	2	2	3	2.14443e+07	286	31.6207	8.76318
Q14376	UDP-glucose 4-epimerase OS=Homo sapiens GN=GALE PE=1 SV=2 - [GALE_HUMAN]	13.22	1	3	3	3	2.33018e+06	348	38.2573	6.72705
Q9BVK6	Transmembrane emp24 domain-containing protein 9 OS=Homo sapiens GN=TMED9 PE=1 SV=2 - [TMED9_HUMAN]	17.02	1	4	4	4	3.65203e+07	235	27.2602	8.01611
P60033	CD81 antigen OS=Homo sapiens GN=CD81 PE=1 SV=1 - [CD81_HUMAN]	8.47	1	1	1	2	7.39431e+07	236	25.7921	5.2876
P51572	B-cell receptor-associated protein 31 OS=Homo sapiens GN=BCAP31 PE=1 SV=3 - [BAP31_HUMAN]	19.51	1	4	4	4	1.99463e+07	246	27.974	8.44092
Q9H3N1	Thioredoxin-related transmembrane protein 1 OS=Homo sapiens GN=TMX1 PE=1 SV=1 - [TMX1_HUMAN]	14.29	1	4	4	4	9.98993e+06	280	31.7708	4.98291
O15460	Prolyl 4-hydroxylase subunit alpha-2 OS=Homo sapiens GN=P4HA2 PE=1 SV=1 - [P4HA2_HUMAN]	9.72	1	3	3	3	7.96375e+06	535	60.8636	5.70654
P11413	Glucose-6-phosphate 1-dehydrogenase OS=Homo sapiens GN=G6PD PE=1 SV=4 - [G6PD_HUMAN]	6.99	1	2	2	2	7.74654e+06	515	59.219	6.84424
P50281	Matrix metalloproteinase-14 OS=Homo sapiens GN=MMP14 PE=1 SV=3 - [MMP14_HUMAN]	7.9	1	4	4	4	1.4238e+07	582	65.852	7.76709
O15511	Actin-related protein 2/3 complex subunit 5 OS=Homo sapiens GN=ARPC5 PE=1 SV=3 - [ARPC5_HUMAN]	29.14	1	3	3	3	1.43508e+07	151	16.3103	5.66846
Q9NXH9	tRNA (guanine(26)-N(2))-dimethyltransferase OS=Homo sapiens GN=TRMT1 PE=1 SV=1 - [TRM1_HUMAN]	5.61	1	3	3	4	5.86419e+06	659	72.1884	7.63525
Q8WYA6	Beta-catenin-like protein 1 OS=Homo sapiens GN=CTNNBL1 PE=1 SV=1 - [CTBL1_HUMAN]	6.93	1	4	4	4	3.14255e+06	563	65.1321	5.04639
O75347	Tubulin-specific chaperone A OS=Homo sapiens GN=TBCA PE=1 SV=3 - [TBCA_HUMAN]	41.67	1	4	4	4	1.08979e+07	108	12.8467	5.2876
Q14C86	GTPase-activating protein and VPS9 domain-containing protein 1 OS=Homo sapiens GN=GAPVD1 PE=1 SV=2 - [GAPD1_HUMAN]	2.98	1	3	3	3	2.85957e+06	1478	164.877	5.22412
Q96PZ0	Pseudouridylate synthase 7 homolog OS=Homo sapiens GN=PUS7 PE=1 SV=2 - [PUS7_HUMAN]	8.47	1	2	2	3	2.12277e+06	661	74.9882	6.3667
Q9NVJ2	ADP-ribosylation factor-like protein 8B OS=Homo sapiens GN=ARL8B PE=1 SV=1 - [ARL8B_HUMAN]	17.2	2	3	3	3	1.15781e+07	186	21.5251	8.42627
P29218	Inositol monophosphatase 1 OS=Homo sapiens GN=IMPA1 PE=1 SV=1 - [IMPA1_HUMAN]	16.25	1	3	3	3	1.13451e+07	277	30.1692	5.26221
Q02978	Mitochondrial 2-oxoglutarate/malate carrier protein OS=Homo sapiens GN=SLC25A11 PE=1 SV=3 - [M2OM_HUMAN]	13.06	1	4	4	4	5.14125e+06	314	34.0399	9.90576
Q63ZY3	KN motif and ankyrin repeat domain-containing protein 2 OS=Homo sapiens GN=KANK2 PE=1 SV=1 - [KANK2_HUMAN]	6.11	1	4	4	4	4.44885e+06	851	91.1179	5.63037
Q99575	Ribonucleases P/MRP protein subunit POP1 OS=Homo sapiens GN=POP1 PE=1 SV=2 - [POP1_HUMAN]	5.57	1	3	3	3	7.06761e+06	1024	114.636	9.21729
Q9UI12	V-type proton ATPase subunit H OS=Homo sapiens GN=ATP6V1H PE=1 SV=1 - [VATH_HUMAN]	20.08	1	5	5	6	6.39219e+06	483	55.8471	6.48096
P61160	Actin-related protein 2 OS=Homo sapiens GN=ACTR2 PE=1 SV=1 - [ARP2_HUMAN]	8.38	1	3	3	3	3.01649e+07	394	44.7322	6.7417
P67812	Signal peptidase complex catalytic subunit SEC11A OS=Homo sapiens GN=SEC11A PE=1 SV=1 - [SC11A_HUMAN]	15.64	1	3	3	3	6.51302e+06	179	20.6121	9.48096
O75436	Vacuolar protein sorting-associated protein 26A OS=Homo sapiens GN=VPS26A PE=1 SV=2 - [VP26A_HUMAN]	11.01	1	3	3	3	9.63123e+06	327	38.1457	6.56592
Q92973	Transportin-1 OS=Homo sapiens GN=TNPO1 PE=1 SV=2 - [TNPO1_HUMAN]	3.79	1	2	4	4	6.88681e+06	898	102.289	4.98291
O75964	ATP synthase subunit g, mitochondrial OS=Homo sapiens GN=ATP5L PE=1 SV=3 - [ATP5L_HUMAN]	27.18	1	2	2	3	1.33875e+07	103	11.4212	9.64209
Q13596	Sorting nexin-1 OS=Homo sapiens GN=SNX1 PE=1 SV=3 - [SNX1_HUMAN]	11.69	1	4	5	6	9.78661e+06	522	59.0331	5.14795
Q92538	Golgi-specific brefeldin A-resistance guanine nucleotide exchange factor 1 OS=Homo sapiens GN=GBF1 PE=1 SV=2 - [GBF1_HUMAN]	1.51	1	2	3	4	9.96967e+07	1859	206.315	5.73193
Q9UBW8	COP9 signalosome complex subunit 7a OS=Homo sapiens GN=COPS7A PE=1 SV=1 - [CSN7A_HUMAN]	22.91	1	4	4	4	5.68194e+06	275	30.258	8.22119
O95817	BAG family molecular chaperone regulator 3 OS=Homo sapiens GN=BAG3 PE=1 SV=3 - [BAG3_HUMAN]	14.96	1	4	4	5	9.92037e+06	575	61.5569	6.94678
P40938	Replication factor C subunit 3 OS=Homo sapiens GN=RFC3 PE=1 SV=2 - [RFC3_HUMAN]	12.64	1	3	3	3	4.9858e+06	356	40.5299	8.33838
Q13363	C-terminal-binding protein 1 OS=Homo sapiens GN=CTBP1 PE=1 SV=2 - [CTBP1_HUMAN]	7.05	1	2	2	2	1.62569e+07	440	47.5055	6.771
Q9Y383	Putative RNA-binding protein Luc7-like 2 OS=Homo sapiens GN=LUC7L2 PE=1 SV=2 - [LC7L2_HUMAN]	10.46	1	3	3	3	1.41514e+07	392	46.4856	10.0083
Q96KA5	Cleft lip and palate transmembrane protein 1-like protein OS=Homo sapiens GN=CLPTM1L PE=1 SV=1 - [CLP1L_HUMAN]	9.67	1	3	3	3	6.31427e+06	538	62.189	8.55811
P17858	ATP-dependent 6-phosphofructokinase, liver type OS=Homo sapiens GN=PFKL PE=1 SV=6 - [PFKAL_HUMAN]	6.28	1	2	3	3	1.62447e+07	780	84.9642	7.50342
Q9UM54	Unconventional myosin-VI OS=Homo sapiens GN=MYO6 PE=1 SV=4 - [MYO6_HUMAN]	3.4	1	3	3	3	2.47039e+06	1294	149.596	8.52881
Q9GZR7	ATP-dependent RNA helicase DDX24 OS=Homo sapiens GN=DDX24 PE=1 SV=1 - [DDX24_HUMAN]	7.1	1	3	3	3	5.01093e+06	859	96.2715	9.05615
Q9BZE1	39S ribosomal protein L37, mitochondrial OS=Homo sapiens GN=MRPL37 PE=1 SV=2 - [RM37_HUMAN]	12.53	1	3	3	3	5.47723e+06	423	48.0871	8.5874
Q27J81	Inverted formin-2 OS=Homo sapiens GN=INF2 PE=1 SV=2 - [INF2_HUMAN]	9.53	1	6	6	6	5.87473e+06	1249	135.54	5.37646
P62829	60S ribosomal protein L23 OS=Homo sapiens GN=RPL23 PE=1 SV=1 - [RL23_HUMAN]	10.71	1	1	1	2	1.01769e+08	140	14.8561	10.5063
O15145	Actin-related protein 2/3 complex subunit 3 OS=Homo sapiens GN=ARPC3 PE=1 SV=3 - [ARPC3_HUMAN]	17.42	1	3	3	4	1.71617e+07	178	20.5334	8.5874
Q9UFN0	Protein NipSnap homolog 3A OS=Homo sapiens GN=NIPSNAP3A PE=1 SV=2 - [NPS3A_HUMAN]	20.65	1	3	3	3	3.71171e+06	247	28.4485	9.15869
P15559	NAD(P)H dehydrogenase [quinone] 1 OS=Homo sapiens GN=NQO1 PE=1 SV=1 - [NQO1_HUMAN]	20.07	1	5	5	5	1.20563e+07	274	30.848	8.88037
P00441	Superoxide dismutase [Cu-Zn] OS=Homo sapiens GN=SOD1 PE=1 SV=2 - [SODC_HUMAN]	16.88	1	2	2	3	1.40718e+07	154	15.9259	6.12549
P22307	Non-specific lipid-transfer protein OS=Homo sapiens GN=SCP2 PE=1 SV=2 - [NLTP_HUMAN]	9.14	1	4	4	5	4.35648e+06	547	58.9556	6.88818
Q70UQ0	Inhibitor of nuclear factor kappa-B kinase-interacting protein OS=Homo sapiens GN=IKBIP PE=1 SV=1 - [IKIP_HUMAN]	11.43	1	3	3	3	1.0251e+07	350	39.285	9.17334
P59998	Actin-related protein 2/3 complex subunit 4 OS=Homo sapiens GN=ARPC4 PE=1 SV=3 - [ARPC4_HUMAN]	16.07	1	3	3	3	2.48726e+07	168	19.6543	8.42627
Q15382	GTP-binding protein Rheb OS=Homo sapiens GN=RHEB PE=1 SV=1 - [RHEB_HUMAN]	20.11	1	3	3	3	8.59029e+06	184	20.4845	5.92236
Q9UMX5	Neudesin OS=Homo sapiens GN=NENF PE=1 SV=1 - [NENF_HUMAN]	25.58	1	3	3	3	6.95274e+06	172	18.8448	5.69385
Q15257	Serine/threonine-protein phosphatase 2A activator OS=Homo sapiens GN=PPP2R4 PE=1 SV=3 - [PTPA_HUMAN]	20.67	1	4	4	5	9.73632e+06	358	40.6414	5.93506
O95232	Luc7-like protein 3 OS=Homo sapiens GN=LUC7L3 PE=1 SV=2 - [LC7L3_HUMAN]	12.27	1	3	3	3	5.92606e+06	432	51.4351	9.78857
Q9BUB7	Transmembrane protein 70, mitochondrial OS=Homo sapiens GN=TMEM70 PE=1 SV=2 - [TMM70_HUMAN]	12.69	1	2	2	2	9.28445e+06	260	28.9509	8.90967
Q9UNZ2	NSFL1 cofactor p47 OS=Homo sapiens GN=NSFL1C PE=1 SV=2 - [NSF1C_HUMAN]	11.89	1	3	3	3	5.15638e+06	370	40.5483	5.09717
P02533	Keratin, type I cytoskeletal 14 OS=Homo sapiens GN=KRT14 PE=1 SV=4 - [K1C14_HUMAN]	12.29	4	3	4	4	1.63244e+07	472	51.5294	5.16064
P48960	CD97 antigen OS=Homo sapiens GN=CD97 PE=1 SV=4 - [CD97_HUMAN]	3.95	1	2	2	2	6.99686e+06	835	91.8091	6.87354
Q9BYT8	Neurolysin, mitochondrial OS=Homo sapiens GN=NLN PE=1 SV=1 - [NEUL_HUMAN]	6.25	1	3	3	3	5.44472e+06	704	80.5997	6.63916
P27635	60S ribosomal protein L10 OS=Homo sapiens GN=RPL10 PE=1 SV=4 - [RL10_HUMAN]	9.35	2	3	3	3	4.67849e+07	214	24.5879	10.0815
A0FGR8	Extended synaptotagmin-2 OS=Homo sapiens GN=ESYT2 PE=1 SV=1 - [ESYT2_HUMAN]	5.65	1	4	4	4	3.44024e+06	921	102.294	9.26123
O43837	Isocitrate dehydrogenase [NAD] subunit beta, mitochondrial OS=Homo sapiens GN=IDH3B PE=1 SV=2 - [IDH3B_HUMAN]	10.65	1	4	4	4	8.04741e+06	385	42.1566	8.45557
O75489	NADH dehydrogenase [ubiquinone] iron-sulfur protein 3, mitochondrial OS=Homo sapiens GN=NDUFS3 PE=1 SV=1 - [NDUS3_HUMAN]	14.02	1	3	3	3	1.10925e+07	264	30.2227	7.50342
P38117	Electron transfer flavoprotein subunit beta OS=Homo sapiens GN=ETFB PE=1 SV=3 - [ETFB_HUMAN]	25.88	1	6	6	6	2.4704e+07	255	27.8262	8.104
P23921	Ribonucleoside-diphosphate reductase large subunit OS=Homo sapiens GN=RRM1 PE=1 SV=1 - [RIR1_HUMAN]	10.61	1	4	4	4	7.88953e+06	792	90.0125	7.15186
Q6IBS0	Twinfilin-2 OS=Homo sapiens GN=TWF2 PE=1 SV=2 - [TWF2_HUMAN]	10.89	1	2	2	2	1.15524e+07	349	39.5233	6.84424
P20338	Ras-related protein Rab-4A OS=Homo sapiens GN=RAB4A PE=1 SV=3 - [RAB4A_HUMAN]	11.01	9	1	2	3	1.23942e+08	218	24.3742	6.07471
Q14847	LIM and SH3 domain protein 1 OS=Homo sapiens GN=LASP1 PE=1 SV=2 - [LASP1_HUMAN]	10.34	1	2	2	2	1.61121e+07	261	29.6982	7.04932
Q8IX01	SURP and G-patch domain-containing protein 2 OS=Homo sapiens GN=SUGP2 PE=1 SV=2 - [SUGP2_HUMAN]	3.7	1	3	3	3	2.9597e+06	1082	120.132	7.28369
Q96EK5	KIF1-binding protein OS=Homo sapiens GN=KIAA1279 PE=1 SV=1 - [KBP_HUMAN]	5.31	1	2	2	2	1.19881e+07	621	71.7684	5.49072
P62070	Ras-related protein R-Ras2 OS=Homo sapiens GN=RRAS2 PE=1 SV=1 - [RRAS2_HUMAN]	19.12	1	1	3	3	1.72977e+07	204	23.3847	6.01123
O94855	Protein transport protein Sec24D OS=Homo sapiens GN=SEC24D PE=1 SV=2 - [SC24D_HUMAN]	6.88	1	4	4	4	4.78738e+06	1032	112.936	7.25439
P19174	1-phosphatidylinositol 4,5-bisphosphate phosphodiesterase gamma-1 OS=Homo sapiens GN=PLCG1 PE=1 SV=1 - [PLCG1_HUMAN]	8.22	1	5	5	6	2.76159e+06	1290	148.438	6.04932
P17480	Nucleolar transcription factor 1 OS=Homo sapiens GN=UBTF PE=1 SV=1 - [UBF1_HUMAN]	3.66	1	2	2	2	1.2726e+07	764	89.3502	5.80811
Q6IAA8	Ragulator complex protein LAMTOR1 OS=Homo sapiens GN=LAMTOR1 PE=1 SV=2 - [LTOR1_HUMAN]	22.98	1	2	2	2	5.96087e+06	161	17.7338	5.14795
Q13619	Cullin-4A OS=Homo sapiens GN=CUL4A PE=1 SV=3 - [CUL4A_HUMAN]	10.41	1	2	5	5	4.58404e+06	759	87.6244	8.1333
O15042	U2 snRNP-associated SURP motif-containing protein OS=Homo sapiens GN=U2SURP PE=1 SV=2 - [SR140_HUMAN]	4.86	1	3	3	3	6.99785e+06	1029	118.219	8.47021
Q9NP92	28S ribosomal protein S30, mitochondrial OS=Homo sapiens GN=MRPS30 PE=1 SV=2 - [RT30_HUMAN]	7.29	1	2	2	3	5.95298e+06	439	50.3328	7.97217
Q96QD8	Sodium-coupled neutral amino acid transporter 2 OS=Homo sapiens GN=SLC38A2 PE=1 SV=2 - [S38A2_HUMAN]	10.47	1	3	3	3	8.59596e+06	506	55.9895	8.00146
Q9Y5S9	RNA-binding protein 8A OS=Homo sapiens GN=RBM8A PE=1 SV=1 - [RBM8A_HUMAN]	15.52	1	2	2	2	2.29105e+07	174	19.8767	5.71924
Q9NP72	Ras-related protein Rab-18 OS=Homo sapiens GN=RAB18 PE=1 SV=1 - [RAB18_HUMAN]	16.5	1	3	3	3	9.26909e+06	206	22.9626	5.23682
A1L0T0	Acetolactate synthase-like protein OS=Homo sapiens GN=ILVBL PE=1 SV=2 - [ILVBL_HUMAN]	10.92	1	3	3	4	6.18163e+06	632	67.8248	8.14795
Q9HB07	UPF0160 protein MYG1, mitochondrial OS=Homo sapiens GN=C12orf10 PE=1 SV=2 - [MYG1_HUMAN]	16.49	1	4	4	4	9.70457e+06	376	42.4224	6.66846
Q14254	Flotillin-2 OS=Homo sapiens GN=FLOT2 PE=1 SV=2 - [FLOT2_HUMAN]	8.64	1	3	3	3	6.66489e+06	428	47.0347	5.24951
O95394	Phosphoacetylglucosamine mutase OS=Homo sapiens GN=PGM3 PE=1 SV=1 - [AGM1_HUMAN]	9.04	1	3	3	4	1.25096e+07	542	59.8143	6.25244
O60264	SWI/SNF-related matrix-associated actin-dependent regulator of chromatin subfamily A member 5 OS=Homo sapiens GN=SMARCA5 PE=1 SV=1 - [SMCA5_HUMAN]	3.61	1	3	3	3	7.13985e+06	1052	121.828	8.08936
Q9BYG3	MKI67 FHA domain-interacting nucleolar phosphoprotein OS=Homo sapiens GN=NIFK PE=1 SV=1 - [MK67I_HUMAN]	11.6	1	3	3	3	5.24356e+06	293	34.201	9.87646
Q6UW68	Transmembrane protein 205 OS=Homo sapiens GN=TMEM205 PE=1 SV=1 - [TM205_HUMAN]	22.22	1	3	3	3	1.9867e+07	189	21.1839	8.6167
Q53H12	Acylglycerol kinase, mitochondrial OS=Homo sapiens GN=AGK PE=1 SV=2 - [AGK_HUMAN]	13.98	1	3	3	3	3.63311e+06	422	47.1074	8.08936
P62917	60S ribosomal protein L8 OS=Homo sapiens GN=RPL8 PE=1 SV=2 - [RL8_HUMAN]	6.23	1	1	1	2	2.76796e+08	257	28.0073	11.0337
P68036	Ubiquitin-conjugating enzyme E2 L3 OS=Homo sapiens GN=UBE2L3 PE=1 SV=1 - [UB2L3_HUMAN]	36.36	1	3	3	4	5.6707e+06	154	17.8502	8.51416
P10768	S-formylglutathione hydrolase OS=Homo sapiens GN=ESD PE=1 SV=2 - [ESTD_HUMAN]	12.77	1	3	3	3	3.16318e+07	282	31.4425	7.02002
Q00796	Sorbitol dehydrogenase OS=Homo sapiens GN=SORD PE=1 SV=4 - [DHSO_HUMAN]	4.76	1	1	1	2	8.23038e+06	357	38.2998	7.97217
Q15645	Pachytene checkpoint protein 2 homolog OS=Homo sapiens GN=TRIP13 PE=1 SV=2 - [PCH2_HUMAN]	9.95	1	4	4	4	8.46522e+06	432	48.5205	6.0874
Q13418	Integrin-linked protein kinase OS=Homo sapiens GN=ILK PE=1 SV=2 - [ILK_HUMAN]	7.52	1	3	3	3	7.03833e+06	452	51.3859	8.07471
Q9Y6G9	Cytoplasmic dynein 1 light intermediate chain 1 OS=Homo sapiens GN=DYNC1LI1 PE=1 SV=3 - [DC1L1_HUMAN]	9.75	1	3	3	3	6.11039e+06	523	56.544	6.41748
Q99614	Tetratricopeptide repeat protein 1 OS=Homo sapiens GN=TTC1 PE=1 SV=1 - [TTC1_HUMAN]	10.27	1	2	2	3	9.38518e+06	292	33.5052	4.84326
Q01130	Serine/arginine-rich splicing factor 2 OS=Homo sapiens GN=SRSF2 PE=1 SV=4 - [SRSF2_HUMAN]	11.31	2	2	2	2	3.71157e+07	221	25.4612	11.854
P23258	Tubulin gamma-1 chain OS=Homo sapiens GN=TUBG1 PE=1 SV=2 - [TBG1_HUMAN]	17.74	2	4	4	4	7.52131e+06	451	51.1378	6.13818
P28838	Cytosol aminopeptidase OS=Homo sapiens GN=LAP3 PE=1 SV=3 - [AMPL_HUMAN]	8.67	1	3	3	3	3.59229e+06	519	56.1308	7.92822
Q9BQ67	Glutamate-rich WD repeat-containing protein 1 OS=Homo sapiens GN=GRWD1 PE=1 SV=1 - [GRWD1_HUMAN]	10.54	1	2	2	2	4.60834e+06	446	49.3882	4.91943
P33527	Multidrug resistance-associated protein 1 OS=Homo sapiens GN=ABCC1 PE=1 SV=3 - [MRP1_HUMAN]	3.92	1	4	4	4	4.44347e+06	1531	171.481	7.10791
Q8WWY3	U4/U6 small nuclear ribonucleoprotein Prp31 OS=Homo sapiens GN=PRPF31 PE=1 SV=2 - [PRP31_HUMAN]	8.22	1	2	2	2	5.81351e+06	499	55.4214	5.78271
P13796	Plastin-2 OS=Homo sapiens GN=LCP1 PE=1 SV=6 - [PLSL_HUMAN]	8.93	1	1	4	4	7.85865e+06	627	70.2439	5.42725
Q9NTJ5	Phosphatidylinositide phosphatase SAC1 OS=Homo sapiens GN=SACM1L PE=1 SV=2 - [SAC1_HUMAN]	7.67	1	3	3	3	3.40799e+06	587	66.924	7.12256
P11766	Alcohol dehydrogenase class-3 OS=Homo sapiens GN=ADH5 PE=1 SV=4 - [ADHX_HUMAN]	14.71	1	4	4	4	2.27876e+07	374	39.6984	7.48877
P10909	Clusterin OS=Homo sapiens GN=CLU PE=1 SV=1 - [CLUS_HUMAN]	10.91	1	3	3	3	4.9926e+06	449	52.461	6.26514
Q9BY42	Protein RTF2 homolog OS=Homo sapiens GN=RTFDC1 PE=1 SV=3 - [RTF2_HUMAN]	13.4	1	3	3	3	6.20182e+06	306	33.8652	8.5874
Q9NVX2	Notchless protein homolog 1 OS=Homo sapiens GN=NLE1 PE=1 SV=4 - [NLE1_HUMAN]	13.2	1	3	3	3	4.45483e+06	485	53.2871	7.34229
Q2TAY7	WD40 repeat-containing protein SMU1 OS=Homo sapiens GN=SMU1 PE=1 SV=2 - [SMU1_HUMAN]	7.21	1	3	3	3	6.90738e+06	513	57.5072	7.18115
Q05682	Caldesmon OS=Homo sapiens GN=CALD1 PE=1 SV=3 - [CALD1_HUMAN]	4.79	1	3	3	3	7.56012e+06	793	93.1754	5.65576
Q08170	Serine/arginine-rich splicing factor 4 OS=Homo sapiens GN=SRSF4 PE=1 SV=2 - [SRSF4_HUMAN]	6.68	1	1	3	3	3.13064e+07	494	56.6453	11.5171
O75663	TIP41-like protein OS=Homo sapiens GN=TIPRL PE=1 SV=2 - [TIPRL_HUMAN]	16.54	1	3	3	3	7.97832e+06	272	31.4237	5.90967
O00754	Lysosomal alpha-mannosidase OS=Homo sapiens GN=MAN2B1 PE=1 SV=3 - [MA2B1_HUMAN]	4.65	1	3	3	3	6.75671e+07	1011	113.672	7.28369
Q13247	Serine/arginine-rich splicing factor 6 OS=Homo sapiens GN=SRSF6 PE=1 SV=2 - [SRSF6_HUMAN]	8.72	1	1	3	3	3.80265e+07	344	39.5634	11.4292
Q9Y2Z4	Tyrosine--tRNA ligase, mitochondrial OS=Homo sapiens GN=YARS2 PE=1 SV=2 - [SYYM_HUMAN]	10.69	1	3	3	3	3.16595e+06	477	53.1657	8.98291
Q92979	Ribosomal RNA small subunit methyltransferase NEP1 OS=Homo sapiens GN=EMG1 PE=1 SV=4 - [NEP1_HUMAN]	18.44	1	3	3	3	5.63967e+06	244	26.7032	9.17334
Q96C36	Pyrroline-5-carboxylate reductase 2 OS=Homo sapiens GN=PYCR2 PE=1 SV=1 - [P5CR2_HUMAN]	10.94	1	2	2	2	1.32535e+07	320	33.6157	7.76709
P22087	rRNA 2'-O-methyltransferase fibrillarin OS=Homo sapiens GN=FBL PE=1 SV=2 - [FBRL_HUMAN]	11.84	1	3	3	3	2.22535e+07	321	33.7634	10.1841
P62913	60S ribosomal protein L11 OS=Homo sapiens GN=RPL11 PE=1 SV=2 - [RL11_HUMAN]	12.92	1	2	2	3	1.33426e+08	178	20.2396	9.59814
P61586	Transforming protein RhoA OS=Homo sapiens GN=RHOA PE=1 SV=1 - [RHOA_HUMAN]	21.24	2	1	2	2	2.63687e+07	193	21.7541	6.1001
P32322	Pyrroline-5-carboxylate reductase 1, mitochondrial OS=Homo sapiens GN=PYCR1 PE=1 SV=2 - [P5CR1_HUMAN]	10.97	1	2	2	2	9.39509e+06	319	33.3396	7.60596
P46977	Dolichyl-diphosphooligosaccharide--protein glycosyltransferase subunit STT3A OS=Homo sapiens GN=STT3A PE=1 SV=2 - [STT3A_HUMAN]	8.23	1	4	5	5	2.79157e+07	705	80.4768	8.07471
Q969G3	SWI/SNF-related matrix-associated actin-dependent regulator of chromatin subfamily E member 1 OS=Homo sapiens GN=SMARCE1 PE=1 SV=2 - [SMCE1_HUMAN]	7.79	1	2	2	2	6.5225e+06	411	46.6206	4.88135
O75874	Isocitrate dehydrogenase [NADP] cytoplasmic OS=Homo sapiens GN=IDH1 PE=1 SV=2 - [IDHC_HUMAN]	7.97	1	2	3	3	1.34541e+07	414	46.6295	7.00537
P62280	40S ribosomal protein S11 OS=Homo sapiens GN=RPS11 PE=1 SV=3 - [RS11_HUMAN]	15.82	1	3	3	3	3.07992e+07	158	18.419	10.3013
Q96IU4	Alpha/beta hydrolase domain-containing protein 14B OS=Homo sapiens GN=ABHD14B PE=1 SV=1 - [ABHEB_HUMAN]	10.48	1	1	1	2	23600145	210	22.3316	6.40479
Q02543	60S ribosomal protein L18a OS=Homo sapiens GN=RPL18A PE=1 SV=2 - [RL18A_HUMAN]	5.68	1	1	1	3	1.54481e+08	176	20.7489	10.7114
Q02750	Dual specificity mitogen-activated protein kinase kinase 1 OS=Homo sapiens GN=MAP2K1 PE=1 SV=2 - [MP2K1_HUMAN]	7.63	1	2	3	3	1.08272e+07	393	43.4113	6.62451
Q15417	Calponin-3 OS=Homo sapiens GN=CNN3 PE=1 SV=1 - [CNN3_HUMAN]	14.29	1	3	3	3	6.3236e+06	329	36.3908	6.04932
P13861	cAMP-dependent protein kinase type II-alpha regulatory subunit OS=Homo sapiens GN=PRKAR2A PE=1 SV=2 - [KAP2_HUMAN]	16.83	1	4	4	5	6.39629e+06	404	45.49	5.07178
P54819	Adenylate kinase 2, mitochondrial OS=Homo sapiens GN=AK2 PE=1 SV=2 - [KAD2_HUMAN]	10.88	1	2	2	2	1.81801e+07	239	26.4608	7.81104
P40616	ADP-ribosylation factor-like protein 1 OS=Homo sapiens GN=ARL1 PE=1 SV=1 - [ARL1_HUMAN]	27.07	1	3	3	3	5.21734e+06	181	20.4044	5.71924
Q5BKZ1	DBIRD complex subunit ZNF326 OS=Homo sapiens GN=ZNF326 PE=1 SV=2 - [ZN326_HUMAN]	4.3	1	2	2	3	3.90455e+06	582	65.6131	5.14795
Q15102	Platelet-activating factor acetylhydrolase IB subunit gamma OS=Homo sapiens GN=PAFAH1B3 PE=1 SV=1 - [PA1B3_HUMAN]	15.15	1	3	3	3	7.92268e+06	231	25.7182	6.84424
Q9Y376	Calcium-binding protein 39 OS=Homo sapiens GN=CAB39 PE=1 SV=1 - [CAB39_HUMAN]	8.21	1	3	3	3	3.42104e+06	341	39.8437	6.88818
P61201	COP9 signalosome complex subunit 2 OS=Homo sapiens GN=COPS2 PE=1 SV=1 - [CSN2_HUMAN]	6.09	1	2	2	2	1.0942e+07	443	51.5641	5.52881
Q9NP79	Vacuolar protein sorting-associated protein VTA1 homolog OS=Homo sapiens GN=VTA1 PE=1 SV=1 - [VTA1_HUMAN]	8.79	1	3	3	3	1.13404e+07	307	33.8579	6.29053
Q06330	Recombining binding protein suppressor of hairless OS=Homo sapiens GN=RBPJ PE=1 SV=3 - [SUH_HUMAN]	7.6	1	3	3	3	1.24223e+07	500	55.6015	7.18115
P14735	Insulin-degrading enzyme OS=Homo sapiens GN=IDE PE=1 SV=4 - [IDE_HUMAN]	3.93	1	4	4	4	4.3452e+06	1019	117.893	6.60986
O60313	Dynamin-like 120 kDa protein, mitochondrial OS=Homo sapiens GN=OPA1 PE=1 SV=3 - [OPA1_HUMAN]	3.02	1	2	2	2	5.20248e+06	960	111.561	7.86963
Q6YN16	Hydroxysteroid dehydrogenase-like protein 2 OS=Homo sapiens GN=HSDL2 PE=1 SV=1 - [HSDL2_HUMAN]	6.46	1	2	2	3	4.37286e+06	418	45.3655	7.98682
Q96C86	m7GpppX diphosphatase OS=Homo sapiens GN=DCPS PE=1 SV=2 - [DCPS_HUMAN]	14.54	1	3	3	4	4.98921e+06	337	38.585	6.37939
P14927	Cytochrome b-c1 complex subunit 7 OS=Homo sapiens GN=UQCRB PE=1 SV=2 - [QCR7_HUMAN]	27.93	1	3	3	3	1.08079e+07	111	13.522	8.77783
P63151	Serine/threonine-protein phosphatase 2A 55 kDa regulatory subunit B alpha isoform OS=Homo sapiens GN=PPP2R2A PE=1 SV=1 - [2ABA_HUMAN]	12.53	4	4	4	4	1.74186e+07	447	51.6595	6.20166
P37268	Squalene synthase OS=Homo sapiens GN=FDFT1 PE=1 SV=1 - [FDFT_HUMAN]	7.67	1	2	2	2	3.44983e+06	417	48.0842	6.53662
Q9NUJ1	Mycophenolic acid acyl-glucuronide esterase, mitochondrial OS=Homo sapiens GN=ABHD10 PE=1 SV=1 - [ABHDA_HUMAN]	14.38	1	3	3	3	4.7201e+06	306	33.9107	8.57275
P14678	Small nuclear ribonucleoprotein-associated proteins B and B' OS=Homo sapiens GN=SNRPB PE=1 SV=2 - [RSMB_HUMAN]	12.5	2	3	3	3	2.24112e+07	240	24.5937	11.1948
P53004	Biliverdin reductase A OS=Homo sapiens GN=BLVRA PE=1 SV=2 - [BIEA_HUMAN]	9.12	1	3	3	3	8.65319e+06	296	33.4073	6.44287
O00461	Golgi integral membrane protein 4 OS=Homo sapiens GN=GOLIM4 PE=1 SV=1 - [GOLI4_HUMAN]	4.31	1	2	2	2	1.15486e+07	696	81.8313	4.76709
P17612	cAMP-dependent protein kinase catalytic subunit alpha OS=Homo sapiens GN=PRKACA PE=1 SV=2 - [KAPCA_HUMAN]	9.69	3	3	3	3	1.42632e+07	351	40.564	8.79248
Q969Z0	Protein TBRG4 OS=Homo sapiens GN=TBRG4 PE=1 SV=1 - [TBRG4_HUMAN]	4.91	1	2	2	2	1.07049e+07	631	70.6934	7.41553
Q9Y2Q3	Glutathione S-transferase kappa 1 OS=Homo sapiens GN=GSTK1 PE=1 SV=3 - [GSTK1_HUMAN]	13.27	1	2	2	2	8.56787e+06	226	25.4803	8.41162
Q9NWV8	BRISC and BRCA1-A complex member 1 OS=Homo sapiens GN=BABAM1 PE=1 SV=1 - [BABA1_HUMAN]	6.99	1	1	1	2	3.75882e+06	329	36.5366	4.64014
O76021	Ribosomal L1 domain-containing protein 1 OS=Homo sapiens GN=RSL1D1 PE=1 SV=3 - [RL1D1_HUMAN]	11.84	1	5	5	6	1.27707e+07	490	54.9389	10.1255
P15586	N-acetylglucosamine-6-sulfatase OS=Homo sapiens GN=GNS PE=1 SV=3 - [GNS_HUMAN]	11.59	1	4	4	4	1.36492e+07	552	62.042	8.30908
P54105	Methylosome subunit pICln OS=Homo sapiens GN=CLNS1A PE=1 SV=1 - [ICLN_HUMAN]	10.55	1	2	2	2	1.07261e+07	237	26.1989	4.10693
P30519	Heme oxygenase 2 OS=Homo sapiens GN=HMOX2 PE=1 SV=2 - [HMOX2_HUMAN]	23.73	1	4	4	4	7.94624e+06	316	36.0098	5.41455
Q9UKA9	Polypyrimidine tract-binding protein 2 OS=Homo sapiens GN=PTBP2 PE=1 SV=1 - [PTBP2_HUMAN]	6.4	1	1	2	2	2.03723e+07	531	57.4548	8.66064
Q96GC9	Vacuole membrane protein 1 OS=Homo sapiens GN=VMP1 PE=1 SV=1 - [VMP1_HUMAN]	9.11	1	2	2	2	6.82718e+06	406	46.2079	6.94678
Q53EP0	Fibronectin type III domain-containing protein 3B OS=Homo sapiens GN=FNDC3B PE=1 SV=2 - [FND3B_HUMAN]	2.74	1	2	2	2	5.0206e+06	1204	132.803	5.94775
P16949	Stathmin OS=Homo sapiens GN=STMN1 PE=1 SV=3 - [STMN1_HUMAN]	22.82	2	3	3	3	4.68711e+07	149	17.292	5.97314
O60684	Importin subunit alpha-7 OS=Homo sapiens GN=KPNA6 PE=1 SV=1 - [IMA7_HUMAN]	4.66	2	1	2	2	7.48889e+06	536	59.9915	4.98291
P26447	Protein S100-A4 OS=Homo sapiens GN=S100A4 PE=1 SV=1 - [S10A4_HUMAN]	18.81	1	2	2	3	7.65764e+07	101	11.7207	6.11279
P36405	ADP-ribosylation factor-like protein 3 OS=Homo sapiens GN=ARL3 PE=1 SV=2 - [ARL3_HUMAN]	18.13	1	2	2	2	4.44801e+06	182	20.4428	7.23975
Q8WWM9	Cytoglobin OS=Homo sapiens GN=CYGB PE=1 SV=1 - [CYGB_HUMAN]	28.95	1	4	4	4	7.30107e+06	190	21.391	6.80029
P25788	Proteasome subunit alpha type-3 OS=Homo sapiens GN=PSMA3 PE=1 SV=2 - [PSA3_HUMAN]	12.16	1	3	3	3	2.51453e+07	255	28.4151	5.32568
P24941	Cyclin-dependent kinase 2 OS=Homo sapiens GN=CDK2 PE=1 SV=2 - [CDK2_HUMAN]	19.8	4	3	4	4	6.37849e+06	298	33.908	8.67529
P24539	ATP synthase F(0) complex subunit B1, mitochondrial OS=Homo sapiens GN=ATP5F1 PE=1 SV=2 - [AT5F1_HUMAN]	11.72	1	3	3	3	1.56826e+07	256	28.8903	9.36377
P09914	Interferon-induced protein with tetratricopeptide repeats 1 OS=Homo sapiens GN=IFIT1 PE=1 SV=2 - [IFIT1_HUMAN]	5.86	1	2	2	2	4.95469e+06	478	55.3252	7.1958
P25789	Proteasome subunit alpha type-4 OS=Homo sapiens GN=PSMA4 PE=1 SV=1 - [PSA4_HUMAN]	9.96	1	3	3	3	2.10039e+07	261	29.4652	7.72314
P48556	26S proteasome non-ATPase regulatory subunit 8 OS=Homo sapiens GN=PSMD8 PE=1 SV=2 - [PSMD8_HUMAN]	18.29	1	5	5	6	1.57433e+07	350	39.5868	9.70068
P02679	Fibrinogen gamma chain OS=Homo sapiens GN=FGG PE=1 SV=3 - [FIBG_HUMAN]	5.74	1	2	2	2	60474543	453	51.4789	5.61768
P53041	Serine/threonine-protein phosphatase 5 OS=Homo sapiens GN=PPP5C PE=1 SV=1 - [PPP5_HUMAN]	4.61	1	2	2	2	1.03113e+07	499	56.8423	6.27783
Q9HAV4	Exportin-5 OS=Homo sapiens GN=XPO5 PE=1 SV=1 - [XPO5_HUMAN]	3.57	1	3	3	3	2.45466e+06	1204	136.222	5.79541
P11277	Spectrin beta chain, erythrocytic OS=Homo sapiens GN=SPTB PE=1 SV=5 - [SPTB1_HUMAN]	1.4	2	1	3	3	9.10017e+06	2137	246.316	5.2749
Q9UKM9	RNA-binding protein Raly OS=Homo sapiens GN=RALY PE=1 SV=1 - [RALY_HUMAN]	26.8	2	5	5	5	7.59005e+06	306	32.4436	9.17334
P04818	Thymidylate synthase OS=Homo sapiens GN=TYMS PE=1 SV=3 - [TYSY_HUMAN]	12.78	1	3	3	3	4.17632e+06	313	35.6932	7.00537
Q96GE9	Transmembrane protein 261 OS=Homo sapiens GN=TMEM261 PE=2 SV=1 - [TM261_HUMAN]	32.76	1	1	1	2		116	12.2493	9.77393
Q9Y6B6	GTP-binding protein SAR1b OS=Homo sapiens GN=SAR1B PE=1 SV=1 - [SAR1B_HUMAN]	22.73	1	2	3	4	3.29577e+07	198	22.3955	6.11279
Q9UBS4	DnaJ homolog subfamily B member 11 OS=Homo sapiens GN=DNAJB11 PE=1 SV=1 - [DJB11_HUMAN]	7.54	1	2	2	2	1.05709e+07	358	40.4886	6.17627
Q13895	Bystin OS=Homo sapiens GN=BYSL PE=1 SV=3 - [BYST_HUMAN]	12.59	1	3	3	3	6.21134e+06	437	49.57	8.11865
Q969H8	UPF0556 protein C19orf10 OS=Homo sapiens GN=C19orf10 PE=1 SV=1 - [CS010_HUMAN]	8.67	1	1	1	2	3.68209e+07	173	18.7833	6.68311
P30049	ATP synthase subunit delta, mitochondrial OS=Homo sapiens GN=ATP5D PE=1 SV=2 - [ATPD_HUMAN]	13.69	1	2	2	2	1.81629e+07	168	17.4792	5.49072
Q9NX62	Inositol monophosphatase 3 OS=Homo sapiens GN=IMPAD1 PE=1 SV=1 - [IMPA3_HUMAN]	17.55	1	3	3	3	3.97484e+06	359	38.657	6.85889
Q9NQR4	Omega-amidase NIT2 OS=Homo sapiens GN=NIT2 PE=1 SV=1 - [NIT2_HUMAN]	14.13	1	3	3	3	5.56673e+06	276	30.5886	7.21045
Q7L0Y3	Mitochondrial ribonuclease P protein 1 OS=Homo sapiens GN=TRMT10C PE=1 SV=2 - [MRRP1_HUMAN]	11.66	1	3	3	3	5.69519e+06	403	47.3166	9.36377
Q14573	Inositol 1,4,5-trisphosphate receptor type 3 OS=Homo sapiens GN=ITPR3 PE=1 SV=2 - [ITPR3_HUMAN]	2.66	1	3	3	3	3.91815e+06	2671	303.912	6.48096
Q96FQ6	Protein S100-A16 OS=Homo sapiens GN=S100A16 PE=1 SV=1 - [S10AG_HUMAN]	23.3	1	2	2	3	1.69897e+07	103	11.794	6.78564
P53985	Monocarboxylate transporter 1 OS=Homo sapiens GN=SLC16A1 PE=1 SV=3 - [MOT1_HUMAN]	6.8	1	3	3	3	7.35882e+06	500	53.9089	8.66064
Q8TAQ2	SWI/SNF complex subunit SMARCC2 OS=Homo sapiens GN=SMARCC2 PE=1 SV=1 - [SMRC2_HUMAN]	2.88	1	2	2	2	1.34962e+07	1214	132.797	5.69385
Q9UNF1	Melanoma-associated antigen D2 OS=Homo sapiens GN=MAGED2 PE=1 SV=2 - [MAGD2_HUMAN]	11.06	3	4	4	4	5.9458e+06	606	64.9144	9.31982
P10301	Ras-related protein R-Ras OS=Homo sapiens GN=RRAS PE=1 SV=1 - [RRAS_HUMAN]	17.89	1	1	3	3	1.53475e+07	218	23.4659	6.93213
P49721	Proteasome subunit beta type-2 OS=Homo sapiens GN=PSMB2 PE=1 SV=1 - [PSB2_HUMAN]	17.91	1	3	3	3	2.28537e+07	201	22.8217	7.02002
Q9GZL7	Ribosome biogenesis protein WDR12 OS=Homo sapiens GN=WDR12 PE=1 SV=2 - [WDR12_HUMAN]	15.6	1	3	3	3	5.01076e+06	423	47.6777	5.89697
P61011	Signal recognition particle 54 kDa protein OS=Homo sapiens GN=SRP54 PE=1 SV=1 - [SRP54_HUMAN]	17.26	1	5	5	6	8.46577e+06	504	55.6683	8.74854
O00186	Syntaxin-binding protein 3 OS=Homo sapiens GN=STXBP3 PE=1 SV=2 - [STXB3_HUMAN]	4.9	1	3	3	3	3.62065e+06	592	67.7208	7.79639
Q9GZU8	Protein FAM192A OS=Homo sapiens GN=FAM192A PE=1 SV=1 - [F192A_HUMAN]	9.84	1	2	2	2	5.66021e+06	254	28.8945	5.45264
P61513	60S ribosomal protein L37a OS=Homo sapiens GN=RPL37A PE=1 SV=2 - [RL37A_HUMAN]	19.57	1	1	1	2	2.28737e+07	92	10.2685	10.4331
Q9HD45	Transmembrane 9 superfamily member 3 OS=Homo sapiens GN=TM9SF3 PE=1 SV=2 - [TM9S3_HUMAN]	4.58	1	3	3	3	8.21926e+06	589	67.8431	7.21045
Q9H3K6	BolA-like protein 2 OS=Homo sapiens GN=BOLA2 PE=1 SV=1 - [BOLA2_HUMAN]	29.07	1	2	2	2	1.45662e+07	86	10.1102	6.52197
P19525	Interferon-induced, double-stranded RNA-activated protein kinase OS=Homo sapiens GN=EIF2AK2 PE=1 SV=2 - [E2AK2_HUMAN]	7.26	1	4	4	4	5.76786e+06	551	62.0556	8.39697
Q9BTE3	Mini-chromosome maintenance complex-binding protein OS=Homo sapiens GN=MCMBP PE=1 SV=2 - [MCMBP_HUMAN]	8.88	1	4	4	4	4.56889e+06	642	72.9338	5.87158
Q99653	Calcineurin B homologous protein 1 OS=Homo sapiens GN=CHP1 PE=1 SV=3 - [CHP1_HUMAN]	14.36	1	2	2	2	4.57261e+06	195	22.4423	5.09717
Q12765	Secernin-1 OS=Homo sapiens GN=SCRN1 PE=1 SV=2 - [SCRN1_HUMAN]	8.45	1	2	2	2	5.74515e+06	414	46.3525	4.75439
Q8TDD1	ATP-dependent RNA helicase DDX54 OS=Homo sapiens GN=DDX54 PE=1 SV=2 - [DDX54_HUMAN]	6.81	1	3	3	3	5.01821e+06	881	98.5342	10.0229
Q92621	Nuclear pore complex protein Nup205 OS=Homo sapiens GN=NUP205 PE=1 SV=3 - [NU205_HUMAN]	3.73	1	5	5	5	5.15335e+06	2012	227.776	6.18896
O94973	AP-2 complex subunit alpha-2 OS=Homo sapiens GN=AP2A2 PE=1 SV=2 - [AP2A2_HUMAN]	7.24	1	2	4	5	6.72321e+06	939	103.895	6.96143
Q93008	Probable ubiquitin carboxyl-terminal hydrolase FAF-X OS=Homo sapiens GN=USP9X PE=1 SV=3 - [USP9X_HUMAN]	1.67	7	3	4	4	2.13793e+06	2570	292.094	5.79541
Q01085	Nucleolysin TIAR OS=Homo sapiens GN=TIAL1 PE=1 SV=1 - [TIAR_HUMAN]	6.4	2	2	2	2	1.41081e+07	375	41.5641	7.73779
Q8WVY7	Ubiquitin-like domain-containing CTD phosphatase 1 OS=Homo sapiens GN=UBLCP1 PE=1 SV=2 - [UBCP1_HUMAN]	11.64	1	4	4	4	8.16194e+06	318	36.7812	6.45557
Q8TD19	Serine/threonine-protein kinase Nek9 OS=Homo sapiens GN=NEK9 PE=1 SV=2 - [NEK9_HUMAN]	3.27	1	2	2	2	4.93529e+06	979	107.1	5.74463
Q9H6R4	Nucleolar protein 6 OS=Homo sapiens GN=NOL6 PE=1 SV=2 - [NOL6_HUMAN]	3.14	1	2	2	2	5.67488e+06	1146	127.513	7.63525
Q8WY22	BRI3-binding protein OS=Homo sapiens GN=BRI3BP PE=1 SV=1 - [BRI3B_HUMAN]	14.34	1	2	2	3	4.63175e+06	251	27.8178	9.43701
P62330	ADP-ribosylation factor 6 OS=Homo sapiens GN=ARF6 PE=1 SV=2 - [ARF6_HUMAN]	17.71	2	2	2	2	5.31039e+06	175	20.0694	8.95361
Q9UL25	Ras-related protein Rab-21 OS=Homo sapiens GN=RAB21 PE=1 SV=3 - [RAB21_HUMAN]	16	1	2	2	2	4.64122e+06	225	24.3323	7.94287
Q6UB35	Monofunctional C1-tetrahydrofolate synthase, mitochondrial OS=Homo sapiens GN=MTHFD1L PE=1 SV=1 - [C1TM_HUMAN]	5.21	1	3	3	3	4.08459e+06	978	105.724	8.06006
Q8WVV9	Heterogeneous nuclear ribonucleoprotein L-like OS=Homo sapiens GN=HNRNPLL PE=1 SV=1 - [HNRLL_HUMAN]	4.24	1	2	2	2	4.69789e+06	542	60.0449	7.72314
P61326	Protein mago nashi homolog OS=Homo sapiens GN=MAGOH PE=1 SV=1 - [MGN_HUMAN]	21.23	2	2	2	2	4.45612e+07	146	17.1528	6.11279
P21399	Cytoplasmic aconitate hydratase OS=Homo sapiens GN=ACO1 PE=1 SV=3 - [ACOC_HUMAN]	9.45	1	4	4	4	3.15325e+06	889	98.3366	6.68311
O00203	AP-3 complex subunit beta-1 OS=Homo sapiens GN=AP3B1 PE=1 SV=3 - [AP3B1_HUMAN]	2.65	1	2	2	2	1.02118e+07	1094	121.245	6.03662
P35052	Glypican-1 OS=Homo sapiens GN=GPC1 PE=1 SV=2 - [GPC1_HUMAN]	5.91	1	2	2	2	6.02969e+06	558	61.641	7.29834
P28702	Retinoic acid receptor RXR-beta OS=Homo sapiens GN=RXRB PE=1 SV=2 - [RXRB_HUMAN]	6	1	2	2	2	6.4532e+06	533	56.8856	8.17725
Q92544	Transmembrane 9 superfamily member 4 OS=Homo sapiens GN=TM9SF4 PE=1 SV=2 - [TM9S4_HUMAN]	4.36	1	2	2	2	4.00944e+06	642	74.4697	6.53662
P60510	Serine/threonine-protein phosphatase 4 catalytic subunit OS=Homo sapiens GN=PPP4C PE=1 SV=1 - [PP4C_HUMAN]	9.77	1	2	2	2	7.0011e+06	307	35.0574	5.05908
O14737	Programmed cell death protein 5 OS=Homo sapiens GN=PDCD5 PE=1 SV=3 - [PDCD5_HUMAN]	19.2	1	2	2	2	6.13214e+06	125	14.2763	6.03662
P30042	ES1 protein homolog, mitochondrial OS=Homo sapiens GN=C21orf33 PE=1 SV=3 - [ES1_HUMAN]	13.06	1	2	2	3	2.40569e+07	268	28.1527	8.26514
O15347	High mobility group protein B3 OS=Homo sapiens GN=HMGB3 PE=1 SV=4 - [HMGB3_HUMAN]	13	1	2	2	2	9.88073e+06	200	22.9654	8.36768
P36776	Lon protease homolog, mitochondrial OS=Homo sapiens GN=LONP1 PE=1 SV=2 - [LONM_HUMAN]	6.47	1	4	4	4	5.13467e+06	959	106.422	6.39209
P49593	Protein phosphatase 1F OS=Homo sapiens GN=PPM1F PE=1 SV=3 - [PPM1F_HUMAN]	21.37	1	4	4	4	2.98818e+06	454	49.8001	5.09717
O43847	Nardilysin OS=Homo sapiens GN=NRD1 PE=1 SV=2 - [NRDC_HUMAN]	3.04	2	3	3	3	4.10307e+06	1150	131.488	4.99561
P82650	28S ribosomal protein S22, mitochondrial OS=Homo sapiens GN=MRPS22 PE=1 SV=1 - [RT22_HUMAN]	6.39	1	2	2	2	5.65458e+06	360	41.2544	7.89893
Q6SZW1	Sterile alpha and TIR motif-containing protein 1 OS=Homo sapiens GN=SARM1 PE=1 SV=1 - [SARM1_HUMAN]	10.77	1	5	5	5	2.55e+06	724	79.3382	6.55127
Q9NXG2	THUMP domain-containing protein 1 OS=Homo sapiens GN=THUMPD1 PE=1 SV=2 - [THUM1_HUMAN]	9.92	1	2	2	2	9264967	353	39.2908	7.88428
Q9UH65	Switch-associated protein 70 OS=Homo sapiens GN=SWAP70 PE=1 SV=1 - [SWP70_HUMAN]	8.38	1	4	4	4	6.88352e+06	585	68.9545	5.87158
Q15287	RNA-binding protein with serine-rich domain 1 OS=Homo sapiens GN=RNPS1 PE=1 SV=1 - [RNPS1_HUMAN]	7.54	1	2	2	2	1.52149e+07	305	34.1877	11.8394
Q5JTH9	RRP12-like protein OS=Homo sapiens GN=RRP12 PE=1 SV=2 - [RRP12_HUMAN]	2.85	1	2	2	2	5.38137e+06	1297	143.611	8.74854
O43488	Aflatoxin B1 aldehyde reductase member 2 OS=Homo sapiens GN=AKR7A2 PE=1 SV=3 - [ARK72_HUMAN]	9.47	2	2	2	2	3.50371e+06	359	39.5637	7.1665
Q9NQ55	Suppressor of SWI4 1 homolog OS=Homo sapiens GN=PPAN PE=1 SV=1 - [SSF1_HUMAN]	14.16	1	4	4	4	3.3e+06	473	53.1608	10.1255
Q13620	Cullin-4B OS=Homo sapiens GN=CUL4B PE=1 SV=4 - [CUL4B_HUMAN]	4.71	1	1	4	4	7.01656e+06	913	103.916	7.37158
Q71UM5	40S ribosomal protein S27-like OS=Homo sapiens GN=RPS27L PE=1 SV=3 - [RS27L_HUMAN]	28.57	1	1	2	2	3.9998e+07	84	9.47087	9.45166
Q96JB5	CDK5 regulatory subunit-associated protein 3 OS=Homo sapiens GN=CDK5RAP3 PE=1 SV=2 - [CK5P3_HUMAN]	6.13	1	3	3	3	4.46946e+06	506	56.885	4.75439
Q15629	Translocating chain-associated membrane protein 1 OS=Homo sapiens GN=TRAM1 PE=1 SV=3 - [TRAM1_HUMAN]	5.61	1	2	2	2	5.39563e+06	374	43.0438	9.62744
Q6Y7W6	PERQ amino acid-rich with GYF domain-containing protein 2 OS=Homo sapiens GN=GIGYF2 PE=1 SV=1 - [PERQ2_HUMAN]	1.92	1	2	2	2	8.97396e+06	1299	149.978	5.5415
Q9UBC2	Epidermal growth factor receptor substrate 15-like 1 OS=Homo sapiens GN=EPS15L1 PE=1 SV=1 - [EP15R_HUMAN]	3.47	1	2	2	2	5.17933e+06	864	94.197	5.10986
P62857	40S ribosomal protein S28 OS=Homo sapiens GN=RPS28 PE=1 SV=1 - [RS28_HUMAN]	30.43	1	2	2	2	6.05999e+07	69	7.8362	10.6968
P11172	Uridine 5'-monophosphate synthase OS=Homo sapiens GN=UMPS PE=1 SV=1 - [UMPS_HUMAN]	9.17	1	3	3	3	4.64139e+06	480	52.1886	7.23975
Q9Y3U8	60S ribosomal protein L36 OS=Homo sapiens GN=RPL36 PE=1 SV=3 - [RL36_HUMAN]	19.05	1	2	2	2	4.45241e+07	105	12.2459	11.5903
Q6ZRV2	Protein FAM83H OS=Homo sapiens GN=FAM83H PE=1 SV=3 - [FA83H_HUMAN]	2.21	1	2	2	2		1179	127.044	6.97607
P63279	SUMO-conjugating enzyme UBC9 OS=Homo sapiens GN=UBE2I PE=1 SV=1 - [UBC9_HUMAN]	15.82	1	2	2	3	1.09702e+07	158	17.9952	8.66064
P49821	NADH dehydrogenase [ubiquinone] flavoprotein 1, mitochondrial OS=Homo sapiens GN=NDUFV1 PE=1 SV=4 - [NDUV1_HUMAN]	9.27	1	3	3	3	4.37258e+06	464	50.7848	8.20654
P51665	26S proteasome non-ATPase regulatory subunit 7 OS=Homo sapiens GN=PSMD7 PE=1 SV=2 - [PSMD7_HUMAN]	15.12	1	3	3	4	1.40516e+07	324	37.0025	6.771
P11166	Solute carrier family 2, facilitated glucose transporter member 1 OS=Homo sapiens GN=SLC2A1 PE=1 SV=2 - [GTR1_HUMAN]	9.76	3	4	4	4	5.54179e+06	492	54.0485	8.71924
O00764	Pyridoxal kinase OS=Homo sapiens GN=PDXK PE=1 SV=1 - [PDXK_HUMAN]	12.18	1	2	2	2	5.17313e+06	312	35.0799	6.12549
Q9Y2S7	Polymerase delta-interacting protein 2 OS=Homo sapiens GN=POLDIP2 PE=1 SV=1 - [PDIP2_HUMAN]	6.52	1	2	2	2	7.20274e+06	368	42.0072	8.63135
Q9H0N0	Ras-related protein Rab-6C OS=Homo sapiens GN=RAB6C PE=1 SV=2 - [RAB6C_HUMAN]	11.02	1	2	2	2	1.17608e+07	254	28.3374	7.7085
Q9UM00	Transmembrane and coiled-coil domain-containing protein 1 OS=Homo sapiens GN=TMCO1 PE=1 SV=1 - [TMCO1_HUMAN]	11.7	1	2	2	3	7.49755e+06	188	21.1612	9.74463
Q14192	Four and a half LIM domains protein 2 OS=Homo sapiens GN=FHL2 PE=1 SV=3 - [FHL2_HUMAN]	3.94	1	1	1	2	9.27962e+06	279	32.1706	7.54736
O15269	Serine palmitoyltransferase 1 OS=Homo sapiens GN=SPTLC1 PE=1 SV=1 - [SPTC1_HUMAN]	7.19	1	2	2	2	8.55021e+06	473	52.7105	6.01123
Q6FI81	Anamorsin OS=Homo sapiens GN=CIAPIN1 PE=1 SV=2 - [CPIN1_HUMAN]	20.51	1	3	3	3	9.49578e+06	312	33.5611	5.61768
P56134	ATP synthase subunit f, mitochondrial OS=Homo sapiens GN=ATP5J2 PE=1 SV=3 - [ATPK_HUMAN]	25.53	1	2	2	2	1.87545e+07	94	10.9107	9.67139
Q9Y6M1	Insulin-like growth factor 2 mRNA-binding protein 2 OS=Homo sapiens GN=IGF2BP2 PE=1 SV=2 - [IF2B2_HUMAN]	7.35	1	2	3	3	4.18188e+06	599	66.0806	8.45557
P18077	60S ribosomal protein L35a OS=Homo sapiens GN=RPL35A PE=1 SV=2 - [RL35A_HUMAN]	20.91	1	3	3	3	6.33549e+07	110	12.5298	11.063
Q96EY1	DnaJ homolog subfamily A member 3, mitochondrial OS=Homo sapiens GN=DNAJA3 PE=1 SV=2 - [DNJA3_HUMAN]	9.17	1	3	3	3	7.26477e+06	480	52.4555	9.26123
Q9Y6A4	Cilia- and flagella-associated protein 20 OS=Homo sapiens GN=CFAP20 PE=1 SV=1 - [CFA20_HUMAN]	8.81	1	1	1	2	1.1815e+06	193	22.76	9.75928
P55809	Succinyl-CoA:3-ketoacid coenzyme A transferase 1, mitochondrial OS=Homo sapiens GN=OXCT1 PE=1 SV=1 - [SCOT1_HUMAN]	9.42	1	2	2	3	1.28499e+07	520	56.1219	7.45947
P29317	Ephrin type-A receptor 2 OS=Homo sapiens GN=EPHA2 PE=1 SV=2 - [EPHA2_HUMAN]	2.66	1	2	2	2	5.86293e+06	976	108.197	6.22705
Q8N9T8	Protein KRI1 homolog OS=Homo sapiens GN=KRI1 PE=1 SV=3 - [KRI1_HUMAN]	7.54	1	3	3	3	3.71027e+06	703	82.5475	5.13525
O43747	AP-1 complex subunit gamma-1 OS=Homo sapiens GN=AP1G1 PE=1 SV=5 - [AP1G1_HUMAN]	12.04	1	5	5	5	4.56825e+06	822	91.2931	6.80029
P53990	IST1 homolog OS=Homo sapiens GN=IST1 PE=1 SV=1 - [IST1_HUMAN]	12.36	1	3	3	3	3.20605e+06	364	39.7255	5.35107
Q9NVP1	ATP-dependent RNA helicase DDX18 OS=Homo sapiens GN=DDX18 PE=1 SV=2 - [DDX18_HUMAN]	6.12	1	3	3	3	1.17782e+07	670	75.3594	9.49561
Q04323	UBX domain-containing protein 1 OS=Homo sapiens GN=UBXN1 PE=1 SV=2 - [UBXN1_HUMAN]	9.76	1	1	1	1	7.51203e+06	297	33.3049	5.24951
Q96KR1	Zinc finger RNA-binding protein OS=Homo sapiens GN=ZFR PE=1 SV=2 - [ZFR_HUMAN]	2.98	1	2	2	2	6.20389e+06	1074	116.939	9.0415
Q9H7B2	Ribosome production factor 2 homolog OS=Homo sapiens GN=RPF2 PE=1 SV=2 - [RPF2_HUMAN]	15.69	1	4	4	4	9.47556e+06	306	35.5602	9.99365
Q6NXE6	Armadillo repeat-containing protein 6 OS=Homo sapiens GN=ARMC6 PE=1 SV=2 - [ARMC6_HUMAN]	7.98	1	3	3	3	5.1643e+06	501	54.1074	6.23975
Q07812	Apoptosis regulator BAX OS=Homo sapiens GN=BAX PE=1 SV=1 - [BAX_HUMAN]	17.19	1	2	2	2	8.01341e+06	192	21.1708	5.22412
Q86U42	Polyadenylate-binding protein 2 OS=Homo sapiens GN=PABPN1 PE=1 SV=3 - [PABP2_HUMAN]	18.3	1	2	2	2	11566353	306	32.729	5.05908
P23919	Thymidylate kinase OS=Homo sapiens GN=DTYMK PE=1 SV=4 - [KTHY_HUMAN]	11.79	1	3	3	3	7.88762e+06	212	23.8045	8.26514
Q9UNS2	COP9 signalosome complex subunit 3 OS=Homo sapiens GN=COPS3 PE=1 SV=3 - [CSN3_HUMAN]	6.38	1	2	2	2	7.16257e+06	423	47.842	6.65381
P40855	Peroxisomal biogenesis factor 19 OS=Homo sapiens GN=PEX19 PE=1 SV=1 - [PEX19_HUMAN]	12.04	1	2	2	2	8.39066e+06	299	32.7856	4.33545
Q99574	Neuroserpin OS=Homo sapiens GN=SERPINI1 PE=1 SV=1 - [NEUS_HUMAN]	5.61	1	2	2	2	8.42117e+06	410	46.3971	4.90674
Q14019	Coactosin-like protein OS=Homo sapiens GN=COTL1 PE=1 SV=3 - [COTL1_HUMAN]	19.01	1	3	3	3	1.32427e+07	142	15.935	5.66846
O00469	Procollagen-lysine,2-oxoglutarate 5-dioxygenase 2 OS=Homo sapiens GN=PLOD2 PE=1 SV=2 - [PLOD2_HUMAN]	3.12	1	2	2	2	1.29399e+07	737	84.6316	6.7124
Q96HE7	ERO1-like protein alpha OS=Homo sapiens GN=ERO1L PE=1 SV=2 - [ERO1A_HUMAN]	4.7	1	2	2	2	1.24084e+07	468	54.3581	5.68115
Q9H6Z4	Ran-binding protein 3 OS=Homo sapiens GN=RANBP3 PE=1 SV=1 - [RANB3_HUMAN]	5.82	1	3	3	3	3.63075e+06	567	60.1732	4.77979
Q9NQH7	Probable Xaa-Pro aminopeptidase 3 OS=Homo sapiens GN=XPNPEP3 PE=1 SV=1 - [XPP3_HUMAN]	13.21	1	3	4	4	2.06725e+07	507	56.9968	6.82959
P13995	Bifunctional methylenetetrahydrofolate dehydrogenase/cyclohydrolase, mitochondrial OS=Homo sapiens GN=MTHFD2 PE=1 SV=2 - [MTDC_HUMAN]	10	1	2	2	2	5.93935e+06	350	37.8712	8.73389
Q92804	TATA-binding protein-associated factor 2N OS=Homo sapiens GN=TAF15 PE=1 SV=1 - [RBP56_HUMAN]	9.63	1	1	3	3	2.56025e+07	592	61.7931	8.01611
O95197	Reticulon-3 OS=Homo sapiens GN=RTN3 PE=1 SV=2 - [RTN3_HUMAN]	1.07	1	1	1	2	5.3479e+07	1032	112.541	4.95752
Q96RQ3	Methylcrotonoyl-CoA carboxylase subunit alpha, mitochondrial OS=Homo sapiens GN=MCCC1 PE=1 SV=3 - [MCCA_HUMAN]	3.59	1	2	2	2	3.50667e+06	725	80.4219	7.78174
P62306	Small nuclear ribonucleoprotein F OS=Homo sapiens GN=SNRPF PE=1 SV=1 - [RUXF_HUMAN]	15.12	1	2	2	2	1.62354e+07	86	9.71878	4.66553
P26885	Peptidyl-prolyl cis-trans isomerase FKBP2 OS=Homo sapiens GN=FKBP2 PE=1 SV=2 - [FKBP2_HUMAN]	28.17	1	2	2	2	1.27174e+07	142	15.6393	9.12939
P68402	Platelet-activating factor acetylhydrolase IB subunit beta OS=Homo sapiens GN=PAFAH1B2 PE=1 SV=1 - [PA1B2_HUMAN]	8.3	1	1	1	2	1.04966e+07	229	25.5531	5.92236
Q14699	Raftlin OS=Homo sapiens GN=RFTN1 PE=1 SV=4 - [RFTN1_HUMAN]	7.09	1	2	2	2	5.64275e+06	578	63.1065	5.66846
O75955	Flotillin-1 OS=Homo sapiens GN=FLOT1 PE=1 SV=3 - [FLOT1_HUMAN]	7.49	1	2	2	2	4.74432e+06	427	47.3256	7.48877
Q9Y5U9	Immediate early response 3-interacting protein 1 OS=Homo sapiens GN=IER3IP1 PE=1 SV=1 - [IR3IP_HUMAN]	34.15	1	2	2	2	1.16743e+07	82	8.96294	8.22119
Q9Y2W1	Thyroid hormone receptor-associated protein 3 OS=Homo sapiens GN=THRAP3 PE=1 SV=2 - [TR150_HUMAN]	4.4	1	3	3	3	1.07661e+07	955	108.601	10.1548
Q9HB40	Retinoid-inducible serine carboxypeptidase OS=Homo sapiens GN=SCPEP1 PE=1 SV=1 - [RISC_HUMAN]	9.29	1	3	3	4	6.34928e+06	452	50.7977	5.80811
P50213	Isocitrate dehydrogenase [NAD] subunit alpha, mitochondrial OS=Homo sapiens GN=IDH3A PE=1 SV=1 - [IDH3A_HUMAN]	6.28	1	2	2	2	7.91337e+06	366	39.5661	6.91748
Q13637	Ras-related protein Rab-32 OS=Homo sapiens GN=RAB32 PE=1 SV=3 - [RAB32_HUMAN]	12.44	3	2	2	2	8887321	225	24.9817	6.53662
Q6NUK1	Calcium-binding mitochondrial carrier protein SCaMC-1 OS=Homo sapiens GN=SLC25A24 PE=1 SV=2 - [SCMC1_HUMAN]	9.85	1	4	4	5	1.14879e+07	477	53.3203	6.32861
Q9H074	Polyadenylate-binding protein-interacting protein 1 OS=Homo sapiens GN=PAIP1 PE=1 SV=1 - [PAIP1_HUMAN]	4.18	1	2	2	2	1.49572e+07	479	53.4911	4.80518
P41240	Tyrosine-protein kinase CSK OS=Homo sapiens GN=CSK PE=1 SV=1 - [CSK_HUMAN]	7.33	1	2	2	2	3.03482e+06	450	50.6717	7.06396
Q5VTR2	E3 ubiquitin-protein ligase BRE1A OS=Homo sapiens GN=RNF20 PE=1 SV=2 - [BRE1A_HUMAN]	2.26	1	2	2	2	3.05323e+06	975	113.592	5.93506
Q8TCG1	Protein CIP2A OS=Homo sapiens GN=KIAA1524 PE=1 SV=2 - [CIP2A_HUMAN]	6.96	1	4	4	4	1.79793e+06	905	102.121	6.22705
P31949	Protein S100-A11 OS=Homo sapiens GN=S100A11 PE=1 SV=2 - [S10AB_HUMAN]	15.24	1	1	1	3	2.61831e+07	105	11.7328	7.12256
Q96BJ3	Axin interactor, dorsalization-associated protein OS=Homo sapiens GN=AIDA PE=1 SV=1 - [AIDA_HUMAN]	14.71	1	3	3	3	1.2171e+07	306	35.0013	6.55127
Q9UHB6	LIM domain and actin-binding protein 1 OS=Homo sapiens GN=LIMA1 PE=1 SV=1 - [LIMA1_HUMAN]	6.06	1	3	3	3	4.75828e+06	759	85.1734	6.84424
Q13501	Sequestosome-1 OS=Homo sapiens GN=SQSTM1 PE=1 SV=1 - [SQSTM_HUMAN]	14.32	1	3	3	4	3.47222e+07	440	47.6569	5.22412
P20962	Parathymosin OS=Homo sapiens GN=PTMS PE=1 SV=2 - [PTMS_HUMAN]	10.78	1	1	1	2	8.45197e+07	102	11.5232	4.15771
Q9UI30	Multifunctional methyltransferase subunit TRM112-like protein OS=Homo sapiens GN=TRMT112 PE=1 SV=1 - [TR112_HUMAN]	22.4	1	2	2	2	5.13893e+06	125	14.1903	5.26221
Q8WXI9	Transcriptional repressor p66-beta OS=Homo sapiens GN=GATAD2B PE=1 SV=1 - [P66B_HUMAN]	4.05	2	2	2	2	3.75375e+06	593	65.22	9.70068
Q6P996	Pyridoxal-dependent decarboxylase domain-containing protein 1 OS=Homo sapiens GN=PDXDC1 PE=1 SV=2 - [PDXD1_HUMAN]	2.66	1	2	2	2	3.9534e+06	788	86.6523	5.37646
Q96JJ3	Engulfment and cell motility protein 2 OS=Homo sapiens GN=ELMO2 PE=1 SV=2 - [ELMO2_HUMAN]	5.69	1	2	2	2	2.97175e+06	720	82.5623	5.89697
P61009	Signal peptidase complex subunit 3 OS=Homo sapiens GN=SPCS3 PE=1 SV=1 - [SPCS3_HUMAN]	12.78	1	2	2	2	1.1082e+07	180	20.3005	8.6167
Q9H488	GDP-fucose protein O-fucosyltransferase 1 OS=Homo sapiens GN=POFUT1 PE=1 SV=1 - [OFUT1_HUMAN]	9.02	1	2	2	2	6.50272e+06	388	43.9272	8.52881
Q7L5N1	COP9 signalosome complex subunit 6 OS=Homo sapiens GN=COPS6 PE=1 SV=1 - [CSN6_HUMAN]	9.48	1	2	2	2	7.98877e+06	327	36.1402	5.73193
O75439	Mitochondrial-processing peptidase subunit beta OS=Homo sapiens GN=PMPCB PE=1 SV=2 - [MPPB_HUMAN]	4.09	1	2	2	2	8.01769e+06	489	54.3315	6.82959
P27701	CD82 antigen OS=Homo sapiens GN=CD82 PE=1 SV=1 - [CD82_HUMAN]	5.99	1	1	1	2	1.19023e+07	267	29.6058	5.23682
Q9BUL8	Programmed cell death protein 10 OS=Homo sapiens GN=PDCD10 PE=1 SV=1 - [PDC10_HUMAN]	16.04	1	2	2	2	4.95908e+06	212	24.6858	8.19189
P08648	Integrin alpha-5 OS=Homo sapiens GN=ITGA5 PE=1 SV=2 - [ITA5_HUMAN]	2.76	1	2	2	2	6.26272e+06	1049	114.465	5.77002
P36542	ATP synthase subunit gamma, mitochondrial OS=Homo sapiens GN=ATP5C1 PE=1 SV=1 - [ATPG_HUMAN]	7.72	1	2	2	2	1.78398e+07	298	32.9753	9.21729
Q9UJW0	Dynactin subunit 4 OS=Homo sapiens GN=DCTN4 PE=1 SV=1 - [DCTN4_HUMAN]	9.13	1	2	2	2	5.80658e+06	460	52.3036	7.34229
Q9NQP4	Prefoldin subunit 4 OS=Homo sapiens GN=PFDN4 PE=1 SV=1 - [PFD4_HUMAN]	20.15	1	2	2	2	2.94559e+06	134	15.3046	4.52588
Q15035	Translocating chain-associated membrane protein 2 OS=Homo sapiens GN=TRAM2 PE=1 SV=1 - [TRAM2_HUMAN]	5.68	1	2	2	2	2.62906e+07	370	43.2999	9.21729
Q9UHQ9	NADH-cytochrome b5 reductase 1 OS=Homo sapiens GN=CYB5R1 PE=1 SV=1 - [NB5R1_HUMAN]	6.23	1	2	2	2	5889757	305	34.0732	9.37842
Q14114	Low-density lipoprotein receptor-related protein 8 OS=Homo sapiens GN=LRP8 PE=1 SV=4 - [LRP8_HUMAN]	2.18	1	1	1	2	2.89088e+06	963	105.565	5.04639
P63165	Small ubiquitin-related modifier 1 OS=Homo sapiens GN=SUMO1 PE=1 SV=1 - [SUMO1_HUMAN]	20.79	1	2	2	2	1.18665e+07	101	11.5497	5.51611
O75400	Pre-mRNA-processing factor 40 homolog A OS=Homo sapiens GN=PRPF40A PE=1 SV=2 - [PR40A_HUMAN]	3.13	1	2	2	2	6.65265e+06	957	108.737	7.56201
Q9Y5J1	U3 small nucleolar RNA-associated protein 18 homolog OS=Homo sapiens GN=UTP18 PE=1 SV=3 - [UTP18_HUMAN]	5.22	1	2	2	2	5.40402e+06	556	61.9644	8.76318
Q14677	Clathrin interactor 1 OS=Homo sapiens GN=CLINT1 PE=1 SV=1 - [EPN4_HUMAN]	4	1	2	2	2	5.51768e+06	625	68.2158	6.41748
P28072	Proteasome subunit beta type-6 OS=Homo sapiens GN=PSMB6 PE=1 SV=4 - [PSB6_HUMAN]	8.79	1	2	2	2	1.31496e+07	239	25.3414	4.91943
Q9UQ03	Coronin-2B OS=Homo sapiens GN=CORO2B PE=2 SV=4 - [COR2B_HUMAN]	5.21	1	2	2	2	4.59822e+06	480	54.9182	8.26514
Q04695	Keratin, type I cytoskeletal 17 OS=Homo sapiens GN=KRT17 PE=1 SV=2 - [K1C17_HUMAN]	6.02	1	1	2	2	1.95124e+07	432	48.076	5.021
Q96DB5	Regulator of microtubule dynamics protein 1 OS=Homo sapiens GN=RMDN1 PE=1 SV=1 - [RMD1_HUMAN]	13.38	2	3	3	4	2.6272e+06	314	35.7854	8.49951
O95453	Poly(A)-specific ribonuclease PARN OS=Homo sapiens GN=PARN PE=1 SV=1 - [PARN_HUMAN]	6.26	1	4	4	4	5.36825e+06	639	73.4048	6.20166
Q49A26	Putative oxidoreductase GLYR1 OS=Homo sapiens GN=GLYR1 PE=1 SV=3 - [GLYR1_HUMAN]	7.05	1	2	2	2	3.59527e+06	553	60.518	9.17334
P00374	Dihydrofolate reductase OS=Homo sapiens GN=DHFR PE=1 SV=2 - [DYR_HUMAN]	18.18	1	2	2	3	8.30721e+06	187	21.439	7.41553
Q96KB5	Lymphokine-activated killer T-cell-originated protein kinase OS=Homo sapiens GN=PBK PE=1 SV=3 - [TOPK_HUMAN]	6.52	1	2	2	2	9.81018e+06	322	36.062	5.12256
P61803	Dolichyl-diphosphooligosaccharide--protein glycosyltransferase subunit DAD1 OS=Homo sapiens GN=DAD1 PE=1 SV=3 - [DAD1_HUMAN]	19.47	1	2	2	2	4.36862e+07	113	12.4886	7.07861
Q68EM7	Rho GTPase-activating protein 17 OS=Homo sapiens GN=ARHGAP17 PE=1 SV=1 - [RHG17_HUMAN]	3.18	1	2	2	3	4.16726e+06	881	95.3773	7.62061
Q9H2D6	TRIO and F-actin-binding protein OS=Homo sapiens GN=TRIOBP PE=1 SV=3 - [TARA_HUMAN]	1.78	1	3	3	3	4.50676e+06	2365	261.217	8.48486
P55010	Eukaryotic translation initiation factor 5 OS=Homo sapiens GN=EIF5 PE=1 SV=2 - [IF5_HUMAN]	6.26	1	3	3	3	4.55763e+06	431	49.1918	5.57959
P19388	DNA-directed RNA polymerases I, II, and III subunit RPABC1 OS=Homo sapiens GN=POLR2E PE=1 SV=4 - [RPAB1_HUMAN]	14.76	1	2	2	2	3.53656e+06	210	24.5357	5.94775
Q9ULC3	Ras-related protein Rab-23 OS=Homo sapiens GN=RAB23 PE=1 SV=1 - [RAB23_HUMAN]	13.92	1	2	2	2	3.66702e+06	237	26.6425	6.59521
Q9H3U1	Protein unc-45 homolog A OS=Homo sapiens GN=UNC45A PE=1 SV=1 - [UN45A_HUMAN]	3.92	1	3	3	3	4.44843e+06	944	103.011	6.07471
P23588	Eukaryotic translation initiation factor 4B OS=Homo sapiens GN=EIF4B PE=1 SV=2 - [IF4B_HUMAN]	3.93	1	2	2	2	6.14891e+06	611	69.1103	5.73193
Q9Y2R9	28S ribosomal protein S7, mitochondrial OS=Homo sapiens GN=MRPS7 PE=1 SV=2 - [RT07_HUMAN]	10.33	1	2	2	2	3.66748e+06	242	28.116	9.99365
P61758	Prefoldin subunit 3 OS=Homo sapiens GN=VBP1 PE=1 SV=3 - [PFD3_HUMAN]	16.24	1	2	2	2	1.70853e+06	197	22.6434	7.10791
Q9H0H5	Rac GTPase-activating protein 1 OS=Homo sapiens GN=RACGAP1 PE=1 SV=1 - [RGAP1_HUMAN]	12.97	1	4	4	4	4.64391e+06	632	70.9818	8.88037
Q9NX14	NADH dehydrogenase [ubiquinone] 1 beta subcomplex subunit 11, mitochondrial OS=Homo sapiens GN=NDUFB11 PE=1 SV=1 - [NDUBB_HUMAN]	15.03	1	1	1	1	3.05723e+07	153	17.3057	5.22412
P62888	60S ribosomal protein L30 OS=Homo sapiens GN=RPL30 PE=1 SV=2 - [RL30_HUMAN]	20.87	1	3	3	3	3.54147e+07	115	12.7757	9.62744
Q9P299	Coatomer subunit zeta-2 OS=Homo sapiens GN=COPZ2 PE=2 SV=1 - [COPZ2_HUMAN]	13.81	1	2	2	2	4.57052e+06	210	23.533	5.17334
Q13618	Cullin-3 OS=Homo sapiens GN=CUL3 PE=1 SV=2 - [CUL3_HUMAN]	10.16	1	6	6	6	4.92276e+06	768	88.8735	8.48486
Q16512	Serine/threonine-protein kinase N1 OS=Homo sapiens GN=PKN1 PE=1 SV=2 - [PKN1_HUMAN]	2.87	1	2	2	2	3.46049e+06	942	103.868	6.3667
Q8IZV5	Retinol dehydrogenase 10 OS=Homo sapiens GN=RDH10 PE=1 SV=1 - [RDH10_HUMAN]	4.99	1	2	2	2	9.64893e+06	341	38.0624	7.40088
O94901	SUN domain-containing protein 1 OS=Homo sapiens GN=SUN1 PE=1 SV=3 - [SUN1_HUMAN]	3.69	1	2	2	2	7.3063e+06	812	90.0073	7.07861
P84157	Matrix-remodeling-associated protein 7 OS=Homo sapiens GN=MXRA7 PE=1 SV=1 - [MXRA7_HUMAN]	14.22	1	1	1	1	1.22208e+07	204	21.4524	4.25928
P55145	Mesencephalic astrocyte-derived neurotrophic factor OS=Homo sapiens GN=MANF PE=1 SV=3 - [MANF_HUMAN]	9.34	1	2	2	2	6.91065e+06	182	20.6868	8.68994
Q13510	Acid ceramidase OS=Homo sapiens GN=ASAH1 PE=1 SV=5 - [ASAH1_HUMAN]	10.13	1	2	2	3	7.45305e+06	395	44.6308	7.62061
P05161	Ubiquitin-like protein ISG15 OS=Homo sapiens GN=ISG15 PE=1 SV=5 - [ISG15_HUMAN]	12.12	1	1	1	2	3.74835e+06	165	17.8763	7.44482
P45973	Chromobox protein homolog 5 OS=Homo sapiens GN=CBX5 PE=1 SV=1 - [CBX5_HUMAN]	10.99	1	2	2	2	6.50983e+06	191	22.2111	5.85889
Q9UBQ0	Vacuolar protein sorting-associated protein 29 OS=Homo sapiens GN=VPS29 PE=1 SV=1 - [VPS29_HUMAN]	12.64	1	2	2	2	1.63815e+07	182	20.4927	6.78564
O60832	H/ACA ribonucleoprotein complex subunit 4 OS=Homo sapiens GN=DKC1 PE=1 SV=3 - [DKC1_HUMAN]	4.28	1	2	2	2	6.73811e+06	514	57.6378	9.42236
Q8IVL6	Prolyl 3-hydroxylase 3 OS=Homo sapiens GN=LEPREL2 PE=1 SV=1 - [P3H3_HUMAN]	3.94	1	2	2	2	3.66435e+06	736	81.7856	6.31592
O43592	Exportin-T OS=Homo sapiens GN=XPOT PE=1 SV=2 - [XPOT_HUMAN]	6.03	1	4	4	5	6.14291e+06	962	109.893	5.38916
Q13217	DnaJ homolog subfamily C member 3 OS=Homo sapiens GN=DNAJC3 PE=1 SV=1 - [DNJC3_HUMAN]	1.98	1	1	1	2	1.08384e+07	504	57.5442	6.15088
Q9BZG1	Ras-related protein Rab-34 OS=Homo sapiens GN=RAB34 PE=1 SV=1 - [RAB34_HUMAN]	11.58	1	2	2	2	4.63393e+06	259	29.0259	7.88428
Q03519	Antigen peptide transporter 2 OS=Homo sapiens GN=TAP2 PE=1 SV=1 - [TAP2_HUMAN]	2.92	1	1	1	2	1.05103e+07	686	75.6158	8.01611
P62318	Small nuclear ribonucleoprotein Sm D3 OS=Homo sapiens GN=SNRPD3 PE=1 SV=1 - [SMD3_HUMAN]	15.08	1	2	2	2	4.79848e+07	126	13.9073	10.3159
Q9H2J4	Phosducin-like protein 3 OS=Homo sapiens GN=PDCL3 PE=1 SV=1 - [PDCL3_HUMAN]	16.32	1	2	2	2	4.47629e+06	239	27.5971	4.84326
Q8TAE8	Growth arrest and DNA damage-inducible proteins-interacting protein 1 OS=Homo sapiens GN=GADD45GIP1 PE=1 SV=1 - [G45IP_HUMAN]	10.81	1	2	2	2	3.19769e+06	222	25.3682	10.0229
Q92572	AP-3 complex subunit sigma-1 OS=Homo sapiens GN=AP3S1 PE=1 SV=1 - [AP3S1_HUMAN]	7.77	1	1	1	2	5.32164e+06	193	21.7181	5.38916
Q8N766	ER membrane protein complex subunit 1 OS=Homo sapiens GN=EMC1 PE=1 SV=1 - [EMC1_HUMAN]	4.93	1	3	3	3	6.21571e+06	993	111.689	7.66455
Q9NR28	Diablo homolog, mitochondrial OS=Homo sapiens GN=DIABLO PE=1 SV=1 - [DBLOH_HUMAN]	12.13	1	2	2	2	3.52363e+06	239	27.1137	5.89697
Q9BTE6	Alanyl-tRNA editing protein Aarsd1 OS=Homo sapiens GN=AARSD1 PE=1 SV=2 - [AASD1_HUMAN]	7.52	1	2	2	3	2.16712e+06	412	45.4513	6.41748
P49366	Deoxyhypusine synthase OS=Homo sapiens GN=DHPS PE=1 SV=1 - [DHYS_HUMAN]	6.23	1	2	2	2	3.88809e+06	369	40.9446	5.36377
Q9NX24	H/ACA ribonucleoprotein complex subunit 2 OS=Homo sapiens GN=NHP2 PE=1 SV=1 - [NHP2_HUMAN]	18.95	1	2	2	2	1.3063e+07	153	17.1899	8.22119
P62266	40S ribosomal protein S23 OS=Homo sapiens GN=RPS23 PE=1 SV=3 - [RS23_HUMAN]	7.69	1	1	1	2	1.48172e+07	143	15.7977	10.4917
O43324	Eukaryotic translation elongation factor 1 epsilon-1 OS=Homo sapiens GN=EEF1E1 PE=1 SV=1 - [MCA3_HUMAN]	12.07	1	2	2	2	1.40929e+07	174	19.7983	8.54346
Q03701	CCAAT/enhancer-binding protein zeta OS=Homo sapiens GN=CEBPZ PE=1 SV=3 - [CEBPZ_HUMAN]	4.55	1	3	3	3	2.91771e+06	1054	120.898	5.93506
Q9UKK3	Poly [ADP-ribose] polymerase 4 OS=Homo sapiens GN=PARP4 PE=1 SV=3 - [PARP4_HUMAN]	3.48	1	4	4	4	2.62105e+06	1724	192.472	5.65576
Q96TA2	ATP-dependent zinc metalloprotease YME1L1 OS=Homo sapiens GN=YME1L1 PE=1 SV=2 - [YMEL1_HUMAN]	3.62	1	2	2	2	9.99452e+06	773	86.4009	8.76318
Q6PI78	Transmembrane protein 65 OS=Homo sapiens GN=TMEM65 PE=1 SV=2 - [TMM65_HUMAN]	9.58	1	2	2	2	9.49243e+06	240	25.4814	8.60205
P22059	Oxysterol-binding protein 1 OS=Homo sapiens GN=OSBP PE=1 SV=1 - [OSBP1_HUMAN]	3.72	1	2	2	2	4.71089e+06	807	89.3646	7.29834
Q9HC38	Glyoxalase domain-containing protein 4 OS=Homo sapiens GN=GLOD4 PE=1 SV=1 - [GLOD4_HUMAN]	7.35	1	2	2	2	8.46667e+06	313	34.7713	5.60498
P84103	Serine/arginine-rich splicing factor 3 OS=Homo sapiens GN=SRSF3 PE=1 SV=1 - [SRSF3_HUMAN]	18.29	1	2	3	3	2.02073e+07	164	19.3179	11.6489
Q6PGP7	Tetratricopeptide repeat protein 37 OS=Homo sapiens GN=TTC37 PE=1 SV=1 - [TTC37_HUMAN]	3.26	1	3	3	3	2.10327e+06	1564	175.375	7.53271
P19404	NADH dehydrogenase [ubiquinone] flavoprotein 2, mitochondrial OS=Homo sapiens GN=NDUFV2 PE=1 SV=2 - [NDUV2_HUMAN]	9.24	1	2	2	2	5.0648e+06	249	27.374	8.06006
Q96CN7	Isochorismatase domain-containing protein 1 OS=Homo sapiens GN=ISOC1 PE=1 SV=3 - [ISOC1_HUMAN]	11.07	1	2	2	2	4.02778e+06	298	32.2161	7.38623
Q08257	Quinone oxidoreductase OS=Homo sapiens GN=CRYZ PE=1 SV=1 - [QOR_HUMAN]	15.5	1	2	2	2	6.45756e+06	329	35.1845	8.44092
O00267	Transcription elongation factor SPT5 OS=Homo sapiens GN=SUPT5H PE=1 SV=1 - [SPT5H_HUMAN]	3.86	1	2	2	2	5.09448e+06	1087	120.925	5.05908
Q8IYJ1	Copine-9 OS=Homo sapiens GN=CPNE9 PE=1 SV=3 - [CPNE9_HUMAN]	10.49	7	2	3	3	2.91786e+07	553	61.8251	5.33838
Q92783	Signal transducing adapter molecule 1 OS=Homo sapiens GN=STAM PE=1 SV=3 - [STAM1_HUMAN]	6.85	1	1	2	2	8.6838e+06	540	59.142	4.81787
O15213	WD repeat-containing protein 46 OS=Homo sapiens GN=WDR46 PE=1 SV=3 - [WDR46_HUMAN]	6.89	1	2	2	2	3.87636e+06	610	68.0288	9.67139
O95486	Protein transport protein Sec24A OS=Homo sapiens GN=SEC24A PE=1 SV=2 - [SC24A_HUMAN]	2.74	1	2	2	2	4.21293e+06	1093	119.674	7.66455
P23497	Nuclear autoantigen Sp-100 OS=Homo sapiens GN=SP100 PE=1 SV=3 - [SP100_HUMAN]	3.53	1	2	2	2	4.71726e+06	879	100.354	8.22119
O43765	Small glutamine-rich tetratricopeptide repeat-containing protein alpha OS=Homo sapiens GN=SGTA PE=1 SV=1 - [SGTA_HUMAN]	7.03	1	2	2	2	3.3873e+06	313	34.0417	4.86865
Q9UN70	Protocadherin gamma-C3 OS=Homo sapiens GN=PCDHGC3 PE=1 SV=1 - [PCDGK_HUMAN]	1.28	1	1	1	2	3.72465e+06	934	101.016	5.21143
Q13724	Mannosyl-oligosaccharide glucosidase OS=Homo sapiens GN=MOGS PE=1 SV=5 - [MOGS_HUMAN]	2.15	1	1	1	2	2.94531e+06	837	91.8606	8.89502
Q99816	Tumor susceptibility gene 101 protein OS=Homo sapiens GN=TSG101 PE=1 SV=2 - [TS101_HUMAN]	9.74	1	2	2	2	3.61862e+06	390	43.9165	6.45557
Q8WX92	Negative elongation factor B OS=Homo sapiens GN=NELFB PE=1 SV=1 - [NELFB_HUMAN]	4.31	1	2	2	2	2.93214e+06	580	65.6554	6.12549
Q13155	Aminoacyl tRNA synthase complex-interacting multifunctional protein 2 OS=Homo sapiens GN=AIMP2 PE=1 SV=2 - [AIMP2_HUMAN]	19.06	1	2	2	2	1.37078e+07	320	35.3263	8.22119
O43768	Alpha-endosulfine OS=Homo sapiens GN=ENSA PE=1 SV=1 - [ENSA_HUMAN]	23.14	2	2	2	2	9.17458e+06	121	13.3808	7.23975
Q9NZL4	Hsp70-binding protein 1 OS=Homo sapiens GN=HSPBP1 PE=1 SV=1 - [HPBP1_HUMAN]	17.13	1	4	4	4	3.66461e+06	362	39.4485	5.21143
P52434	DNA-directed RNA polymerases I, II, and III subunit RPABC3 OS=Homo sapiens GN=POLR2H PE=1 SV=4 - [RPAB3_HUMAN]	18	1	2	2	2	6.99158e+06	150	17.1324	4.67822
Q9UBU9	Nuclear RNA export factor 1 OS=Homo sapiens GN=NXF1 PE=1 SV=1 - [NXF1_HUMAN]	5.98	1	3	3	3	2.89092e+06	619	70.1387	8.51416
Q92820	Gamma-glutamyl hydrolase OS=Homo sapiens GN=GGH PE=1 SV=2 - [GGH_HUMAN]	8.49	1	2	2	2	4.6485e+06	318	35.9412	7.10791
P00390	Glutathione reductase, mitochondrial OS=Homo sapiens GN=GSR PE=1 SV=2 - [GSHR_HUMAN]	4.41	1	2	2	2	1.31962e+07	522	56.221	8.49951
P58546	Myotrophin OS=Homo sapiens GN=MTPN PE=1 SV=2 - [MTPN_HUMAN]	31.36	1	3	3	3	1.20322e+07	118	12.8866	5.51611
Q9Y320	Thioredoxin-related transmembrane protein 2 OS=Homo sapiens GN=TMX2 PE=1 SV=1 - [TMX2_HUMAN]	8.45	1	1	1	1	1.13091e+07	296	34.0156	8.68994
P49354	Protein farnesyltransferase/geranylgeranyltransferase type-1 subunit alpha OS=Homo sapiens GN=FNTA PE=1 SV=1 - [FNTA_HUMAN]	9.5	1	2	2	2	1.9551e+06	379	44.3811	5.08447
O00566	U3 small nucleolar ribonucleoprotein protein MPP10 OS=Homo sapiens GN=MPHOSPH10 PE=1 SV=2 - [MPP10_HUMAN]	11.16	1	4	4	5	8.85368e+06	681	78.8157	4.85596
P26006	Integrin alpha-3 OS=Homo sapiens GN=ITGA3 PE=1 SV=5 - [ITA3_HUMAN]	2.09	1	2	2	2	1.96487e+07	1051	116.538	6.771
Q9H7D7	WD repeat-containing protein 26 OS=Homo sapiens GN=WDR26 PE=1 SV=3 - [WDR26_HUMAN]	4.39	1	2	2	2	3.52087e+06	661	72.0787	6.16357
Q13616	Cullin-1 OS=Homo sapiens GN=CUL1 PE=1 SV=2 - [CUL1_HUMAN]	3.99	1	2	2	2	1.76114e+06	776	89.622	8.00146
O75531	Barrier-to-autointegration factor OS=Homo sapiens GN=BANF1 PE=1 SV=1 - [BAF_HUMAN]	33.71	3	2	2	3	4.67797e+07	89	10.052	6.0874
Q6P2E9	Enhancer of mRNA-decapping protein 4 OS=Homo sapiens GN=EDC4 PE=1 SV=1 - [EDC4_HUMAN]	3.78	1	3	3	3	2.71082e+06	1401	151.567	5.85889
P49770	Translation initiation factor eIF-2B subunit beta OS=Homo sapiens GN=EIF2B2 PE=1 SV=3 - [EI2BB_HUMAN]	9.12	1	2	2	2	4.11855e+06	351	38.9649	6.16357
Q68E01	Integrator complex subunit 3 OS=Homo sapiens GN=INTS3 PE=1 SV=1 - [INT3_HUMAN]	5.94	1	3	3	3	2.75545e+06	1043	117.994	5.79541
P61964	WD repeat-containing protein 5 OS=Homo sapiens GN=WDR5 PE=1 SV=1 - [WDR5_HUMAN]	11.68	1	2	2	2	6.24033e+06	334	36.5655	8.26514
P43155	Carnitine O-acetyltransferase OS=Homo sapiens GN=CRAT PE=1 SV=5 - [CACP_HUMAN]	3.67	1	2	2	2	3.90181e+06	626	70.8123	8.44092
Q9BQ69	O-acetyl-ADP-ribose deacetylase MACROD1 OS=Homo sapiens GN=MACROD1 PE=1 SV=2 - [MACD1_HUMAN]	7.08	1	1	1	1	9028751	325	35.4827	9.51025
O60568	Procollagen-lysine,2-oxoglutarate 5-dioxygenase 3 OS=Homo sapiens GN=PLOD3 PE=1 SV=1 - [PLOD3_HUMAN]	3.93	1	2	2	2	1.14828e+07	738	84.7315	6.04932
P36952	Serpin B5 OS=Homo sapiens GN=SERPINB5 PE=1 SV=2 - [SPB5_HUMAN]	9.87	1	3	3	3	5.64585e+06	375	42.0734	6.04932
O75306	NADH dehydrogenase [ubiquinone] iron-sulfur protein 2, mitochondrial OS=Homo sapiens GN=NDUFS2 PE=1 SV=2 - [NDUS2_HUMAN]	8.64	1	3	3	3	3.84621e+06	463	52.5117	7.54736
Q14258	E3 ubiquitin/ISG15 ligase TRIM25 OS=Homo sapiens GN=TRIM25 PE=1 SV=2 - [TRI25_HUMAN]	3.49	1	2	2	2	3.52316e+06	630	70.9277	8.08936
Q9BRK3	Matrix-remodeling-associated protein 8 OS=Homo sapiens GN=MXRA8 PE=2 SV=1 - [MXRA8_HUMAN]	8.82	1	3	3	4	3.67577e+06	442	49.1011	7.2251
Q9HB90	Ras-related GTP-binding protein C OS=Homo sapiens GN=RRAGC PE=1 SV=1 - [RRAGC_HUMAN]	15.04	2	4	4	4	2.95895e+06	399	44.1958	5.09717
Q13057	Bifunctional coenzyme A synthase OS=Homo sapiens GN=COASY PE=1 SV=4 - [COASY_HUMAN]	6.21	1	2	2	2	6.26838e+06	564	62.29	6.99072
P08651	Nuclear factor 1 C-type OS=Homo sapiens GN=NFIC PE=1 SV=2 - [NFIC_HUMAN]	4.13	2	1	2	2	27363901	508	55.64	8.38232
Q9Y3D7	Mitochondrial import inner membrane translocase subunit TIM16 OS=Homo sapiens GN=PAM16 PE=1 SV=2 - [TIM16_HUMAN]	18.4	1	1	1	1	8.67722e+06	125	13.8162	9.70068
Q8N684	Cleavage and polyadenylation specificity factor subunit 7 OS=Homo sapiens GN=CPSF7 PE=1 SV=1 - [CPSF7_HUMAN]	10.4	1	3	3	3	1.13071e+07	471	52.0183	8.00146
Q05048	Cleavage stimulation factor subunit 1 OS=Homo sapiens GN=CSTF1 PE=1 SV=1 - [CSTF1_HUMAN]	6.03	1	2	2	2	3.54863e+06	431	48.3267	6.58057
Q93052	Lipoma-preferred partner OS=Homo sapiens GN=LPP PE=1 SV=1 - [LPP_HUMAN]	5.07	1	2	2	2	4.29404e+06	612	65.7038	7.37158
Q6UXN9	WD repeat-containing protein 82 OS=Homo sapiens GN=WDR82 PE=1 SV=1 - [WDR82_HUMAN]	8.63	1	2	2	3	2.99769e+06	313	35.0565	7.69385
Q92552	28S ribosomal protein S27, mitochondrial OS=Homo sapiens GN=MRPS27 PE=1 SV=3 - [RT27_HUMAN]	10.63	1	3	3	3	4.05908e+06	414	47.5814	6.17627
Q9NQW7	Xaa-Pro aminopeptidase 1 OS=Homo sapiens GN=XPNPEP1 PE=1 SV=3 - [XPP1_HUMAN]	7.7	1	3	3	3	3.74157e+06	623	69.8732	5.66846
Q16610	Extracellular matrix protein 1 OS=Homo sapiens GN=ECM1 PE=1 SV=2 - [ECM1_HUMAN]	5.19	1	2	2	2	3.08698e+06	540	60.6353	6.7124
P42025	Beta-centractin OS=Homo sapiens GN=ACTR1B PE=1 SV=1 - [ACTY_HUMAN]	8.78	1	1	2	2	1.39511e+07	376	42.2667	6.40479
Q9P258	Protein RCC2 OS=Homo sapiens GN=RCC2 PE=1 SV=2 - [RCC2_HUMAN]	4.21	1	2	2	2	4.81931e+06	522	56.0492	8.77783
Q9BQA1	Methylosome protein 50 OS=Homo sapiens GN=WDR77 PE=1 SV=1 - [MEP50_HUMAN]	7.02	1	1	1	1	1.41797e+07	342	36.7011	5.17334
Q9NR31	GTP-binding protein SAR1a OS=Homo sapiens GN=SAR1A PE=1 SV=1 - [SAR1A_HUMAN]	17.17	1	1	2	4	3.04181e+07	198	22.3525	6.68311
Q8WWM7	Ataxin-2-like protein OS=Homo sapiens GN=ATXN2L PE=1 SV=2 - [ATX2L_HUMAN]	2.33	1	2	2	2	7.48957e+06	1075	113.304	8.5874
Q9UPN7	Serine/threonine-protein phosphatase 6 regulatory subunit 1 OS=Homo sapiens GN=PPP6R1 PE=1 SV=5 - [PP6R1_HUMAN]	5.79	1	3	3	3	2.40184e+06	881	96.6637	4.55127
P05114	Non-histone chromosomal protein HMG-14 OS=Homo sapiens GN=HMGN1 PE=1 SV=3 - [HMGN1_HUMAN]	24	1	1	1	1	6.62327e+06	100	10.6526	9.59814
O60716	Catenin delta-1 OS=Homo sapiens GN=CTNND1 PE=1 SV=1 - [CTND1_HUMAN]	5.27	1	2	2	2	3.80332e+06	968	108.103	6.22705
Q06587	E3 ubiquitin-protein ligase RING1 OS=Homo sapiens GN=RING1 PE=1 SV=2 - [RING1_HUMAN]	14.53	1	2	2	3	6.34156e+06	406	42.4028	5.61768
Q9UBM7	7-dehydrocholesterol reductase OS=Homo sapiens GN=DHCR7 PE=1 SV=1 - [DHCR7_HUMAN]	4.63	1	1	1	2	1.85712e+07	475	54.4538	8.70459
Q15746	Myosin light chain kinase, smooth muscle OS=Homo sapiens GN=MYLK PE=1 SV=4 - [MYLK_HUMAN]	2.3	9	2	3	3	1.79481e+06	1914	210.583	6.15088
Q5BJF2	Transmembrane protein 97 OS=Homo sapiens GN=TMEM97 PE=1 SV=1 - [TMM97_HUMAN]	13.07	1	2	2	3	1.12394e+07	176	20.8342	9.37842
Q9Y4W2	Ribosomal biogenesis protein LAS1L OS=Homo sapiens GN=LAS1L PE=1 SV=2 - [LAS1L_HUMAN]	4.09	1	2	2	2	2.57853e+06	734	83.0128	4.729
Q53GS9	U4/U6.U5 tri-snRNP-associated protein 2 OS=Homo sapiens GN=USP39 PE=1 SV=2 - [SNUT2_HUMAN]	10.09	1	4	4	4	3.88399e+06	565	65.3397	8.90967
Q9H2U2	Inorganic pyrophosphatase 2, mitochondrial OS=Homo sapiens GN=PPA2 PE=1 SV=2 - [IPYR2_HUMAN]	6.59	1	1	2	2	1.05515e+07	334	37.896	7.38623
Q16698	2,4-dienoyl-CoA reductase, mitochondrial OS=Homo sapiens GN=DECR1 PE=1 SV=1 - [DECR_HUMAN]	5.37	1	2	2	2	1.19809e+07	335	36.0448	9.27588
O14879	Interferon-induced protein with tetratricopeptide repeats 3 OS=Homo sapiens GN=IFIT3 PE=1 SV=1 - [IFIT3_HUMAN]	5.51	1	2	2	2	3.79887e+06	490	55.9495	5.19873
Q5TZA2	Rootletin OS=Homo sapiens GN=CROCC PE=1 SV=1 - [CROCC_HUMAN]	1.14	1	1	2	2	6.40029e+07	2017	228.388	5.50342
Q9BQ75	Protein CMSS1 OS=Homo sapiens GN=CMSS1 PE=1 SV=2 - [CMS1_HUMAN]	8.6	1	2	2	2	4.31563e+06	279	31.864	9.18799
Q00688	Peptidyl-prolyl cis-trans isomerase FKBP3 OS=Homo sapiens GN=FKBP3 PE=1 SV=1 - [FKBP3_HUMAN]	9.82	1	2	2	2	7.55154e+06	224	25.1613	9.27588
Q9BZK7	F-box-like/WD repeat-containing protein TBL1XR1 OS=Homo sapiens GN=TBL1XR1 PE=1 SV=1 - [TBL1R_HUMAN]	7.78	3	2	2	2	8.27777e+06	514	55.5601	5.5542
O95400	CD2 antigen cytoplasmic tail-binding protein 2 OS=Homo sapiens GN=CD2BP2 PE=1 SV=1 - [CD2B2_HUMAN]	14.66	1	3	3	3	4.95687e+06	341	37.6232	4.61475
Q13907	Isopentenyl-diphosphate Delta-isomerase 1 OS=Homo sapiens GN=IDI1 PE=1 SV=2 - [IDI1_HUMAN]	10.57	1	2	2	2	4.62146e+06	227	26.3025	6.34131
Q9UBQ5	Eukaryotic translation initiation factor 3 subunit K OS=Homo sapiens GN=EIF3K PE=1 SV=1 - [EIF3K_HUMAN]	12.39	1	2	2	3	8.47291e+06	218	25.0434	4.93213
P30566	Adenylosuccinate lyase OS=Homo sapiens GN=ADSL PE=1 SV=2 - [PUR8_HUMAN]	9.92	1	4	4	4	1.28206e+07	484	54.854	7.10791
P35442	Thrombospondin-2 OS=Homo sapiens GN=THBS2 PE=1 SV=2 - [TSP2_HUMAN]	2.22	1	2	2	2	7.50176e+06	1172	129.908	4.83057
Q969X5	Endoplasmic reticulum-Golgi intermediate compartment protein 1 OS=Homo sapiens GN=ERGIC1 PE=1 SV=1 - [ERGI1_HUMAN]	6.55	1	2	2	2	1.34917e+07	290	32.5715	7.06396
P18827	Syndecan-1 OS=Homo sapiens GN=SDC1 PE=1 SV=3 - [SDC1_HUMAN]	5.48	1	1	1	1	1.25883e+07	310	32.4419	4.62744
P52943	Cysteine-rich protein 2 OS=Homo sapiens GN=CRIP2 PE=1 SV=1 - [CRIP2_HUMAN]	15.38	1	1	1	1	7.40887e+06	208	22.478	8.71924
O95104	Splicing factor, arginine/serine-rich 15 OS=Homo sapiens GN=SCAF4 PE=1 SV=3 - [SFR15_HUMAN]	5.84	2	4	4	4	3.92833e+06	1147	125.79	9.5542
O75150	E3 ubiquitin-protein ligase BRE1B OS=Homo sapiens GN=RNF40 PE=1 SV=4 - [BRE1B_HUMAN]	3.5	1	2	2	2	3.46442e+06	1001	113.581	6.22705
Q9Y3D0	Mitotic spindle-associated MMXD complex subunit MIP18 OS=Homo sapiens GN=FAM96B PE=1 SV=1 - [MIP18_HUMAN]	13.5	1	1	1	1	6.6884e+06	163	17.6521	5.18604
P10155	60 kDa SS-A/Ro ribonucleoprotein OS=Homo sapiens GN=TROVE2 PE=1 SV=2 - [RO60_HUMAN]	8.92	1	3	3	3	7.48042e+06	538	60.6312	8.03076
O43432	Eukaryotic translation initiation factor 4 gamma 3 OS=Homo sapiens GN=EIF4G3 PE=1 SV=2 - [IF4G3_HUMAN]	1.77	1	1	3	3	9.38223e+06	1585	176.542	5.37646
Q9Y2T2	AP-3 complex subunit mu-1 OS=Homo sapiens GN=AP3M1 PE=1 SV=1 - [AP3M1_HUMAN]	9.81	1	2	2	2	3.67848e+06	418	46.9093	6.93213
Q8IV08	Phospholipase D3 OS=Homo sapiens GN=PLD3 PE=1 SV=1 - [PLD3_HUMAN]	4.49	1	2	2	2	5.72782e+06	490	54.6705	6.46826
Q9Y606	tRNA pseudouridine synthase A, mitochondrial OS=Homo sapiens GN=PUS1 PE=1 SV=3 - [TRUA_HUMAN]	7.03	1	2	2	2	1.49585e+06	427	47.4399	8.41162
Q99961	Endophilin-A2 OS=Homo sapiens GN=SH3GL1 PE=1 SV=1 - [SH3G1_HUMAN]	6.52	2	2	2	2	9.93255e+06	368	41.464	5.42725
Q9BWF3	RNA-binding protein 4 OS=Homo sapiens GN=RBM4 PE=1 SV=1 - [RBM4_HUMAN]	4.4	1	1	1	1	4.68151e+06	364	40.2887	7.07861
O60701	UDP-glucose 6-dehydrogenase OS=Homo sapiens GN=UGDH PE=1 SV=1 - [UGDH_HUMAN]	5.06	1	2	2	2	4.55749e+06	494	54.9893	7.12256
Q2NL82	Pre-rRNA-processing protein TSR1 homolog OS=Homo sapiens GN=TSR1 PE=1 SV=1 - [TSR1_HUMAN]	2.86	1	2	2	2	5.7098e+06	804	91.7519	7.41553
Q01970	1-phosphatidylinositol 4,5-bisphosphate phosphodiesterase beta-3 OS=Homo sapiens GN=PLCB3 PE=1 SV=2 - [PLCB3_HUMAN]	3.16	1	2	2	2	2.04445e+06	1234	138.713	5.89697
Q96HY6	DDRGK domain-containing protein 1 OS=Homo sapiens GN=DDRGK1 PE=1 SV=2 - [DDRGK_HUMAN]	6.05	1	1	1	1	1.2045e+07	314	35.5895	5.12256
P30260	Cell division cycle protein 27 homolog OS=Homo sapiens GN=CDC27 PE=1 SV=2 - [CDC27_HUMAN]	3.03	1	2	2	2	3.86701e+06	824	91.8093	7.02002
Q7L9L4	MOB kinase activator 1B OS=Homo sapiens GN=MOB1B PE=1 SV=3 - [MOB1B_HUMAN]	8.8	2	2	2	2	8.90054e+06	216	25.0746	6.72705
P42285	Superkiller viralicidic activity 2-like 2 OS=Homo sapiens GN=SKIV2L2 PE=1 SV=3 - [SK2L2_HUMAN]	6.24	1	4	4	4	2.31908e+06	1042	117.729	6.52197
P61086	Ubiquitin-conjugating enzyme E2 K OS=Homo sapiens GN=UBE2K PE=1 SV=3 - [UBE2K_HUMAN]	10.5	1	2	2	2	7.30664e+06	200	22.3926	5.43994
P48163	NADP-dependent malic enzyme OS=Homo sapiens GN=ME1 PE=1 SV=1 - [MAOX_HUMAN]	6.82	1	2	2	3	4.12072e+06	572	64.1091	6.12549
Q86X27	Ras-specific guanine nucleotide-releasing factor RalGPS2 OS=Homo sapiens GN=RALGPS2 PE=1 SV=1 - [RGPS2_HUMAN]	7.89	1	3	3	3	2.41136e+06	583	65.126	8.73389
Q13242	Serine/arginine-rich splicing factor 9 OS=Homo sapiens GN=SRSF9 PE=1 SV=1 - [SRSF9_HUMAN]	12.22	1	3	3	3	5.34024e+06	221	25.5264	8.646
O60499	Syntaxin-10 OS=Homo sapiens GN=STX10 PE=1 SV=1 - [STX10_HUMAN]	10.04	1	1	1	1	6.58639e+06	249	28.0963	4.89404
Q15819	Ubiquitin-conjugating enzyme E2 variant 2 OS=Homo sapiens GN=UBE2V2 PE=1 SV=4 - [UB2V2_HUMAN]	26.21	2	3	3	3	2.0031e+07	145	16.3522	8.08936
Q96I24	Far upstream element-binding protein 3 OS=Homo sapiens GN=FUBP3 PE=1 SV=2 - [FUBP3_HUMAN]	5.24	1	1	2	2	6.28425e+06	572	61.6022	8.38232
Q9UKK9	ADP-sugar pyrophosphatase OS=Homo sapiens GN=NUDT5 PE=1 SV=1 - [NUDT5_HUMAN]	10.96	1	2	2	2	5.63683e+06	219	24.3122	4.94482
Q7Z434	Mitochondrial antiviral-signaling protein OS=Homo sapiens GN=MAVS PE=1 SV=2 - [MAVS_HUMAN]	8.33	1	2	2	2	3.13461e+06	540	56.4931	5.51611
Q9BYD6	39S ribosomal protein L1, mitochondrial OS=Homo sapiens GN=MRPL1 PE=1 SV=2 - [RM01_HUMAN]	12	1	3	3	3	7.46673e+06	325	36.8854	8.77783
Q9H0S4	Probable ATP-dependent RNA helicase DDX47 OS=Homo sapiens GN=DDX47 PE=1 SV=1 - [DDX47_HUMAN]	5.05	1	2	2	2	3.25922e+06	455	50.6147	9.1001
P13164	Interferon-induced transmembrane protein 1 OS=Homo sapiens GN=IFITM1 PE=1 SV=3 - [IFM1_HUMAN]	12.8	3	1	1	1	3.32524e+07	125	13.9553	7.92822
Q9NX58	Cell growth-regulating nucleolar protein OS=Homo sapiens GN=LYAR PE=1 SV=2 - [LYAR_HUMAN]	14.25	1	3	3	3	3.88529e+06	379	43.5879	9.53955
P67870	Casein kinase II subunit beta OS=Homo sapiens GN=CSNK2B PE=1 SV=1 - [CSK2B_HUMAN]	6.51	1	1	1	1	5234335	215	24.926	5.5542
P30876	DNA-directed RNA polymerase II subunit RPB2 OS=Homo sapiens GN=POLR2B PE=1 SV=1 - [RPB2_HUMAN]	5.37	1	3	3	3	6.15051e+06	1174	133.811	6.87354
Q15008	26S proteasome non-ATPase regulatory subunit 6 OS=Homo sapiens GN=PSMD6 PE=1 SV=1 - [PSMD6_HUMAN]	4.11	1	1	1	1	1.99819e+07	389	45.5023	5.61768
Q5T653	39S ribosomal protein L2, mitochondrial OS=Homo sapiens GN=MRPL2 PE=1 SV=2 - [RM02_HUMAN]	8.2	1	1	1	1	4.18121e+06	305	33.2797	11.2974
Q86Y56	Dynein assembly factor 5, axonemal OS=Homo sapiens GN=HEATR2 PE=1 SV=4 - [DAAF5_HUMAN]	7.49	1	4	4	4	2.18487e+06	855	93.4621	6.41748
Q7Z4H8	KDEL motif-containing protein 2 OS=Homo sapiens GN=KDELC2 PE=1 SV=2 - [KDEL2_HUMAN]	4.54	1	2	2	2	5.81322e+06	507	58.5352	8.23584
Q12849	G-rich sequence factor 1 OS=Homo sapiens GN=GRSF1 PE=1 SV=3 - [GRSF1_HUMAN]	3.96	1	2	2	2	1.33857e+07	480	53.0926	6.18896
Q8IXM3	39S ribosomal protein L41, mitochondrial OS=Homo sapiens GN=MRPL41 PE=1 SV=1 - [RM41_HUMAN]	42.34	1	3	3	3	5.66315e+06	137	15.373	9.56885
P20674	Cytochrome c oxidase subunit 5A, mitochondrial OS=Homo sapiens GN=COX5A PE=1 SV=2 - [COX5A_HUMAN]	34.67	1	3	3	3	7.31498e+06	150	16.7517	6.78564
P07942	Laminin subunit beta-1 OS=Homo sapiens GN=LAMB1 PE=1 SV=2 - [LAMB1_HUMAN]	2.35	1	2	2	2	2.29222e+06	1786	197.909	4.94482
Q96K17	Transcription factor BTF3 homolog 4 OS=Homo sapiens GN=BTF3L4 PE=1 SV=1 - [BT3L4_HUMAN]	16.46	1	1	1	1	1.48097e+07	158	17.26	6.354
Q14956	Transmembrane glycoprotein NMB OS=Homo sapiens GN=GPNMB PE=1 SV=2 - [GPNMB_HUMAN]	4.72	1	2	2	2	2.36667e+07	572	63.8819	6.63916
Q96AB3	Isochorismatase domain-containing protein 2, mitochondrial OS=Homo sapiens GN=ISOC2 PE=1 SV=1 - [ISOC2_HUMAN]	25.85	1	2	2	4	3.98027e+06	205	22.3228	7.76709
P07108	Acyl-CoA-binding protein OS=Homo sapiens GN=DBI PE=1 SV=2 - [ACBP_HUMAN]	22.99	1	1	1	1	3.32443e+07	87	10.038	6.56592
Q9H814	Phosphorylated adapter RNA export protein OS=Homo sapiens GN=PHAX PE=1 SV=1 - [PHAX_HUMAN]	5.84	1	2	2	2	3.59214e+06	394	44.3751	5.40186
Q9UJX3	Anaphase-promoting complex subunit 7 OS=Homo sapiens GN=ANAPC7 PE=1 SV=4 - [APC7_HUMAN]	2.5	1	1	1	2	1.38424e+06	599	66.8128	5.64307
O60885	Bromodomain-containing protein 4 OS=Homo sapiens GN=BRD4 PE=1 SV=2 - [BRD4_HUMAN]	1.91	1	2	2	2	2.73675e+06	1362	152.124	9.18799
Q8WU79	Stromal membrane-associated protein 2 OS=Homo sapiens GN=SMAP2 PE=1 SV=1 - [SMAP2_HUMAN]	4.43	1	2	2	2	4.40791e+06	429	46.7548	8.86572
Q9BV38	WD repeat-containing protein 18 OS=Homo sapiens GN=WDR18 PE=1 SV=2 - [WDR18_HUMAN]	6.71	1	3	3	4	4.02976e+06	432	47.375	6.69775
P48507	Glutamate--cysteine ligase regulatory subunit OS=Homo sapiens GN=GCLM PE=1 SV=1 - [GSH0_HUMAN]	10.22	1	2	2	2	9.9937e+06	274	30.7078	6.02393
Q99541	Perilipin-2 OS=Homo sapiens GN=PLIN2 PE=1 SV=2 - [PLIN2_HUMAN]	6.64	1	2	2	2	4.3077e+06	437	48.0454	6.80029
Q2M389	WASH complex subunit 7 OS=Homo sapiens GN=KIAA1033 PE=1 SV=2 - [WASH7_HUMAN]	2.56	1	2	2	3	1.78447e+06	1173	136.316	7.44482
P08962	CD63 antigen OS=Homo sapiens GN=CD63 PE=1 SV=2 - [CD63_HUMAN]	6.72	1	1	2	2	9.67859e+07	238	25.6191	7.81104
O43678	NADH dehydrogenase [ubiquinone] 1 alpha subcomplex subunit 2 OS=Homo sapiens GN=NDUFA2 PE=1 SV=3 - [NDUA2_HUMAN]	21.21	1	1	1	1	9.7016e+06	99	10.9148	9.56885
Q9UKX5	Integrin alpha-11 OS=Homo sapiens GN=ITGA11 PE=1 SV=2 - [ITA11_HUMAN]	2.02	1	2	2	2	1.29116e+06	1188	133.386	6.69775
P08243	Asparagine synthetase [glutamine-hydrolyzing] OS=Homo sapiens GN=ASNS PE=1 SV=4 - [ASNS_HUMAN]	8.02	1	3	3	3	2.84961e+06	561	64.3286	6.85889
Q9Y5Z4	Heme-binding protein 2 OS=Homo sapiens GN=HEBP2 PE=1 SV=1 - [HEBP2_HUMAN]	7.32	1	1	1	1	6.06061e+06	205	22.8612	4.62744
Q01081	Splicing factor U2AF 35 kDa subunit OS=Homo sapiens GN=U2AF1 PE=1 SV=3 - [U2AF1_HUMAN]	7.5	1	1	1	1	3.05354e+07	240	27.8545	8.80713
Q9Y3B3	Transmembrane emp24 domain-containing protein 7 OS=Homo sapiens GN=TMED7 PE=1 SV=2 - [TMED7_HUMAN]	9.38	1	2	2	2	1.45428e+07	224	25.1556	6.88818
Q9H0Q0	Protein FAM49A OS=Homo sapiens GN=FAM49A PE=1 SV=1 - [FA49A_HUMAN]	8.36	1	1	2	2	5.05927e+06	323	37.2887	6.01123
Q9Y282	Endoplasmic reticulum-Golgi intermediate compartment protein 3 OS=Homo sapiens GN=ERGIC3 PE=1 SV=1 - [ERGI3_HUMAN]	2.87	1	1	1	2	1.30535e+07	383	43.1945	6.06201
P04062	Glucosylceramidase OS=Homo sapiens GN=GBA PE=1 SV=3 - [GLCM_HUMAN]	3.92	1	2	2	2	5.38717e+06	536	59.6782	7.60596
Q14527	Helicase-like transcription factor OS=Homo sapiens GN=HLTF PE=1 SV=2 - [HLTF_HUMAN]	2.38	1	2	2	2		1009	113.857	8.60205
Q15404	Ras suppressor protein 1 OS=Homo sapiens GN=RSU1 PE=1 SV=3 - [RSU1_HUMAN]	22.38	1	3	3	3	4.05506e+06	277	31.5207	8.646
P23368	NAD-dependent malic enzyme, mitochondrial OS=Homo sapiens GN=ME2 PE=1 SV=1 - [MAOM_HUMAN]	2.57	1	1	1	1	7.96157e+06	584	65.4018	7.60596
Q8N3U4	Cohesin subunit SA-2 OS=Homo sapiens GN=STAG2 PE=1 SV=3 - [STAG2_HUMAN]	7.88	1	4	5	6	3.15491e+06	1231	141.235	5.42725
P55769	NHP2-like protein 1 OS=Homo sapiens GN=NHP2L1 PE=1 SV=3 - [NH2L1_HUMAN]	25	1	2	2	2	1.25819e+07	128	14.1646	8.45557
P61254	60S ribosomal protein L26 OS=Homo sapiens GN=RPL26 PE=1 SV=1 - [RL26_HUMAN]	11.72	2	2	2	2	5.99866e+07	145	17.2475	10.5503
Q9H173	Nucleotide exchange factor SIL1 OS=Homo sapiens GN=SIL1 PE=1 SV=1 - [SIL1_HUMAN]	4.34	1	2	2	2	3.58635e+06	461	52.052	5.36377
O43264	Centromere/kinetochore protein zw10 homolog OS=Homo sapiens GN=ZW10 PE=1 SV=3 - [ZW10_HUMAN]	4.24	1	2	2	2	4.27488e+06	779	88.7729	6.26514
Q8NEM2	SHC SH2 domain-binding protein 1 OS=Homo sapiens GN=SHCBP1 PE=1 SV=3 - [SHCBP_HUMAN]	5.21	1	3	3	3	3.62703e+06	672	75.6422	4.75439
Q6NYC1	Bifunctional arginine demethylase and lysyl-hydroxylase JMJD6 OS=Homo sapiens GN=JMJD6 PE=1 SV=1 - [JMJD6_HUMAN]	6.7	1	2	2	2	3.22614e+06	403	46.4331	8.68994
P55957	BH3-interacting domain death agonist OS=Homo sapiens GN=BID PE=1 SV=1 - [BID_HUMAN]	14.36	1	1	1	1	1.20301e+07	195	21.981	5.43994
Q9UNL2	Translocon-associated protein subunit gamma OS=Homo sapiens GN=SSR3 PE=1 SV=1 - [SSRG_HUMAN]	7.57	1	1	1	2	2.85636e+07	185	21.0672	9.61279
O75886	Signal transducing adapter molecule 2 OS=Homo sapiens GN=STAM2 PE=1 SV=1 - [STAM2_HUMAN]	4.38	1	1	2	2	7.57035e+06	525	58.1277	5.07178
Q8IVD9	NudC domain-containing protein 3 OS=Homo sapiens GN=NUDCD3 PE=1 SV=3 - [NUDC3_HUMAN]	6.37	1	2	2	2	2.45084e+06	361	40.7967	5.24951
O15121	Sphingolipid delta(4)-desaturase DES1 OS=Homo sapiens GN=DEGS1 PE=1 SV=1 - [DEGS1_HUMAN]	4.95	1	1	1	2	5.88162e+06	323	37.8412	7.45947
Q9Y2W2	WW domain-binding protein 11 OS=Homo sapiens GN=WBP11 PE=1 SV=1 - [WBP11_HUMAN]	4.99	1	2	2	2	2.81938e+06	641	69.9539	8.38232
Q8WYP5	Protein ELYS OS=Homo sapiens GN=AHCTF1 PE=1 SV=3 - [ELYS_HUMAN]	1.72	1	2	2	2	2.46891e+06	2266	252.342	6.59521
Q15269	Periodic tryptophan protein 2 homolog OS=Homo sapiens GN=PWP2 PE=1 SV=2 - [PWP2_HUMAN]	5.01	1	3	3	3	3.62137e+06	919	102.387	6.15088
Q96M27	Protein PRRC1 OS=Homo sapiens GN=PRRC1 PE=1 SV=1 - [PRRC1_HUMAN]	10.11	1	3	3	3	6.87095e+06	445	46.6718	5.8335
A6NDG6	Phosphoglycolate phosphatase OS=Homo sapiens GN=PGP PE=1 SV=1 - [PGP_HUMAN]	7.17	1	2	2	2	4.91806e+06	321	33.9845	6.13818
P29144	Tripeptidyl-peptidase 2 OS=Homo sapiens GN=TPP2 PE=1 SV=4 - [TPP2_HUMAN]	2.64	1	3	3	3	7.04129e+06	1249	138.263	6.31592
P06132	Uroporphyrinogen decarboxylase OS=Homo sapiens GN=UROD PE=1 SV=2 - [DCUP_HUMAN]	5.99	1	2	2	2	1.04489e+07	367	40.7608	6.13818
P53597	Succinyl-CoA ligase [ADP/GDP-forming] subunit alpha, mitochondrial OS=Homo sapiens GN=SUCLG1 PE=1 SV=4 - [SUCA_HUMAN]	4.34	1	1	1	1	15077698	346	36.2268	8.79248
Q9NV96	Cell cycle control protein 50A OS=Homo sapiens GN=TMEM30A PE=1 SV=1 - [CC50A_HUMAN]	3.6	1	1	1	1	6.31205e+06	361	40.6576	8.5874
O15446	DNA-directed RNA polymerase I subunit RPA34 OS=Homo sapiens GN=CD3EAP PE=1 SV=1 - [RPA34_HUMAN]	10.39	1	2	2	2	2.76767e+06	510	54.9514	8.51416
Q9UQ16	Dynamin-3 OS=Homo sapiens GN=DNM3 PE=1 SV=4 - [DYN3_HUMAN]	4.72	1	1	3	3	2.41779e+06	869	97.685	8.35303
Q9P0L0	Vesicle-associated membrane protein-associated protein A OS=Homo sapiens GN=VAPA PE=1 SV=3 - [VAPA_HUMAN]	20.08	1	3	3	3	7.12081e+06	249	27.8752	8.6167
O14974	Protein phosphatase 1 regulatory subunit 12A OS=Homo sapiens GN=PPP1R12A PE=1 SV=1 - [MYPT1_HUMAN]	3.4	1	2	2	2	9.07473e+06	1030	115.211	5.40186
Q9H6T3	RNA polymerase II-associated protein 3 OS=Homo sapiens GN=RPAP3 PE=1 SV=2 - [RPAP3_HUMAN]	2.41	1	1	1	1	2.82917e+06	665	75.6719	6.84424
O75608	Acyl-protein thioesterase 1 OS=Homo sapiens GN=LYPLA1 PE=1 SV=1 - [LYPA1_HUMAN]	8.26	1	2	2	2	7.8147e+06	230	24.6535	6.771
O15212	Prefoldin subunit 6 OS=Homo sapiens GN=PFDN6 PE=1 SV=1 - [PFD6_HUMAN]	15.5	1	2	2	2	3.01789e+06	129	14.5738	8.88037
Q9UBV2	Protein sel-1 homolog 1 OS=Homo sapiens GN=SEL1L PE=1 SV=3 - [SE1L1_HUMAN]	3.4	1	1	1	1	3.20466e+06	794	88.6985	5.38916
P29992	Guanine nucleotide-binding protein subunit alpha-11 OS=Homo sapiens GN=GNA11 PE=1 SV=2 - [GNA11_HUMAN]	9.47	2	2	2	2	3.78102e+06	359	42.0965	5.69385
P29279	Connective tissue growth factor OS=Homo sapiens GN=CTGF PE=1 SV=2 - [CTGF_HUMAN]	5.44	1	2	2	2	7.09486e+06	349	38.0649	8.00146
Q8IZ83	Aldehyde dehydrogenase family 16 member A1 OS=Homo sapiens GN=ALDH16A1 PE=1 SV=2 - [A16A1_HUMAN]	2	1	1	1	1	5.24936e+06	802	85.0737	6.78564
Q14318	Peptidyl-prolyl cis-trans isomerase FKBP8 OS=Homo sapiens GN=FKBP8 PE=1 SV=2 - [FKBP8_HUMAN]	10.92	1	2	2	2	5.19849e+06	412	44.5337	4.84326
Q8IUD2	ELKS/Rab6-interacting/CAST family member 1 OS=Homo sapiens GN=ERC1 PE=1 SV=1 - [RB6I2_HUMAN]	2.6	4	2	2	2	4.61791e+06	1116	128.008	5.97314
P15291	Beta-1,4-galactosyltransferase 1 OS=Homo sapiens GN=B4GALT1 PE=1 SV=5 - [B4GT1_HUMAN]	9.3	2	2	2	2	2.00849e+06	398	43.8923	8.646
P03923	NADH-ubiquinone oxidoreductase chain 6 OS=Homo sapiens GN=MT-ND6 PE=1 SV=2 - [NU6M_HUMAN]	8.05	1	1	1	1	5.78113e+06	174	18.6096	4.22119
O43670	BUB3-interacting and GLEBS motif-containing protein ZNF207 OS=Homo sapiens GN=ZNF207 PE=1 SV=1 - [ZN207_HUMAN]	2.72	1	1	1	1	2.20989e+07	478	50.7171	9.1001
P06400	Retinoblastoma-associated protein OS=Homo sapiens GN=RB1 PE=1 SV=2 - [RB_HUMAN]	2.37	1	1	1	1	7.51365e+06	928	106.092	7.94287
Q96GG9	DCN1-like protein 1 OS=Homo sapiens GN=DCUN1D1 PE=1 SV=1 - [DCNL1_HUMAN]	6.56	1	1	1	1	4.0977e+06	259	30.1051	5.33838
P49841	Glycogen synthase kinase-3 beta OS=Homo sapiens GN=GSK3B PE=1 SV=2 - [GSK3B_HUMAN]	17.62	1	3	3	3	10558786	420	46.7149	8.77783
Q9BUQ8	Probable ATP-dependent RNA helicase DDX23 OS=Homo sapiens GN=DDX23 PE=1 SV=3 - [DDX23_HUMAN]	3.78	1	3	3	3	3.53121e+06	820	95.5239	9.5542
P04921	Glycophorin-C OS=Homo sapiens GN=GYPC PE=1 SV=1 - [GLPC_HUMAN]	20.31	1	1	1	1	7183207	128	13.8017	4.84326
P18583	Protein SON OS=Homo sapiens GN=SON PE=1 SV=4 - [SON_HUMAN]	2.02	1	3	3	3	6.08313e+06	2426	263.664	5.64307
Q15813	Tubulin-specific chaperone E OS=Homo sapiens GN=TBCE PE=1 SV=1 - [TBCE_HUMAN]	14.61	1	4	4	4	2.6427e+06	527	59.309	6.75635
Q9UKD2	mRNA turnover protein 4 homolog OS=Homo sapiens GN=MRTO4 PE=1 SV=2 - [MRT4_HUMAN]	10.04	1	2	2	4	1.39954e+07	239	27.5429	8.29443
O60739	Eukaryotic translation initiation factor 1b OS=Homo sapiens GN=EIF1B PE=1 SV=2 - [EIF1B_HUMAN]	14.16	2	1	1	1	7.44727e+06	113	12.8157	7.37158
Q9UGV2	Protein NDRG3 OS=Homo sapiens GN=NDRG3 PE=1 SV=2 - [NDRG3_HUMAN]	5.07	1	2	2	2	6.46684e+06	375	41.3825	5.31299
Q9BVJ6	U3 small nucleolar RNA-associated protein 14 homolog A OS=Homo sapiens GN=UTP14A PE=1 SV=1 - [UT14A_HUMAN]	3.63	1	2	2	2	2.66718e+06	771	87.9241	7.86963
P30626	Sorcin OS=Homo sapiens GN=SRI PE=1 SV=1 - [SORCN_HUMAN]	9.6	1	2	2	2	8.50492e+06	198	21.6624	5.59229
Q96K19	E3 ubiquitin-protein ligase RNF170 OS=Homo sapiens GN=RNF170 PE=1 SV=2 - [RN170_HUMAN]	5.43	1	1	1	1	2.98867e+06	258	29.7952	5.57959
P25398	40S ribosomal protein S12 OS=Homo sapiens GN=RPS12 PE=1 SV=3 - [RS12_HUMAN]	13.64	1	2	2	2	4.64979e+07	132	14.5055	7.21045
Q8TED0	U3 small nucleolar RNA-associated protein 15 homolog OS=Homo sapiens GN=UTP15 PE=1 SV=3 - [UTP15_HUMAN]	4.25	1	2	2	2	1.40416e+06	518	58.3786	9.11475
Q9UBF2	Coatomer subunit gamma-2 OS=Homo sapiens GN=COPG2 PE=1 SV=1 - [COPG2_HUMAN]	4.48	1	2	3	3	2.3197e+06	871	97.5596	5.80811
Q9P003	Protein cornichon homolog 4 OS=Homo sapiens GN=CNIH4 PE=1 SV=1 - [CNIH4_HUMAN]	14.39	1	1	1	2	3.45159e+07	139	16.0822	6.65381
Q96D46	60S ribosomal export protein NMD3 OS=Homo sapiens GN=NMD3 PE=1 SV=1 - [NMD3_HUMAN]	3.38	1	1	1	1	7.05647e+06	503	57.5659	7.13721
P08134	Rho-related GTP-binding protein RhoC OS=Homo sapiens GN=RHOC PE=1 SV=1 - [RHOC_HUMAN]	21.24	2	1	2	2	2.09068e+07	193	21.9923	6.58057
Q9P289	Serine/threonine-protein kinase 26 OS=Homo sapiens GN=STK26 PE=1 SV=2 - [STK26_HUMAN]	3.85	3	1	1	1		416	46.4996	5.2876
Q9NUI1	Peroxisomal 2,4-dienoyl-CoA reductase OS=Homo sapiens GN=DECR2 PE=1 SV=1 - [DECR2_HUMAN]	5.48	1	1	1	1	6.09537e+06	292	30.758	9.21729
Q9NX47	E3 ubiquitin-protein ligase MARCH5 OS=Homo sapiens GN=MARCH5 PE=1 SV=1 - [MARH5_HUMAN]	5.76	1	1	1	1	1.01634e+07	278	31.2112	8.70459
O95168	NADH dehydrogenase [ubiquinone] 1 beta subcomplex subunit 4 OS=Homo sapiens GN=NDUFB4 PE=1 SV=3 - [NDUB4_HUMAN]	13.95	1	1	1	1	4.19166e+06	129	15.1991	9.84717
Q9Y5Y2	Cytosolic Fe-S cluster assembly factor NUBP2 OS=Homo sapiens GN=NUBP2 PE=1 SV=1 - [NUBP2_HUMAN]	19.56	1	2	2	2	6.03177e+06	271	28.8068	5.8335
P62891	60S ribosomal protein L39 OS=Homo sapiens GN=RPL39 PE=1 SV=2 - [RL39_HUMAN]	19.61	2	1	1	1	7.06227e+07	51	6.40265	12.5571
Q15427	Splicing factor 3B subunit 4 OS=Homo sapiens GN=SF3B4 PE=1 SV=1 - [SF3B4_HUMAN]	3.3	1	1	1	1	3.04767e+07	424	44.3571	8.55811
P28062	Proteasome subunit beta type-8 OS=Homo sapiens GN=PSMB8 PE=1 SV=3 - [PSB8_HUMAN]	5.07	1	1	1	1	2.26025e+07	276	30.3346	7.43018
O60493	Sorting nexin-3 OS=Homo sapiens GN=SNX3 PE=1 SV=3 - [SNX3_HUMAN]	8.64	1	1	1	1	9.60951e+06	162	18.7508	8.66064
Q13330	Metastasis-associated protein MTA1 OS=Homo sapiens GN=MTA1 PE=1 SV=2 - [MTA1_HUMAN]	5.17	1	2	3	3	2.85726e+06	715	80.7353	9.26123
Q9UBI6	Guanine nucleotide-binding protein G(I)/G(S)/G(O) subunit gamma-12 OS=Homo sapiens GN=GNG12 PE=1 SV=3 - [GBG12_HUMAN]	22.22	1	1	1	1		72	8.00117	8.96826
P30043	Flavin reductase (NADPH) OS=Homo sapiens GN=BLVRB PE=1 SV=3 - [BLVRB_HUMAN]	14.08	1	2	2	2	1.11837e+07	206	22.1054	7.6499
Q9Y6I3	Epsin-1 OS=Homo sapiens GN=EPN1 PE=1 SV=2 - [EPN1_HUMAN]	2.95	1	2	2	2	4.09749e+06	576	60.2557	4.83057
Q15437	Protein transport protein Sec23B OS=Homo sapiens GN=SEC23B PE=1 SV=2 - [SC23B_HUMAN]	4.69	1	1	2	3	4.30108e+06	767	86.4235	6.88818
P13716	Delta-aminolevulinic acid dehydratase OS=Homo sapiens GN=ALAD PE=1 SV=1 - [HEM2_HUMAN]	5.76	1	1	1	1	3.70185e+06	330	36.2714	6.78564
Q16832	Discoidin domain-containing receptor 2 OS=Homo sapiens GN=DDR2 PE=1 SV=2 - [DDR2_HUMAN]	2.92	1	1	1	1	4305431	855	96.6739	5.36377
Q8IY17	Neuropathy target esterase OS=Homo sapiens GN=PNPLA6 PE=1 SV=2 - [PLPL6_HUMAN]	0.95	1	1	1	1	4.12834e+06	1366	149.9	7.81104
Q9BZX2	Uridine-cytidine kinase 2 OS=Homo sapiens GN=UCK2 PE=1 SV=1 - [UCK2_HUMAN]	4.98	1	1	1	1	3.90096e+06	261	29.2811	6.69775
Q9Y6M9	NADH dehydrogenase [ubiquinone] 1 beta subcomplex subunit 9 OS=Homo sapiens GN=NDUFB9 PE=1 SV=3 - [NDUB9_HUMAN]	10.61	1	1	1	1	9.83577e+06	179	21.8168	8.38232
Q9H9E3	Conserved oligomeric Golgi complex subunit 4 OS=Homo sapiens GN=COG4 PE=1 SV=3 - [COG4_HUMAN]	1.91	1	1	1	1	1.76184e+06	785	89.0264	5.18604
Q9NY93	Probable ATP-dependent RNA helicase DDX56 OS=Homo sapiens GN=DDX56 PE=1 SV=1 - [DDX56_HUMAN]	2.56	1	1	1	1	6.44829e+06	547	61.551	9.26123
P13051	Uracil-DNA glycosylase OS=Homo sapiens GN=UNG PE=1 SV=2 - [UNG_HUMAN]	7.67	1	1	1	1	6.30334e+06	313	34.6238	9.31982
Q9Y625	Glypican-6 OS=Homo sapiens GN=GPC6 PE=1 SV=1 - [GPC6_HUMAN]	4.14	2	2	2	2	6.4014e+06	555	62.6949	5.41455
Q13405	39S ribosomal protein L49, mitochondrial OS=Homo sapiens GN=MRPL49 PE=1 SV=1 - [RM49_HUMAN]	7.83	1	1	1	1	4.48663e+06	166	19.1859	9.45166
Q15435	Protein phosphatase 1 regulatory subunit 7 OS=Homo sapiens GN=PPP1R7 PE=1 SV=1 - [PP1R7_HUMAN]	14.72	1	3	3	5	3.1146e+06	360	41.5385	4.90674
Q8NI22	Multiple coagulation factor deficiency protein 2 OS=Homo sapiens GN=MCFD2 PE=1 SV=1 - [MCFD2_HUMAN]	11.64	1	1	1	1	1.60277e+07	146	16.3798	4.62744
P35269	General transcription factor IIF subunit 1 OS=Homo sapiens GN=GTF2F1 PE=1 SV=2 - [T2FA_HUMAN]	8.51	1	2	2	2	5.25695e+06	517	58.2051	7.48877
P46734	Dual specificity mitogen-activated protein kinase kinase 3 OS=Homo sapiens GN=MAP2K3 PE=1 SV=2 - [MP2K3_HUMAN]	8.07	1	2	2	2	3.28492e+07	347	39.2929	7.43018
Q8TCJ2	Dolichyl-diphosphooligosaccharide--protein glycosyltransferase subunit STT3B OS=Homo sapiens GN=STT3B PE=1 SV=1 - [STT3B_HUMAN]	6.78	1	3	4	4	9.58002e+06	826	93.6137	8.90967
O60573	Eukaryotic translation initiation factor 4E type 2 OS=Homo sapiens GN=EIF4E2 PE=1 SV=1 - [IF4E2_HUMAN]	29.39	1	3	3	5	7.03723e+06	245	28.3442	8.88037
A3KMH1	von Willebrand factor A domain-containing protein 8 OS=Homo sapiens GN=VWA8 PE=1 SV=2 - [VWA8_HUMAN]	1.57	1	2	2	2	3.2583e+06	1905	214.689	7.40088
Q9Y4C2	Protein FAM115A OS=Homo sapiens GN=FAM115A PE=1 SV=3 - [F115A_HUMAN]	4.13	1	2	2	2	7.23504e+06	921	102.061	6.53662
Q15126	Phosphomevalonate kinase OS=Homo sapiens GN=PMVK PE=1 SV=3 - [PMVK_HUMAN]	15.1	1	2	2	3	2.4078e+06	192	21.9812	5.73193
Q9HAV7	GrpE protein homolog 1, mitochondrial OS=Homo sapiens GN=GRPEL1 PE=1 SV=2 - [GRPE1_HUMAN]	7.37	1	1	1	1	3.68516e+06	217	24.2639	8.11865
Q6ZRP7	Sulfhydryl oxidase 2 OS=Homo sapiens GN=QSOX2 PE=1 SV=3 - [QSOX2_HUMAN]	3.87	1	2	2	3	1.82426e+06	698	77.4796	7.72314
Q9H773	dCTP pyrophosphatase 1 OS=Homo sapiens GN=DCTPP1 PE=1 SV=1 - [DCTP1_HUMAN]	11.18	1	2	2	2	3.47348e+06	170	18.6694	5.03369
P28288	ATP-binding cassette sub-family D member 3 OS=Homo sapiens GN=ABCD3 PE=1 SV=1 - [ABCD3_HUMAN]	6.83	6	3	3	3	6.16141e+06	659	75.4276	9.36377
Q9Y3E1	Hepatoma-derived growth factor-related protein 3 OS=Homo sapiens GN=HDGFRP3 PE=1 SV=1 - [HDGR3_HUMAN]	11.82	1	1	2	2	1.84423e+07	203	22.606	7.98682
O95273	Cyclin-D1-binding protein 1 OS=Homo sapiens GN=CCNDBP1 PE=1 SV=2 - [CCDB1_HUMAN]	3.61	1	1	1	1	2.52595e+06	360	40.2365	4.81787
Q8N490	Probable hydrolase PNKD OS=Homo sapiens GN=PNKD PE=1 SV=2 - [PNKD_HUMAN]	3.9	1	1	1	1	3.78479e+06	385	42.849	9.08545
Q6P1L8	39S ribosomal protein L14, mitochondrial OS=Homo sapiens GN=MRPL14 PE=1 SV=1 - [RM14_HUMAN]	9.66	1	1	1	1	6.5292e+06	145	15.9374	10.2427
Q9H7Z7	Prostaglandin E synthase 2 OS=Homo sapiens GN=PTGES2 PE=1 SV=1 - [PGES2_HUMAN]	5.04	1	1	1	1		377	41.9167	9.15869
Q9Y371	Endophilin-B1 OS=Homo sapiens GN=SH3GLB1 PE=1 SV=1 - [SHLB1_HUMAN]	13.97	1	3	3	3	3.48331e+06	365	40.7708	6.03662
Q15738	Sterol-4-alpha-carboxylate 3-dehydrogenase, decarboxylating OS=Homo sapiens GN=NSDHL PE=1 SV=2 - [NSDHL_HUMAN]	3.49	1	1	1	1	4.88291e+06	373	41.8736	8.06006
P33897	ATP-binding cassette sub-family D member 1 OS=Homo sapiens GN=ABCD1 PE=1 SV=2 - [ABCD1_HUMAN]	5.91	1	2	2	2	4.71326e+06	745	82.8845	8.95361
P06703	Protein S100-A6 OS=Homo sapiens GN=S100A6 PE=1 SV=1 - [S10A6_HUMAN]	7.78	1	1	1	3	4.90218e+08	90	10.1733	5.47803
Q05519	Serine/arginine-rich splicing factor 11 OS=Homo sapiens GN=SRSF11 PE=1 SV=1 - [SRS11_HUMAN]	3.51	1	1	1	1	9.38908e+06	484	53.5102	10.521
P15374	Ubiquitin carboxyl-terminal hydrolase isozyme L3 OS=Homo sapiens GN=UCHL3 PE=1 SV=1 - [UCHL3_HUMAN]	14.35	1	2	2	2	6.791e+06	230	26.166	4.91943
Q969M3	Protein YIPF5 OS=Homo sapiens GN=YIPF5 PE=1 SV=1 - [YIPF5_HUMAN]	4.67	1	1	1	1	8.55148e+06	257	27.9706	4.36084
O15305	Phosphomannomutase 2 OS=Homo sapiens GN=PMM2 PE=1 SV=1 - [PMM2_HUMAN]	4.88	1	1	1	1	6.32687e+06	246	28.0642	6.771
O75348	V-type proton ATPase subunit G 1 OS=Homo sapiens GN=ATP6V1G1 PE=1 SV=3 - [VATG1_HUMAN]	9.32	1	1	1	1	8.99564e+06	118	13.7491	8.79248
P46976	Glycogenin-1 OS=Homo sapiens GN=GYG1 PE=1 SV=4 - [GLYG_HUMAN]	5.14	1	1	1	1	3.20196e+06	350	39.3586	5.52881
P09234	U1 small nuclear ribonucleoprotein C OS=Homo sapiens GN=SNRPC PE=1 SV=1 - [RU1C_HUMAN]	7.55	1	1	1	1	1.00046e+07	159	17.3812	9.67139
P25685	DnaJ homolog subfamily B member 1 OS=Homo sapiens GN=DNAJB1 PE=1 SV=4 - [DNJB1_HUMAN]	5	1	2	2	2	5.47384e+06	340	38.0204	8.63135
P30622	CAP-Gly domain-containing linker protein 1 OS=Homo sapiens GN=CLIP1 PE=1 SV=2 - [CLIP1_HUMAN]	2.16	1	2	2	2	2.85184e+06	1438	162.147	5.36377
Q86UL3	Glycerol-3-phosphate acyltransferase 4 OS=Homo sapiens GN=AGPAT6 PE=1 SV=1 - [GPAT4_HUMAN]	2.63	1	1	1	1	4.64211e+06	456	52.0372	9.18799
Q9BRR6	ADP-dependent glucokinase OS=Homo sapiens GN=ADPGK PE=1 SV=1 - [ADPGK_HUMAN]	3.02	1	1	1	1	5969626	497	54.0547	6.20166
O94992	Protein HEXIM1 OS=Homo sapiens GN=HEXIM1 PE=1 SV=1 - [HEXI1_HUMAN]	6.96	1	1	1	1	6.69474e+06	359	40.5985	4.89404
Q99471	Prefoldin subunit 5 OS=Homo sapiens GN=PFDN5 PE=1 SV=2 - [PFD5_HUMAN]	11.69	1	1	1	1	3147157	154	17.317	6.32861
Q14393	Growth arrest-specific protein 6 OS=Homo sapiens GN=GAS6 PE=1 SV=2 - [GAS6_HUMAN]	1.8	1	1	1	1	1.86068e+06	721	79.6252	6.21436
P04004	Vitronectin OS=Homo sapiens GN=VTN PE=1 SV=1 - [VTNC_HUMAN]	3.14	1	1	1	1	3.7805e+07	478	54.2712	5.79541
Q12996	Cleavage stimulation factor subunit 3 OS=Homo sapiens GN=CSTF3 PE=1 SV=1 - [CSTF3_HUMAN]	5.16	1	2	2	2	2.74536e+06	717	82.8687	8.11865
P05067	Amyloid beta A4 protein OS=Homo sapiens GN=APP PE=1 SV=3 - [A4_HUMAN]	1.56	1	1	1	1	5.59106e+06	770	86.8881	4.81787
P60983	Glia maturation factor beta OS=Homo sapiens GN=GMFB PE=1 SV=2 - [GMFB_HUMAN]	7.75	1	1	1	1	3.85255e+06	142	16.7025	5.2876
O43172	U4/U6 small nuclear ribonucleoprotein Prp4 OS=Homo sapiens GN=PRPF4 PE=1 SV=2 - [PRP4_HUMAN]	2.3	1	1	1	1	6.88817e+06	522	58.4124	7.41553
P41223	Protein BUD31 homolog OS=Homo sapiens GN=BUD31 PE=1 SV=2 - [BUD31_HUMAN]	13.89	1	1	1	1	4.76989e+06	144	16.9886	8.82178
Q9H2M9	Rab3 GTPase-activating protein non-catalytic subunit OS=Homo sapiens GN=RAB3GAP2 PE=1 SV=1 - [RBGPR_HUMAN]	2.3	1	2	2	2	4.34846e+06	1393	155.886	5.61768
Q5H9R7	Serine/threonine-protein phosphatase 6 regulatory subunit 3 OS=Homo sapiens GN=PPP6R3 PE=1 SV=2 - [PP6R3_HUMAN]	1.6	1	1	1	1	3.15128e+06	873	97.6076	4.60205
Q9UBR2	Cathepsin Z OS=Homo sapiens GN=CTSZ PE=1 SV=1 - [CATZ_HUMAN]	3.96	1	1	1	1	4.25893e+07	303	33.8462	7.10791
Q9ULA0	Aspartyl aminopeptidase OS=Homo sapiens GN=DNPEP PE=1 SV=1 - [DNPEP_HUMAN]	2.95	1	1	1	1	1.15378e+07	475	52.3949	7.41553
P61956	Small ubiquitin-related modifier 2 OS=Homo sapiens GN=SUMO2 PE=1 SV=3 - [SUMO2_HUMAN]	12.63	3	1	1	1	5.42054e+07	95	10.8644	5.50342
Q8IZL8	Proline-, glutamic acid- and leucine-rich protein 1 OS=Homo sapiens GN=PELP1 PE=1 SV=2 - [PELP1_HUMAN]	1.86	1	1	1	1	7.15096e+06	1130	119.624	4.33545
O14907	Tax1-binding protein 3 OS=Homo sapiens GN=TAX1BP3 PE=1 SV=2 - [TX1B3_HUMAN]	13.71	1	1	1	1	6.86841e+06	124	13.7261	8.48486
Q14118	Dystroglycan OS=Homo sapiens GN=DAG1 PE=1 SV=2 - [DAG1_HUMAN]	1.79	1	1	1	1	8.75186e+06	895	97.3807	8.55811
Q3KQV9	UDP-N-acetylhexosamine pyrophosphorylase-like protein 1 OS=Homo sapiens GN=UAP1L1 PE=1 SV=2 - [UAP1L_HUMAN]	5.72	1	1	2	2	4.41033e+06	507	56.9944	6.31592
Q5T3F8	CSC1-like protein 2 OS=Homo sapiens GN=TMEM63B PE=1 SV=1 - [CSCL2_HUMAN]	1.56	1	1	1	1	4.86531e+06	832	94.8961	7.40088
P35611	Alpha-adducin OS=Homo sapiens GN=ADD1 PE=1 SV=2 - [ADDA_HUMAN]	2.04	1	1	1	1	3.73532e+06	737	80.9047	5.8335
P27449	V-type proton ATPase 16 kDa proteolipid subunit OS=Homo sapiens GN=ATP6V0C PE=1 SV=1 - [VATL_HUMAN]	11.61	1	1	1	1	7.07717e+06	155	15.7255	8.44092
Q9NX63	MICOS complex subunit MIC19 OS=Homo sapiens GN=CHCHD3 PE=1 SV=1 - [MIC19_HUMAN]	6.61	1	1	1	1	6.97387e+06	227	26.1362	8.27979
O75494	Serine/arginine-rich splicing factor 10 OS=Homo sapiens GN=SRSF10 PE=1 SV=1 - [SRS10_HUMAN]	6.87	1	2	2	2	6.13374e+06	262	31.2818	11.2681
P15927	Replication protein A 32 kDa subunit OS=Homo sapiens GN=RPA2 PE=1 SV=1 - [RFA2_HUMAN]	18.15	1	2	2	2	6.64742e+06	270	29.2285	6.15088
O75569	Interferon-inducible double-stranded RNA-dependent protein kinase activator A OS=Homo sapiens GN=PRKRA PE=1 SV=1 - [PRKRA_HUMAN]	4.79	1	1	1	1	9.73967e+06	313	34.3825	8.41162
Q14232	Translation initiation factor eIF-2B subunit alpha OS=Homo sapiens GN=EIF2B1 PE=1 SV=1 - [EI2BA_HUMAN]	4.92	1	1	1	1	5.83351e+06	305	33.6908	7.32764
Q9GZT9	Egl nine homolog 1 OS=Homo sapiens GN=EGLN1 PE=1 SV=1 - [EGLN1_HUMAN]	5.63	1	1	1	1	2.21879e+06	426	45.9918	8.52881
Q9Y2G5	GDP-fucose protein O-fucosyltransferase 2 OS=Homo sapiens GN=POFUT2 PE=1 SV=3 - [OFUT2_HUMAN]	5.83	1	2	2	2	3.55983e+06	429	49.9443	6.59521
P78357	Contactin-associated protein 1 OS=Homo sapiens GN=CNTNAP1 PE=1 SV=1 - [CNTP1_HUMAN]	2.67	1	2	2	2	1.83481e+06	1384	156.167	7.04932
Q9NPF4	Probable tRNA N6-adenosine threonylcarbamoyltransferase OS=Homo sapiens GN=OSGEP PE=1 SV=1 - [OSGEP_HUMAN]	5.07	1	1	1	1	3.41555e+06	335	36.4033	6.354
P35222	Catenin beta-1 OS=Homo sapiens GN=CTNNB1 PE=1 SV=1 - [CTNB1_HUMAN]	1.92	1	1	1	1	3.46125e+06	781	85.4422	5.85889
Q16186	Proteasomal ubiquitin receptor ADRM1 OS=Homo sapiens GN=ADRM1 PE=1 SV=2 - [ADRM1_HUMAN]	3.69	1	2	2	2	3.67109e+06	407	42.1268	5.07178
Q8WTV0	Scavenger receptor class B member 1 OS=Homo sapiens GN=SCARB1 PE=1 SV=1 - [SCRB1_HUMAN]	2.17	1	1	1	1	6.09694e+06	552	60.8377	8.23584
Q11201	CMP-N-acetylneuraminate-beta-galactosamide-alpha-2,3-sialyltransferase 1 OS=Homo sapiens GN=ST3GAL1 PE=2 SV=1 - [SIA4A_HUMAN]	3.82	1	1	1	1	2.54599e+06	340	39.0501	9.08545
Q9ULX6	A-kinase anchor protein 8-like OS=Homo sapiens GN=AKAP8L PE=1 SV=3 - [AKP8L_HUMAN]	2.01	1	1	1	1	5.28199e+06	646	71.6037	5.07178
Q14693	Phosphatidate phosphatase LPIN1 OS=Homo sapiens GN=LPIN1 PE=1 SV=2 - [LPIN1_HUMAN]	5.84	1	2	2	2	5.44115e+06	890	98.6024	6.58057
Q8N6L1	Keratinocyte-associated protein 2 OS=Homo sapiens GN=KRTCAP2 PE=1 SV=2 - [KTAP2_HUMAN]	12.5	1	1	1	1	5.53533e+06	136	14.6689	9.61279
Q9NZ45	CDGSH iron-sulfur domain-containing protein 1 OS=Homo sapiens GN=CISD1 PE=1 SV=1 - [CISD1_HUMAN]	12.04	1	1	1	1	9.6216e+06	108	12.1912	9.08545
P49406	39S ribosomal protein L19, mitochondrial OS=Homo sapiens GN=MRPL19 PE=1 SV=2 - [RM19_HUMAN]	7.88	1	1	1	1	5.88281e+06	292	33.5136	9.49561
Q13867	Bleomycin hydrolase OS=Homo sapiens GN=BLMH PE=1 SV=1 - [BLMH_HUMAN]	2.42	1	1	1	1	1.17964e+07	455	52.528	6.26514
O43237	Cytoplasmic dynein 1 light intermediate chain 2 OS=Homo sapiens GN=DYNC1LI2 PE=1 SV=1 - [DC1L2_HUMAN]	3.25	1	1	1	1	7.07964e+06	492	54.0655	6.37939
O60888	Protein CutA OS=Homo sapiens GN=CUTA PE=1 SV=2 - [CUTA_HUMAN]	22.91	1	2	2	2	5.08357e+06	179	19.1041	5.50342
Q9NPQ8	Synembryn-A OS=Homo sapiens GN=RIC8A PE=1 SV=3 - [RIC8A_HUMAN]	3.58	1	1	1	2	7.94435e+06	531	59.6715	5.32568
Q96A65	Exocyst complex component 4 OS=Homo sapiens GN=EXOC4 PE=1 SV=1 - [EXOC4_HUMAN]	3.08	1	2	2	2	1.83656e+06	974	110.429	6.49365
Q9UMY4	Sorting nexin-12 OS=Homo sapiens GN=SNX12 PE=1 SV=3 - [SNX12_HUMAN]	8.14	1	1	1	1	3.24999e+06	172	19.7181	7.86963
P78406	mRNA export factor OS=Homo sapiens GN=RAE1 PE=1 SV=1 - [RAE1L_HUMAN]	5.43	1	1	1	1	6618601	368	40.9419	7.82568
Q9BPZ3	Polyadenylate-binding protein-interacting protein 2 OS=Homo sapiens GN=PAIP2 PE=1 SV=1 - [PAIP2_HUMAN]	11.02	1	1	1	1	2.69073e+06	127	14.9749	4.11963
Q9UK59	Lariat debranching enzyme OS=Homo sapiens GN=DBR1 PE=1 SV=2 - [DBR1_HUMAN]	2.02	1	1	1	1	3.49114e+06	544	61.5163	5.46533
P51812	Ribosomal protein S6 kinase alpha-3 OS=Homo sapiens GN=RPS6KA3 PE=1 SV=1 - [KS6A3_HUMAN]	3.92	1	2	2	2	3.8132e+06	740	83.6829	6.88818
Q9BRJ2	39S ribosomal protein L45, mitochondrial OS=Homo sapiens GN=MRPL45 PE=1 SV=2 - [RM45_HUMAN]	5.88	1	2	2	2	3.02696e+06	306	35.3281	9.02686
P82673	28S ribosomal protein S35, mitochondrial OS=Homo sapiens GN=MRPS35 PE=1 SV=1 - [RT35_HUMAN]	11.46	1	2	2	2	2.88055e+06	323	36.8211	8.23584
Q9BQ95	Evolutionarily conserved signaling intermediate in Toll pathway, mitochondrial OS=Homo sapiens GN=ECSIT PE=1 SV=1 - [ECSIT_HUMAN]	10.21	1	2	2	2	2.65586e+06	431	49.1169	6.29053
Q9Y5M1	Uncharacterized protein FAM215A OS=Homo sapiens GN=FAM215A PE=2 SV=2 - [F215A_HUMAN]	24.56	1	1	1	1		114	11.9649	7.86963
Q6P1N9	Putative deoxyribonuclease TATDN1 OS=Homo sapiens GN=TATDN1 PE=1 SV=2 - [TATD1_HUMAN]	3.7	1	1	1	1		297	33.5799	6.96143
Q9H0X4	Protein ITFG3 OS=Homo sapiens GN=ITFG3 PE=1 SV=1 - [ITFG3_HUMAN]	2.36	1	1	1	1	3.78534e+06	552	59.6221	6.27783
Q86V85	Integral membrane protein GPR180 OS=Homo sapiens GN=GPR180 PE=2 SV=1 - [GP180_HUMAN]	3.41	1	1	1	1	1.86472e+06	440	49.3631	7.38623
O95167	NADH dehydrogenase [ubiquinone] 1 alpha subcomplex subunit 3 OS=Homo sapiens GN=NDUFA3 PE=1 SV=1 - [NDUA3_HUMAN]	28.57	1	1	1	1	1.28436e+07	84	9.27285	8.45557
Q7Z3K3	Pogo transposable element with ZNF domain OS=Homo sapiens GN=POGZ PE=1 SV=2 - [POGZ_HUMAN]	3.26	1	3	3	3	1.28668e+06	1410	155.245	7.40088
Q9UIJ7	GTP:AMP phosphotransferase AK3, mitochondrial OS=Homo sapiens GN=AK3 PE=1 SV=4 - [KAD3_HUMAN]	6.61	1	1	1	1	1.17982e+07	227	25.5495	9.15869
Q9NVE7	Pantothenate kinase 4 OS=Homo sapiens GN=PANK4 PE=1 SV=1 - [PANK4_HUMAN]	1.81	1	1	1	1	1.35597e+06	773	85.937	6.27783
O00560	Syntenin-1 OS=Homo sapiens GN=SDCBP PE=1 SV=1 - [SDCB1_HUMAN]	7.72	1	1	1	1	4.40769e+06	298	32.4239	7.53271
P42785	Lysosomal Pro-X carboxypeptidase OS=Homo sapiens GN=PRCP PE=1 SV=1 - [PCP_HUMAN]	2.42	1	1	1	1	3.55527e+06	496	55.7639	7.21045
Q96ST3	Paired amphipathic helix protein Sin3a OS=Homo sapiens GN=SIN3A PE=1 SV=2 - [SIN3A_HUMAN]	4.16	1	2	2	2	4.12686e+06	1273	145.085	7.25439
Q8N7H5	RNA polymerase II-associated factor 1 homolog OS=Homo sapiens GN=PAF1 PE=1 SV=2 - [PAF1_HUMAN]	2.45	1	1	1	1	3.25268e+06	531	59.9391	4.62744
Q96S59	Ran-binding protein 9 OS=Homo sapiens GN=RANBP9 PE=1 SV=1 - [RANB9_HUMAN]	5.35	1	2	2	2	4.66125e+06	729	77.798	6.78564
Q9NP58	ATP-binding cassette sub-family B member 6, mitochondrial OS=Homo sapiens GN=ABCB6 PE=1 SV=1 - [ABCB6_HUMAN]	5.46	1	2	2	2	2.19072e+06	842	93.8262	8.48486
Q9H8Y8	Golgi reassembly-stacking protein 2 OS=Homo sapiens GN=GORASP2 PE=1 SV=3 - [GORS2_HUMAN]	8.85	1	2	2	2	6.95291e+06	452	47.116	4.81787
Q9UHA3	Probable ribosome biogenesis protein RLP24 OS=Homo sapiens GN=RSL24D1 PE=1 SV=1 - [RLP24_HUMAN]	16.56	1	2	2	2	8.55309e+06	163	19.6083	9.979
Q7Z6B7	SLIT-ROBO Rho GTPase-activating protein 1 OS=Homo sapiens GN=SRGAP1 PE=1 SV=1 - [SRGP1_HUMAN]	2.03	2	2	2	2	4.13043e+06	1085	124.186	6.82959
P50897	Palmitoyl-protein thioesterase 1 OS=Homo sapiens GN=PPT1 PE=1 SV=1 - [PPT1_HUMAN]	4.9	1	1	1	1	1.24861e+07	306	34.1713	6.52197
Q9NRQ2	Phospholipid scramblase 4 OS=Homo sapiens GN=PLSCR4 PE=1 SV=2 - [PLS4_HUMAN]	3.95	1	1	1	1	4.6369e+06	329	36.9806	5.8208
Q86SX6	Glutaredoxin-related protein 5, mitochondrial OS=Homo sapiens GN=GLRX5 PE=1 SV=2 - [GLRX5_HUMAN]	8.92	1	1	1	1	2.73412e+06	157	16.6175	6.78564
Q9P2R7	Succinyl-CoA ligase [ADP-forming] subunit beta, mitochondrial OS=Homo sapiens GN=SUCLA2 PE=1 SV=3 - [SUCB1_HUMAN]	4.32	1	2	2	2	2.5946e+06	463	50.2852	7.41553
Q96K76	Ubiquitin carboxyl-terminal hydrolase 47 OS=Homo sapiens GN=USP47 PE=1 SV=3 - [UBP47_HUMAN]	2.18	1	2	2	2	1.78106e+06	1375	157.212	5.08447
O75691	Small subunit processome component 20 homolog OS=Homo sapiens GN=UTP20 PE=1 SV=3 - [UTP20_HUMAN]	0.5	1	1	1	1	3.13756e+06	2785	318.182	7.38623
Q86Y22	Collagen alpha-1(XXIII) chain OS=Homo sapiens GN=COL23A1 PE=2 SV=1 - [CONA1_HUMAN]	3.89	1	1	1	1	1.95883e+06	540	51.9123	7.25439
Q12904	Aminoacyl tRNA synthase complex-interacting multifunctional protein 1 OS=Homo sapiens GN=AIMP1 PE=1 SV=2 - [AIMP1_HUMAN]	10.26	1	2	2	2	1.69928e+07	312	34.3311	8.42627
P51398	28S ribosomal protein S29, mitochondrial OS=Homo sapiens GN=DAP3 PE=1 SV=1 - [RT29_HUMAN]	8.79	1	2	2	3	3.33821e+06	398	45.5376	8.88037
P62910	60S ribosomal protein L32 OS=Homo sapiens GN=RPL32 PE=1 SV=2 - [RL32_HUMAN]	10.37	1	1	1	1	45655624	135	15.8498	11.3267
Q4KMP7	TBC1 domain family member 10B OS=Homo sapiens GN=TBC1D10B PE=1 SV=3 - [TB10B_HUMAN]	2.6	1	1	1	1	3.41811e+06	808	87.1447	9.18799
Q06481	Amyloid-like protein 2 OS=Homo sapiens GN=APLP2 PE=1 SV=2 - [APLP2_HUMAN]	1.31	1	1	1	1	5.77456e+06	763	86.9002	4.79248
Q9UHR5	SAP30-binding protein OS=Homo sapiens GN=SAP30BP PE=1 SV=1 - [S30BP_HUMAN]	4.87	1	1	1	1	3.31744e+06	308	33.8497	4.84326
Q8N108	Mesoderm induction early response protein 1 OS=Homo sapiens GN=MIER1 PE=1 SV=2 - [MIER1_HUMAN]	2.34	1	1	1	1	3.84043e+06	512	57.9477	4.42432
Q5VW32	BRO1 domain-containing protein BROX OS=Homo sapiens GN=BROX PE=1 SV=1 - [BROX_HUMAN]	8.76	1	2	2	2	1.01312e+07	411	46.4467	7.6499
Q12959	Disks large homolog 1 OS=Homo sapiens GN=DLG1 PE=1 SV=2 - [DLG1_HUMAN]	6.42	1	2	2	2	3406186	904	100.393	5.75732
P21810	Biglycan OS=Homo sapiens GN=BGN PE=1 SV=2 - [PGS1_HUMAN]	7.88	1	2	2	2	1.16495e+07	368	41.6275	7.51807
O95865	N(G),N(G)-dimethylarginine dimethylaminohydrolase 2 OS=Homo sapiens GN=DDAH2 PE=1 SV=1 - [DDAH2_HUMAN]	4.91	1	1	1	1	4.12986e+06	285	29.6255	6.01123
P20645	Cation-dependent mannose-6-phosphate receptor OS=Homo sapiens GN=M6PR PE=1 SV=1 - [MPRD_HUMAN]	6.5	1	1	1	1		277	30.9734	5.8335
Q5SNT6	WASH complex subunit FAM21B OS=Homo sapiens GN=FAM21B PE=2 SV=2 - [FA21B_HUMAN]	3.43	3	2	2	2	2.02699e+06	1253	136.887	4.81787
P20908	Collagen alpha-1(V) chain OS=Homo sapiens GN=COL5A1 PE=1 SV=3 - [CO5A1_HUMAN]	4.24	1	3	3	3	5.07578e+06	1838	183.447	5.05908
Q6RFH5	WD repeat-containing protein 74 OS=Homo sapiens GN=WDR74 PE=1 SV=1 - [WDR74_HUMAN]	3.64	1	1	1	1	1630961	385	42.4147	8.32373
P10599	Thioredoxin OS=Homo sapiens GN=TXN PE=1 SV=3 - [THIO_HUMAN]	12.38	1	1	1	1	18521308	105	11.7297	4.91943
Q9Y3C1	Nucleolar protein 16 OS=Homo sapiens GN=NOP16 PE=1 SV=2 - [NOP16_HUMAN]	16.29	1	2	2	2	3.86976e+06	178	21.1751	9.93506
O96000	NADH dehydrogenase [ubiquinone] 1 beta subcomplex subunit 10 OS=Homo sapiens GN=NDUFB10 PE=1 SV=3 - [NDUBA_HUMAN]	6.4	1	1	1	1	9.58029e+06	172	20.7632	8.48486
Q96EY4	Translation machinery-associated protein 16 OS=Homo sapiens GN=TMA16 PE=1 SV=2 - [TMA16_HUMAN]	13.3	1	2	2	3	4.65592e+06	203	23.8494	9.26123
Q8IWJ2	GRIP and coiled-coil domain-containing protein 2 OS=Homo sapiens GN=GCC2 PE=1 SV=4 - [GCC2_HUMAN]	0.83	1	1	1	1	1.32172e+06	1684	195.789	5.13525
P09486	SPARC OS=Homo sapiens GN=SPARC PE=1 SV=1 - [SPRC_HUMAN]	4.29	1	1	1	1	4.26821e+07	303	34.6097	4.84326
O75152	Zinc finger CCCH domain-containing protein 11A OS=Homo sapiens GN=ZC3H11A PE=1 SV=3 - [ZC11A_HUMAN]	1.85	1	1	1	1	1.50859e+06	810	89.076	8.36768
Q9Y224	UPF0568 protein C14orf166 OS=Homo sapiens GN=C14orf166 PE=1 SV=1 - [CN166_HUMAN]	6.56	1	1	1	1	7.4278e+06	244	28.0507	6.65381
P57678	Gem-associated protein 4 OS=Homo sapiens GN=GEMIN4 PE=1 SV=2 - [GEMI4_HUMAN]	1.42	1	1	1	1	5114881	1058	119.96	6.03662
P07711	Cathepsin L1 OS=Homo sapiens GN=CTSL PE=1 SV=2 - [CATL1_HUMAN]	4.2	1	1	1	1	1.25166e+07	333	37.5397	5.45264
P61619	Protein transport protein Sec61 subunit alpha isoform 1 OS=Homo sapiens GN=SEC61A1 PE=1 SV=2 - [S61A1_HUMAN]	4.62	2	2	2	2	4.32318e+07	476	52.2305	8.06006
P61923	Coatomer subunit zeta-1 OS=Homo sapiens GN=COPZ1 PE=1 SV=1 - [COPZ1_HUMAN]	10.73	1	1	1	1	6.17074e+06	177	20.1855	4.80518
Q63HR2	Tensin-like C1 domain-containing phosphatase OS=Homo sapiens GN=TENC1 PE=1 SV=2 - [TENC1_HUMAN]	2.56	2	1	2	2	3.90621e+06	1409	152.485	8.35303
Q68CZ2	Tensin-3 OS=Homo sapiens GN=TNS3 PE=1 SV=2 - [TENS3_HUMAN]	2.28	2	1	2	2	3.90621e+06	1445	155.169	6.81494
Q32P44	Echinoderm microtubule-associated protein-like 3 OS=Homo sapiens GN=EML3 PE=1 SV=1 - [EMAL3_HUMAN]	1.79	1	1	1	1	2.39071e+06	896	95.1375	7.12256
Q8NFQ8	Torsin-1A-interacting protein 2 OS=Homo sapiens GN=TOR1AIP2 PE=1 SV=1 - [TOIP2_HUMAN]	6.38	1	2	2	2	3.12862e+06	470	51.2322	4.95752
Q9Y3C6	Peptidyl-prolyl cis-trans isomerase-like 1 OS=Homo sapiens GN=PPIL1 PE=1 SV=1 - [PPIL1_HUMAN]	10.24	1	1	1	1	23602514	166	18.2251	7.98682
Q9BRA2	Thioredoxin domain-containing protein 17 OS=Homo sapiens GN=TXNDC17 PE=1 SV=1 - [TXD17_HUMAN]	11.38	1	1	1	1	1.0417e+07	123	13.9318	5.51611
Q16706	Alpha-mannosidase 2 OS=Homo sapiens GN=MAN2A1 PE=1 SV=2 - [MA2A1_HUMAN]	1.14	1	1	1	1	3.25906e+06	1144	131.057	7.57666
Q9P015	39S ribosomal protein L15, mitochondrial OS=Homo sapiens GN=MRPL15 PE=1 SV=1 - [RM15_HUMAN]	5.41	1	1	1	1	2.77532e+06	296	33.3989	10.0083
Q92478	C-type lectin domain family 2 member B OS=Homo sapiens GN=CLEC2B PE=2 SV=2 - [CLC2B_HUMAN]	8.05	1	1	1	1	5302298	149	17.2954	8.74854
O60762	Dolichol-phosphate mannosyltransferase subunit 1 OS=Homo sapiens GN=DPM1 PE=1 SV=1 - [DPM1_HUMAN]	13.08	1	3	3	3	6.19024e+06	260	29.6158	9.56885
Q9UNX4	WD repeat-containing protein 3 OS=Homo sapiens GN=WDR3 PE=1 SV=1 - [WDR3_HUMAN]	1.17	1	1	1	1		943	106.032	6.63916
Q96FZ7	Charged multivesicular body protein 6 OS=Homo sapiens GN=CHMP6 PE=1 SV=3 - [CHMP6_HUMAN]	6.47	1	1	1	1	5.51529e+06	201	23.4703	5.31299
O60784	Target of Myb protein 1 OS=Homo sapiens GN=TOM1 PE=1 SV=2 - [TOM1_HUMAN]	8.94	1	2	2	2	823533	492	53.7849	4.70361
Q92890	Ubiquitin fusion degradation protein 1 homolog OS=Homo sapiens GN=UFD1L PE=1 SV=3 - [UFD1_HUMAN]	4.23	1	1	1	1	1.14862e+07	307	34.4783	6.69775
Q16836	Hydroxyacyl-coenzyme A dehydrogenase, mitochondrial OS=Homo sapiens GN=HADH PE=1 SV=3 - [HCDH_HUMAN]	6.37	1	2	2	2	3.67133e+06	314	34.2719	8.85107
P46776	60S ribosomal protein L27a OS=Homo sapiens GN=RPL27A PE=1 SV=2 - [RL27A_HUMAN]	7.43	1	1	1	1	1.43019e+08	148	16.551	11.0044
Q9BUR5	Apolipoprotein O OS=Homo sapiens GN=APOO PE=1 SV=1 - [APOO_HUMAN]	7.58	1	1	1	1	7.65949e+06	198	22.2705	9.12939
O14967	Calmegin OS=Homo sapiens GN=CLGN PE=1 SV=1 - [CLGN_HUMAN]	2.62	1	1	1	1	4.26719e+06	610	69.9944	4.69092
P28065	Proteasome subunit beta type-9 OS=Homo sapiens GN=PSMB9 PE=1 SV=2 - [PSB9_HUMAN]	13.7	1	2	2	2	6.7733e+06	219	23.2495	5.03369
P25325	3-mercaptopyruvate sulfurtransferase OS=Homo sapiens GN=MPST PE=1 SV=3 - [THTM_HUMAN]	14.48	1	2	2	2	7.19723e+06	297	33.1576	6.59521
Q96PU8	Protein quaking OS=Homo sapiens GN=QKI PE=1 SV=1 - [QKI_HUMAN]	8.8	1	3	3	3	5.36307e+06	341	37.6467	8.55811
O00767	Acyl-CoA desaturase OS=Homo sapiens GN=SCD PE=1 SV=2 - [ACOD_HUMAN]	3.62	1	1	1	1		359	41.4961	8.99756
P13798	Acylamino-acid-releasing enzyme OS=Homo sapiens GN=APEH PE=1 SV=4 - [ACPH_HUMAN]	6.28	1	2	2	2	1.5426e+06	732	81.1726	5.47803
Q15800	Methylsterol monooxygenase 1 OS=Homo sapiens GN=MSMO1 PE=1 SV=1 - [MSMO1_HUMAN]	4.78	1	1	1	1	6.17895e+06	293	35.1926	7.2251
P48147	Prolyl endopeptidase OS=Homo sapiens GN=PREP PE=1 SV=2 - [PPCE_HUMAN]	6.76	1	3	3	3	3.01273e+06	710	80.648	5.85889
Q7L523	Ras-related GTP-binding protein A OS=Homo sapiens GN=RRAGA PE=1 SV=1 - [RRAGA_HUMAN]	2.88	2	1	1	1		313	36.5426	7.72314
Q13823	Nucleolar GTP-binding protein 2 OS=Homo sapiens GN=GNL2 PE=1 SV=1 - [NOG2_HUMAN]	2.05	1	1	1	1	2.83575e+06	731	83.6034	9.24658
P07741	Adenine phosphoribosyltransferase OS=Homo sapiens GN=APRT PE=1 SV=2 - [APT_HUMAN]	7.22	1	1	1	1		180	19.5954	6.02393
O95070	Protein YIF1A OS=Homo sapiens GN=YIF1A PE=1 SV=2 - [YIF1A_HUMAN]	5.12	1	1	1	1	7981480	293	31.9905	8.95361
Q15165	Serum paraoxonase/arylesterase 2 OS=Homo sapiens GN=PON2 PE=1 SV=3 - [PON2_HUMAN]	4.52	1	1	1	1	4.82752e+06	354	39.3723	5.60498
Q9NUQ8	ATP-binding cassette sub-family F member 3 OS=Homo sapiens GN=ABCF3 PE=1 SV=2 - [ABCF3_HUMAN]	2.12	1	1	1	1	7.55489e+06	709	79.6952	6.34131
Q9H3H3	UPF0696 protein C11orf68 OS=Homo sapiens GN=C11orf68 PE=1 SV=2 - [CK068_HUMAN]	4.38	1	1	1	1		251	27.3377	5.45264
Q9BVC6	Transmembrane protein 109 OS=Homo sapiens GN=TMEM109 PE=1 SV=1 - [TM109_HUMAN]	4.94	1	1	1	1	5.41978e+07	243	26.1936	10.4771
Q9Y5K8	V-type proton ATPase subunit D OS=Homo sapiens GN=ATP6V1D PE=1 SV=1 - [VATD_HUMAN]	6.48	1	1	1	1	3.07996e+06	247	28.2453	9.36377
Q969S3	Zinc finger protein 622 OS=Homo sapiens GN=ZNF622 PE=1 SV=1 - [ZN622_HUMAN]	3.35	1	1	1	1	1.90202e+06	477	54.2374	6.15088
Q9Y3B4	Splicing factor 3B subunit 6 OS=Homo sapiens GN=SF3B6 PE=1 SV=1 - [SF3B6_HUMAN]	20.8	1	2	2	2	6.70941e+06	125	14.5756	9.37842
Q10713	Mitochondrial-processing peptidase subunit alpha OS=Homo sapiens GN=PMPCA PE=1 SV=2 - [MPPA_HUMAN]	1.9	1	1	1	1	6.73775e+06	525	58.2156	6.91748
Q5VTL8	Pre-mRNA-splicing factor 38B OS=Homo sapiens GN=PRPF38B PE=1 SV=1 - [PR38B_HUMAN]	2.2	1	1	1	1	6.81984e+06	546	64.4292	10.5356
Q5T1M5	FK506-binding protein 15 OS=Homo sapiens GN=FKBP15 PE=1 SV=2 - [FKB15_HUMAN]	4.92	1	3	3	3	3.58261e+06	1219	133.547	5.19873
P78316	Nucleolar protein 14 OS=Homo sapiens GN=NOP14 PE=1 SV=3 - [NOP14_HUMAN]	3.5	1	2	2	2	1.89343e+06	857	97.6074	7.57666
P63220	40S ribosomal protein S21 OS=Homo sapiens GN=RPS21 PE=1 SV=1 - [RS21_HUMAN]	12.05	1	1	1	1	5.01683e+07	83	9.10557	8.49951
P07602	Prosaposin OS=Homo sapiens GN=PSAP PE=1 SV=2 - [SAP_HUMAN]	2.1	1	1	1	1	3.61329e+06	524	58.0739	5.17334
Q9Y3Y2	Chromatin target of PRMT1 protein OS=Homo sapiens GN=CHTOP PE=1 SV=2 - [CHTOP_HUMAN]	6.45	1	1	1	1	17174797	248	26.3803	12.2349
Q8WXF1	Paraspeckle component 1 OS=Homo sapiens GN=PSPC1 PE=1 SV=1 - [PSPC1_HUMAN]	7.46	1	2	2	2	7.80564e+06	523	58.7062	6.66846
Q92618	Zinc finger protein 516 OS=Homo sapiens GN=ZNF516 PE=1 SV=1 - [ZN516_HUMAN]	2.41	1	1	1	1	42880211	1163	124.211	8.71924
Q15428	Splicing factor 3A subunit 2 OS=Homo sapiens GN=SF3A2 PE=1 SV=2 - [SF3A2_HUMAN]	12.72	1	3	3	3	3.64798e+06	464	49.2243	9.64209
P49006	MARCKS-related protein OS=Homo sapiens GN=MARCKSL1 PE=1 SV=2 - [MRP_HUMAN]	7.69	1	1	1	1	4.9114e+06	195	19.5172	4.66553
O43823	A-kinase anchor protein 8 OS=Homo sapiens GN=AKAP8 PE=1 SV=1 - [AKAP8_HUMAN]	5.78	1	2	2	2	3169619	692	76.0611	5.14795
Q92520	Protein FAM3C OS=Homo sapiens GN=FAM3C PE=1 SV=1 - [FAM3C_HUMAN]	8.37	1	1	1	1	2429786	227	24.6646	8.29443
P62304	Small nuclear ribonucleoprotein E OS=Homo sapiens GN=SNRPE PE=1 SV=1 - [RUXE_HUMAN]	11.96	1	1	1	1	1.74788e+07	92	10.7966	9.43701
Q01581	Hydroxymethylglutaryl-CoA synthase, cytoplasmic OS=Homo sapiens GN=HMGCS1 PE=1 SV=2 - [HMCS1_HUMAN]	7.31	1	2	2	2	3.92021e+06	520	57.2574	5.41455
Q13131	5'-AMP-activated protein kinase catalytic subunit alpha-1 OS=Homo sapiens GN=PRKAA1 PE=1 SV=4 - [AAPK1_HUMAN]	1.79	1	1	1	1	4.40206e+06	559	63.9686	8.11865
Q99567	Nuclear pore complex protein Nup88 OS=Homo sapiens GN=NUP88 PE=1 SV=2 - [NUP88_HUMAN]	10.12	1	3	3	3	3.29092e+06	741	83.4888	5.69385
P82979	SAP domain-containing ribonucleoprotein OS=Homo sapiens GN=SARNP PE=1 SV=3 - [SARNP_HUMAN]	4.76	1	1	1	1	21139059	210	23.6564	6.41748
Q15643	Thyroid receptor-interacting protein 11 OS=Homo sapiens GN=TRIP11 PE=1 SV=3 - [TRIPB_HUMAN]	1.62	1	2	2	2	1.81822e+06	1979	227.447	5.26221
P52306	Rap1 GTPase-GDP dissociation stimulator 1 OS=Homo sapiens GN=RAP1GDS1 PE=1 SV=3 - [GDS1_HUMAN]	4.94	1	2	2	3	2.76155e+06	607	66.2745	5.31299
Q5BJH7	Protein YIF1B OS=Homo sapiens GN=YIF1B PE=1 SV=1 - [YIF1B_HUMAN]	20.06	1	2	2	2	5.20944e+06	314	34.413	9.15869
O60256	Phosphoribosyl pyrophosphate synthase-associated protein 2 OS=Homo sapiens GN=PRPSAP2 PE=1 SV=1 - [KPRB_HUMAN]	8.4	1	2	2	2	1.40145e+06	369	40.8994	7.44482
Q02241	Kinesin-like protein KIF23 OS=Homo sapiens GN=KIF23 PE=1 SV=3 - [KIF23_HUMAN]	3.44	1	2	2	2	4.96013e+06	960	109.99	8.51416
Q9NVT9	Armadillo repeat-containing protein 1 OS=Homo sapiens GN=ARMC1 PE=1 SV=1 - [ARMC1_HUMAN]	4.26	1	1	1	1	5.9335e+06	282	31.2608	5.74463
Q96EE3	Nucleoporin SEH1 OS=Homo sapiens GN=SEH1L PE=1 SV=3 - [SEH1_HUMAN]	3.06	1	1	1	1	8.32864e+06	360	39.6234	8.08936
P05997	Collagen alpha-2(V) chain OS=Homo sapiens GN=COL5A2 PE=1 SV=3 - [CO5A2_HUMAN]	2.2	1	2	2	2	3.50425e+06	1499	144.821	6.45557
P14635	G2/mitotic-specific cyclin-B1 OS=Homo sapiens GN=CCNB1 PE=1 SV=1 - [CCNB1_HUMAN]	6.7	1	1	1	1	2.48221e+06	433	48.3061	7.47412
O00499	Myc box-dependent-interacting protein 1 OS=Homo sapiens GN=BIN1 PE=1 SV=1 - [BIN1_HUMAN]	2.7	1	1	1	1	2.38604e+06	593	64.6594	5.05908
Q9BRU9	rRNA-processing protein UTP23 homolog OS=Homo sapiens GN=UTP23 PE=1 SV=2 - [UTP23_HUMAN]	5.22	1	1	1	1	1.05745e+07	249	28.3843	10.0669
Q9P2X0	Dolichol-phosphate mannosyltransferase subunit 3 OS=Homo sapiens GN=DPM3 PE=1 SV=2 - [DPM3_HUMAN]	10.87	1	1	1	1	1.13623e+07	92	10.0872	5.93506
O75787	Renin receptor OS=Homo sapiens GN=ATP6AP2 PE=1 SV=2 - [RENR_HUMAN]	3.14	1	1	1	1	9.14813e+06	350	38.9833	6.1001
Q96A49	Synapse-associated protein 1 OS=Homo sapiens GN=SYAP1 PE=1 SV=1 - [SYAP1_HUMAN]	5.68	1	1	1	1	1.05686e+06	352	39.9089	4.52588
O76031	ATP-dependent Clp protease ATP-binding subunit clpX-like, mitochondrial OS=Homo sapiens GN=CLPX PE=1 SV=2 - [CLPX_HUMAN]	2.05	1	1	1	1	2.68843e+06	633	69.1807	7.57666
P10606	Cytochrome c oxidase subunit 5B, mitochondrial OS=Homo sapiens GN=COX5B PE=1 SV=2 - [COX5B_HUMAN]	9.3	1	1	1	1	32105345	129	13.6869	8.80713
Q8N668	COMM domain-containing protein 1 OS=Homo sapiens GN=COMMD1 PE=1 SV=1 - [COMD1_HUMAN]	7.37	1	1	1	1	2.22591e+06	190	21.1649	6.20166
Q9NUQ2	1-acyl-sn-glycerol-3-phosphate acyltransferase epsilon OS=Homo sapiens GN=AGPAT5 PE=1 SV=3 - [PLCE_HUMAN]	3.3	1	1	1	1	4.5222e+06	364	42.0449	9.1001
Q99685	Monoglyceride lipase OS=Homo sapiens GN=MGLL PE=1 SV=2 - [MGLL_HUMAN]	4.62	1	1	1	2	5.83937e+06	303	33.2402	6.99072
Q9H0R3	Transmembrane protein 222 OS=Homo sapiens GN=TMEM222 PE=1 SV=2 - [TM222_HUMAN]	12.5	1	1	1	1	4.88856e+06	208	23.2144	6.50732
P15121	Aldose reductase OS=Homo sapiens GN=AKR1B1 PE=1 SV=3 - [ALDR_HUMAN]	5.38	1	1	2	2	6.98162e+06	316	35.8305	6.97607
P21266	Glutathione S-transferase Mu 3 OS=Homo sapiens GN=GSTM3 PE=1 SV=3 - [GSTM3_HUMAN]	16.44	1	3	3	3	4.04704e+06	225	26.5421	5.5415
P18887	DNA repair protein XRCC1 OS=Homo sapiens GN=XRCC1 PE=1 SV=2 - [XRCC1_HUMAN]	1.58	1	1	1	1	6.45667e+06	633	69.4339	6.39209
Q9NRF9	DNA polymerase epsilon subunit 3 OS=Homo sapiens GN=POLE3 PE=1 SV=1 - [DPOE3_HUMAN]	19.73	1	2	2	2	6.35531e+07	147	16.8493	4.7417
Q13610	Periodic tryptophan protein 1 homolog OS=Homo sapiens GN=PWP1 PE=1 SV=1 - [PWP1_HUMAN]	2.4	1	1	1	1	4.39313e+06	501	55.7931	4.76709
Q5ZPR3	CD276 antigen OS=Homo sapiens GN=CD276 PE=1 SV=1 - [CD276_HUMAN]	1.87	1	1	1	1		534	57.1995	4.90674
O00178	GTP-binding protein 1 OS=Homo sapiens GN=GTPBP1 PE=1 SV=3 - [GTPB1_HUMAN]	2.39	1	1	1	1	2.23684e+06	669	72.408	8.33838
Q96JJ7	Protein disulfide-isomerase TMX3 OS=Homo sapiens GN=TMX3 PE=1 SV=2 - [TMX3_HUMAN]	7.27	1	2	2	2	4.33461e+06	454	51.8389	4.90674
O00483	Cytochrome c oxidase subunit NDUFA4 OS=Homo sapiens GN=NDUFA4 PE=1 SV=1 - [NDUA4_HUMAN]	12.35	1	1	1	1	3.05204e+07	81	9.36391	9.37842
Q9Y570	Protein phosphatase methylesterase 1 OS=Homo sapiens GN=PPME1 PE=1 SV=3 - [PPME1_HUMAN]	2.85	1	1	1	1	7.25149e+06	386	42.2882	5.97314
Q6WCQ1	Myosin phosphatase Rho-interacting protein OS=Homo sapiens GN=MPRIP PE=1 SV=3 - [MPRIP_HUMAN]	3.61	1	3	3	3	3.88669e+06	1025	116.461	6.21436
O43617	Trafficking protein particle complex subunit 3 OS=Homo sapiens GN=TRAPPC3 PE=1 SV=1 - [TPPC3_HUMAN]	6.11	1	1	1	1	6.56075e+06	180	20.2611	4.95752
Q86W42	THO complex subunit 6 homolog OS=Homo sapiens GN=THOC6 PE=1 SV=1 - [THOC6_HUMAN]	5.57	1	1	1	1	1.13907e+06	341	37.511	7.43018
P53701	Cytochrome c-type heme lyase OS=Homo sapiens GN=HCCS PE=1 SV=1 - [CCHL_HUMAN]	17.91	1	3	3	3	3.45546e+06	268	30.5818	6.68311
Q9NPL8	Complex I assembly factor TIMMDC1, mitochondrial OS=Homo sapiens GN=TIMMDC1 PE=1 SV=2 - [TIDC1_HUMAN]	5.26	1	1	1	1	2.90592e+06	285	32.1578	8.49951
Q96DZ1	Endoplasmic reticulum lectin 1 OS=Homo sapiens GN=ERLEC1 PE=1 SV=1 - [ERLEC_HUMAN]	2.69	1	1	1	1	2.57127e+06	483	54.8233	6.27783
Q8IUR7	Armadillo repeat-containing protein 8 OS=Homo sapiens GN=ARMC8 PE=1 SV=2 - [ARMC8_HUMAN]	2.82	1	1	1	1	3.01175e+06	673	75.4602	6.72705
Q7L576	Cytoplasmic FMR1-interacting protein 1 OS=Homo sapiens GN=CYFIP1 PE=1 SV=1 - [CYFP1_HUMAN]	1.92	2	2	2	2	5.86238e+06	1253	145.089	6.90283
Q9NZN8	CCR4-NOT transcription complex subunit 2 OS=Homo sapiens GN=CNOT2 PE=1 SV=1 - [CNOT2_HUMAN]	2.96	1	1	1	1	2.15843e+06	540	59.6999	7.66455
P46937	Transcriptional coactivator YAP1 OS=Homo sapiens GN=YAP1 PE=1 SV=2 - [YAP1_HUMAN]	2.18	1	1	1	1	4.54656e+06	504	54.4275	5.17334
P56945	Breast cancer anti-estrogen resistance protein 1 OS=Homo sapiens GN=BCAR1 PE=1 SV=2 - [BCAR1_HUMAN]	2.18	1	1	1	1	6.81404e+06	870	93.3144	5.66846
P00846	ATP synthase subunit a OS=Homo sapiens GN=MT-ATP6 PE=1 SV=1 - [ATP6_HUMAN]	4.42	1	1	1	1	2.27735e+07	226	24.8009	10.0962
Q14919	Dr1-associated corepressor OS=Homo sapiens GN=DRAP1 PE=1 SV=3 - [NC2A_HUMAN]	5.37	1	1	1	1	4.96443e+06	205	22.3359	5.17334
O95235	Kinesin-like protein KIF20A OS=Homo sapiens GN=KIF20A PE=1 SV=1 - [KI20A_HUMAN]	1.57	1	1	1	1	4.60278e+06	890	100.215	6.91748
Q9BTW9	Tubulin-specific chaperone D OS=Homo sapiens GN=TBCD PE=1 SV=2 - [TBCD_HUMAN]	1.85	1	1	1	1	3.44916e+06	1192	132.515	6.18896
Q92600	Cell differentiation protein RCD1 homolog OS=Homo sapiens GN=RQCD1 PE=1 SV=1 - [RCD1_HUMAN]	3.68	1	1	1	1	8.36352e+06	299	33.6099	8.03076
Q13685	Angio-associated migratory cell protein OS=Homo sapiens GN=AAMP PE=1 SV=2 - [AAMP_HUMAN]	2.53	1	1	1	1	4.41829e+06	434	46.7214	4.42432
Q86WJ1	Chromodomain-helicase-DNA-binding protein 1-like OS=Homo sapiens GN=CHD1L PE=1 SV=2 - [CHD1L_HUMAN]	3.57	1	2	2	2	1.14724e+06	897	100.921	6.90283
Q9GZT3	SRA stem-loop-interacting RNA-binding protein, mitochondrial OS=Homo sapiens GN=SLIRP PE=1 SV=1 - [SLIRP_HUMAN]	12.84	1	1	1	1	1.43859e+07	109	12.3414	10.2427
P08237	ATP-dependent 6-phosphofructokinase, muscle type OS=Homo sapiens GN=PFKM PE=1 SV=2 - [PFKAM_HUMAN]	4.87	1	2	2	2	8.02051e+06	780	85.1284	7.98682
P37108	Signal recognition particle 14 kDa protein OS=Homo sapiens GN=SRP14 PE=1 SV=2 - [SRP14_HUMAN]	7.35	1	1	1	1	1.86768e+07	136	14.5608	10.0376
Q8IXB1	DnaJ homolog subfamily C member 10 OS=Homo sapiens GN=DNAJC10 PE=1 SV=2 - [DJC10_HUMAN]	1.39	1	1	1	1	8.13255e+06	793	91.0213	7.18115
Q6NY19	KN motif and ankyrin repeat domain-containing protein 3 OS=Homo sapiens GN=KANK3 PE=2 SV=1 - [KANK3_HUMAN]	2.62	1	1	1	1	2.82683e+07	840	88.3714	5.26221
Q4G0J3	La-related protein 7 OS=Homo sapiens GN=LARP7 PE=1 SV=1 - [LARP7_HUMAN]	2.41	1	1	1	1	3.3348e+06	582	66.8574	9.5542
Q9BVI4	Nucleolar complex protein 4 homolog OS=Homo sapiens GN=NOC4L PE=1 SV=1 - [NOC4L_HUMAN]	4.07	1	1	1	1	2.23773e+06	516	58.4307	7.48877
Q9NY26	Zinc transporter ZIP1 OS=Homo sapiens GN=SLC39A1 PE=1 SV=1 - [S39A1_HUMAN]	3.7	1	1	1	1	2.25965e+06	324	34.2275	5.92236
Q14739	Lamin-B receptor OS=Homo sapiens GN=LBR PE=1 SV=2 - [LBR_HUMAN]	3.09	1	1	1	1	2.49837e+06	615	70.658	9.36377
Q9NP81	Serine--tRNA ligase, mitochondrial OS=Homo sapiens GN=SARS2 PE=1 SV=1 - [SYSM_HUMAN]	3.09	1	1	1	1	2.84113e+06	518	58.2459	8.1333
P53582	Methionine aminopeptidase 1 OS=Homo sapiens GN=METAP1 PE=1 SV=2 - [MAP11_HUMAN]	2.85	1	1	1	1	3.32793e+06	386	43.1873	7.1665
Q9BTY7	Protein HGH1 homolog OS=Homo sapiens GN=HGH1 PE=1 SV=1 - [HGH1_HUMAN]	3.33	1	1	1	1	8.45497e+06	390	42.1027	4.80518
P31749	RAC-alpha serine/threonine-protein kinase OS=Homo sapiens GN=AKT1 PE=1 SV=2 - [AKT1_HUMAN]	3.13	1	1	1	1	2.26395e+06	480	55.6508	6.07471
Q9P0S9	Transmembrane protein 14C OS=Homo sapiens GN=TMEM14C PE=1 SV=1 - [TM14C_HUMAN]	8.93	1	1	1	1	1.34529e+07	112	11.557	9.87646
P01130	Low-density lipoprotein receptor OS=Homo sapiens GN=LDLR PE=1 SV=1 - [LDLR_HUMAN]	1.51	1	1	1	1		860	95.3136	5.04639
Q9NX20	39S ribosomal protein L16, mitochondrial OS=Homo sapiens GN=MRPL16 PE=1 SV=1 - [RM16_HUMAN]	7.17	1	1	1	1	7.38649e+06	251	28.431	10.1255
P12955	Xaa-Pro dipeptidase OS=Homo sapiens GN=PEPD PE=1 SV=3 - [PEPD_HUMAN]	9.13	1	3	3	3	2.22869e+07	493	54.5129	5.99854
P25440	Bromodomain-containing protein 2 OS=Homo sapiens GN=BRD2 PE=1 SV=2 - [BRD2_HUMAN]	1.12	1	1	1	1	1.78124e+06	801	88.0063	9.08545
O15126	Secretory carrier-associated membrane protein 1 OS=Homo sapiens GN=SCAMP1 PE=1 SV=2 - [SCAM1_HUMAN]	3.85	1	1	1	1		338	37.8958	7.41553
Q5VW36	Focadhesin OS=Homo sapiens GN=FOCAD PE=1 SV=1 - [FOCAD_HUMAN]	2	1	2	2	2	1.55362e+06	1801	199.944	6.62451
Q14691	DNA replication complex GINS protein PSF1 OS=Homo sapiens GN=GINS1 PE=1 SV=1 - [PSF1_HUMAN]	7.14	1	1	1	1	3.41549e+06	196	22.9736	7.38623
O75817	Ribonuclease P protein subunit p20 OS=Homo sapiens GN=POP7 PE=1 SV=2 - [POP7_HUMAN]	10.71	1	1	1	1	2.38569e+06	140	15.6412	8.93896
P60981	Destrin OS=Homo sapiens GN=DSTN PE=1 SV=3 - [DEST_HUMAN]	6.67	1	1	1	1	61062345	165	18.4935	7.85498
Q15276	Rab GTPase-binding effector protein 1 OS=Homo sapiens GN=RABEP1 PE=1 SV=2 - [RABE1_HUMAN]	4.18	1	2	2	2	1.25484e+06	862	99.2294	5.0083
Q99757	Thioredoxin, mitochondrial OS=Homo sapiens GN=TXN2 PE=1 SV=2 - [THIOM_HUMAN]	9.04	1	1	1	1	5283517	166	18.3716	8.29443
Q53EL6	Programmed cell death protein 4 OS=Homo sapiens GN=PDCD4 PE=1 SV=2 - [PDCD4_HUMAN]	4.48	1	1	1	1	4.53768e+06	469	51.703	5.21143
P82912	28S ribosomal protein S11, mitochondrial OS=Homo sapiens GN=MRPS11 PE=1 SV=2 - [RT11_HUMAN]	8.25	1	1	1	1	1.65617e+06	194	20.6029	10.814
O14683	Tumor protein p53-inducible protein 11 OS=Homo sapiens GN=TP53I11 PE=1 SV=2 - [P5I11_HUMAN]	5.29	1	1	1	1	2.15951e+07	189	21.0405	9.5542
P15289	Arylsulfatase A OS=Homo sapiens GN=ARSA PE=1 SV=3 - [ARSA_HUMAN]	2.76	1	1	1	1	2.02311e+06	507	53.5537	6.07471
O75976	Carboxypeptidase D OS=Homo sapiens GN=CPD PE=1 SV=2 - [CBPD_HUMAN]	0.87	1	1	1	1	4.54906e+06	1380	152.835	6.04932
Q9UMS0	NFU1 iron-sulfur cluster scaffold homolog, mitochondrial OS=Homo sapiens GN=NFU1 PE=1 SV=2 - [NFU1_HUMAN]	5.12	1	1	1	1	5.96283e+06	254	28.4444	5.07178
Q8IVL5	Prolyl 3-hydroxylase 2 OS=Homo sapiens GN=LEPREL1 PE=1 SV=1 - [P3H2_HUMAN]	4.94	1	2	2	3	2.36661e+06	708	80.9332	5.70654
Q9NZ08	Endoplasmic reticulum aminopeptidase 1 OS=Homo sapiens GN=ERAP1 PE=1 SV=3 - [ERAP1_HUMAN]	2.34	1	1	1	1	3.74791e+06	941	107.166	6.45557
Q92643	GPI-anchor transamidase OS=Homo sapiens GN=PIGK PE=1 SV=2 - [GPI8_HUMAN]	8.61	1	2	2	2	4.62065e+06	395	45.2227	6.16357
Q5BKT4	Dol-P-Glc:Glc(2)Man(9)GlcNAc(2)-PP-Dol alpha-1,2-glucosyltransferase OS=Homo sapiens GN=ALG10 PE=2 SV=1 - [AG10A_HUMAN]	3.17	2	1	1	1	9216915	473	55.569	9.29053
Q14694	Ubiquitin carboxyl-terminal hydrolase 10 OS=Homo sapiens GN=USP10 PE=1 SV=2 - [UBP10_HUMAN]	1.63	1	1	1	1	3.47335e+06	798	87.0798	5.31299
Q9UDW1	Cytochrome b-c1 complex subunit 9 OS=Homo sapiens GN=UQCR10 PE=1 SV=3 - [QCR9_HUMAN]	26.98	1	1	1	1	4.5187e+07	63	7.30383	9.46631
Q5SWX8	Protein odr-4 homolog OS=Homo sapiens GN=ODR4 PE=2 SV=1 - [ODR4_HUMAN]	2.64	1	1	1	1	2.71897e+06	454	51.0708	5.92236
O14735	CDP-diacylglycerol--inositol 3-phosphatidyltransferase OS=Homo sapiens GN=CDIPT PE=1 SV=1 - [CDIPT_HUMAN]	5.16	1	1	1	1		213	23.5231	8.03076
O14925	Mitochondrial import inner membrane translocase subunit Tim23 OS=Homo sapiens GN=TIMM23 PE=1 SV=1 - [TIM23_HUMAN]	8.13	2	1	1	1	3.68925e+06	209	21.929	8.60205
Q9UKV5	E3 ubiquitin-protein ligase AMFR OS=Homo sapiens GN=AMFR PE=1 SV=2 - [AMFR_HUMAN]	3.58	1	1	1	1	1.52258e+06	643	72.9488	6.39209
Q7L5D6	Golgi to ER traffic protein 4 homolog OS=Homo sapiens GN=GET4 PE=1 SV=1 - [GET4_HUMAN]	7.95	1	2	2	2	1.16862e+07	327	36.481	5.41455
P08559	Pyruvate dehydrogenase E1 component subunit alpha, somatic form, mitochondrial OS=Homo sapiens GN=PDHA1 PE=1 SV=3 - [ODPA_HUMAN]	8.97	1	2	2	3	7.35329e+06	390	43.2676	8.06006
Q99584	Protein S100-A13 OS=Homo sapiens GN=S100A13 PE=1 SV=1 - [S10AD_HUMAN]	11.22	1	1	1	1	24831167	98	11.4641	6.16357
O95299	NADH dehydrogenase [ubiquinone] 1 alpha subcomplex subunit 10, mitochondrial OS=Homo sapiens GN=NDUFA10 PE=1 SV=1 - [NDUAA_HUMAN]	3.38	1	1	1	1	3.66591e+06	355	40.7249	8.48486
Q16630	Cleavage and polyadenylation specificity factor subunit 6 OS=Homo sapiens GN=CPSF6 PE=1 SV=2 - [CPSF6_HUMAN]	6.9	1	2	2	2	1.01383e+07	551	59.1734	7.15186
Q06203	Amidophosphoribosyltransferase OS=Homo sapiens GN=PPAT PE=1 SV=1 - [PUR1_HUMAN]	2.32	1	1	1	1	3.03528e+06	517	57.3624	6.75635
Q3KQU3	MAP7 domain-containing protein 1 OS=Homo sapiens GN=MAP7D1 PE=1 SV=1 - [MA7D1_HUMAN]	1.9	1	1	1	1	3.21986e+06	841	92.7641	10.1108
Q9H993	UPF0364 protein C6orf211 OS=Homo sapiens GN=C6orf211 PE=1 SV=1 - [CF211_HUMAN]	5.44	1	1	1	1	2.84731e+06	441	51.1399	5.75732
Q16513	Serine/threonine-protein kinase N2 OS=Homo sapiens GN=PKN2 PE=1 SV=1 - [PKN2_HUMAN]	1.52	1	1	1	1	2.67673e+06	984	111.964	6.30322
Q15392	Delta(24)-sterol reductase OS=Homo sapiens GN=DHCR24 PE=1 SV=2 - [DHC24_HUMAN]	1.74	1	1	1	1	5.98876e+06	516	60.062	8.1626
Q8WVB6	Chromosome transmission fidelity protein 18 homolog OS=Homo sapiens GN=CHTF18 PE=1 SV=1 - [CTF18_HUMAN]	4.1	1	2	2	2	3.08638e+07	975	107.317	7.21045
[truncated: 1,237 more rows]
